# Supplementary material for: Genome insights from the identification of a novel Pandoraea sputorum isolate and its characteristics
Source: PLoS One. 2022 Aug 5;17(8):e0272435. doi: 10.1371/journal.pone.0272435 (PMC9355198; doi:10.1371/journal.pone.0272435)
Supplement: S1 Table — (XLSX) [file pone.0272435.s003.xlsx]

## Sheet: Sheet1
OG0000585	BCEP|WP_060061195.1	PANA|WP_150740707.1	PANH|WP_150671297.1	PAPI|WP_042116778.1	PAQU|WP_150578191.1	PBRO|WP_150561486.1	PCAP|WP_150723213.1	PCAT|WP_150622028.1	PCEP|WP_150610595.1	PCOM|WP_150663343.1	PCOU|WP_150690351.1	PEPA|WP_150590705.1	PFAE|WP_047905274.1	PFIB|WP_039368757.1	PHOR|WP_150622747.1	PINI|WP_150790997.1	PMOR|WP_150567131.1	PNOR|WP_058377949.1	PNOS|WP_150556823.1	POXA|WP_046292537.1	PPNE|WP_150681352.1	PPNO|WP_023871754.1	PPUL|WP_039412441.1	PSOL|WP_150550370.1	PSPU|WP_039397306.1	PTEG|WP_150612974.1	PTER|WP_150698773.1	PTHI|WP_047214456.1	PVER|WP_044456338.1	PXY2|WP_130026460.1	ZZZZ|fig|93222.8.peg.1572
OG0000656	BCEP|WP_004192938.1	PANA|WP_010806048.1	PANH|WP_058378172.1	PAPI|WP_010806048.1	PAQU|WP_010806048.1	PBRO|WP_010806048.1	PCAP|WP_010806048.1	PCAT|WP_010806048.1	PCEP|WP_010806048.1	PCOM|WP_010806048.1	PCOU|WP_010806048.1	PEPA|WP_010806048.1	PFAE|WP_010806048.1	PFIB|WP_010806048.1	PHOR|WP_150621541.1	PINI|WP_058378172.1	PMOR|WP_010806048.1	PNOR|WP_058378172.1	PNOS|WP_010806048.1	POXA|WP_010806048.1	PPNE|WP_010806048.1	PPNO|WP_010806048.1	PPUL|WP_010806048.1	PSOL|WP_010806048.1	PSPU|WP_010806048.1	PTEG|WP_010806048.1	PTER|WP_150699425.1	PTHI|WP_047212956.1	PVER|WP_010806048.1	PXY2|WP_010806048.1	ZZZZ|fig|93222.8.peg.1898
OG0000657	BCEP|WP_004194344.1	PANA|WP_039393314.1	PANH|WP_010803930.1	PAPI|WP_010803930.1	PAQU|WP_039393314.1	PBRO|WP_010803930.1	PCAP|WP_010803930.1	PCAT|WP_010803930.1	PCEP|WP_010803930.1	PCOM|WP_039393314.1	PCOU|WP_010803930.1	PEPA|WP_010803930.1	PFAE|WP_010803930.1	PFIB|WP_010803930.1	PHOR|WP_010803930.1	PINI|WP_058376175.1	PMOR|WP_023594141.1	PNOR|WP_058376175.1	PNOS|WP_010803930.1	POXA|WP_039393314.1	PPNE|WP_010803930.1	PPNO|WP_023594141.1	PPUL|WP_010803930.1	PSOL|WP_010803930.1	PSPU|WP_039393314.1	PTEG|WP_010803930.1	PTER|WP_150699367.1	PTHI|WP_047215885.1	PVER|WP_010803930.1	PXY2|WP_010803930.1	ZZZZ|fig|93222.8.peg.761
OG0000659	BCEP|WP_004197937.1	PANA|WP_010804113.1	PANH|WP_010804113.1	PAPI|WP_010804113.1	PAQU|WP_010804113.1	PBRO|WP_010804113.1	PCAP|WP_010804113.1	PCAT|WP_010804113.1	PCEP|WP_010804113.1	PCOM|WP_010804113.1	PCOU|WP_010804113.1	PEPA|WP_010804113.1	PFAE|WP_010804113.1	PFIB|WP_010804113.1	PHOR|WP_010804113.1	PINI|WP_010804113.1	PMOR|WP_010804113.1	PNOR|WP_010804113.1	PNOS|WP_150556027.1	POXA|WP_010804113.1	PPNE|WP_010804113.1	PPNO|WP_010804113.1	PPUL|WP_010804113.1	PSOL|WP_010804113.1	PSPU|WP_010804113.1	PTEG|WP_010804113.1	PTER|WP_150699498.1	PTHI|WP_047215748.1	PVER|WP_010804113.1	PXY2|WP_010804113.1	ZZZZ|fig|93222.8.peg.1010
OG0000661	BCEP|WP_004199272.1	PANA|WP_039393726.1	PANH|WP_023593826.1	PAPI|WP_197090685.1	PAQU|WP_039393726.1	PBRO|WP_199065170.1	PCAP|WP_039393726.1	PCAT|WP_023593826.1	PCEP|WP_017235797.1	PCOM|WP_039393726.1	PCOU|WP_010804132.1	PEPA|WP_150590305.1	PFAE|WP_023593826.1	PFIB|WP_199065170.1	PHOR|WP_010804132.1	PINI|WP_058376379.1	PMOR|WP_023593826.1	PNOR|WP_058376379.1	PNOS|WP_023593826.1	POXA|WP_039393726.1	PPNE|WP_150682365.1	PPNO|WP_023593826.1	PPUL|WP_023593826.1	PSOL|WP_017235797.1	PSPU|WP_039393726.1	PTEG|WP_150590305.1	PTER|WP_150699481.1	PTHI|WP_047215731.1	PVER|WP_023593826.1	PXY2|WP_017235797.1	ZZZZ|fig|93222.8.peg.1029
OG0000663	BCEP|WP_004199275.1	PANA|WP_010804135.1	PANH|WP_010804135.1	PAPI|WP_010804135.1	PAQU|WP_010804135.1	PBRO|WP_010804135.1	PCAP|WP_010804135.1	PCAT|WP_010804135.1	PCEP|WP_017235800.1	PCOM|WP_010804135.1	PCOU|WP_010804135.1	PEPA|WP_017235800.1	PFAE|WP_010804135.1	PFIB|WP_010804135.1	PHOR|WP_010804135.1	PINI|WP_058376381.1	PMOR|WP_010804135.1	PNOR|WP_058376381.1	PNOS|WP_039406361.1	POXA|WP_010804135.1	PPNE|WP_058376381.1	PPNO|WP_010804135.1	PPUL|WP_039406361.1	PSOL|WP_017235800.1	PSPU|WP_010804135.1	PTEG|WP_017235800.1	PTER|WP_150699478.1	PTHI|WP_047215728.1	PVER|WP_010804135.1	PXY2|WP_017235800.1	ZZZZ|fig|93222.8.peg.1032
OG0000664	BCEP|WP_004199280.1	PANA|WP_010804138.1	PANH|WP_010804138.1	PAPI|WP_010804138.1	PAQU|WP_010804138.1	PBRO|WP_010804138.1	PCAP|WP_010804138.1	PCAT|WP_010804138.1	PCEP|WP_017235803.1	PCOM|WP_010804138.1	PCOU|WP_010804138.1	PEPA|WP_010804138.1	PFAE|WP_010804138.1	PFIB|WP_010804138.1	PHOR|WP_010804138.1	PINI|WP_010804138.1	PMOR|WP_010804138.1	PNOR|WP_010804138.1	PNOS|WP_010804138.1	POXA|WP_010804138.1	PPNE|WP_010804138.1	PPNO|WP_010804138.1	PPUL|WP_010804138.1	PSOL|WP_017235803.1	PSPU|WP_010804138.1	PTEG|WP_010804138.1	PTER|WP_010804138.1	PTHI|WP_006998489.1	PVER|WP_010804138.1	PXY2|WP_017235803.1	ZZZZ|fig|93222.8.peg.1035
OG0000669	BCEP|WP_006400565.1	PANA|WP_044457268.1	PANH|WP_069342303.1	PAPI|WP_010808196.1	PAQU|WP_044457268.1	PBRO|WP_010808196.1	PCAP|WP_069342303.1	PCAT|WP_044457268.1	PCEP|WP_023593906.1	PCOM|WP_150666236.1	PCOU|WP_010808196.1	PEPA|WP_023593906.1	PFAE|WP_044457268.1	PFIB|WP_010808196.1	PHOR|WP_010808196.1	PINI|WP_058376312.1	PMOR|WP_150567952.1	PNOR|WP_058376312.1	PNOS|WP_039406214.1	POXA|WP_044457268.1	PPNE|WP_150682301.1	PPNO|WP_023593906.1	PPUL|WP_039406214.1	PSOL|WP_023593906.1	PSPU|WP_039393582.1	PTEG|WP_023593906.1	PTER|WP_150699552.1	PTHI|WP_047215806.1	PVER|WP_044457268.1	PXY2|WP_023593906.1	ZZZZ|fig|93222.8.peg.933
OG0000670	BCEP|WP_006400641.1	PANA|WP_039393701.1	PANH|WP_150670353.1	PAPI|WP_010804114.1	PAQU|WP_039393701.1	PBRO|WP_010804114.1	PCAP|WP_069342360.1	PCAT|WP_044457325.1	PCEP|WP_017235786.1	PCOM|WP_039393701.1	PCOU|WP_010804114.1	PEPA|WP_150590310.1	PFAE|WP_044457325.1	PFIB|WP_010804114.1	PHOR|WP_150621257.1	PINI|WP_058376370.1	PMOR|WP_023593835.1	PNOR|WP_058376370.1	PNOS|WP_150556026.1	POXA|WP_039393701.1	PPNE|WP_058376370.1	PPNO|WP_023593835.1	PPUL|WP_039406337.1	PSOL|WP_017235786.1	PSPU|WP_039393701.1	PTEG|WP_017235786.1	PTER|WP_150699497.1	PTHI|WP_047215747.1	PVER|WP_044457325.1	PXY2|WP_017235786.1	ZZZZ|fig|93222.8.peg.1011
OG0000673	BCEP|WP_006400662.1	PANA|WP_010804142.1	PANH|WP_010804142.1	PAPI|WP_010804142.1	PAQU|WP_010804142.1	PBRO|WP_010804142.1	PCAP|WP_010804142.1	PCAT|WP_010804142.1	PCEP|WP_017232358.1	PCOM|WP_010804142.1	PCOU|WP_010804142.1	PEPA|WP_010804142.1	PFAE|WP_010804142.1	PFIB|WP_010804142.1	PHOR|WP_010804142.1	PINI|WP_010804142.1	PMOR|WP_010804142.1	PNOR|WP_010804142.1	PNOS|WP_010804142.1	POXA|WP_010804142.1	PPNE|WP_010804142.1	PPNO|WP_010804142.1	PPUL|WP_010804142.1	PSOL|WP_017232358.1	PSPU|WP_010804142.1	PTEG|WP_010804142.1	PTER|WP_010804142.1	PTHI|WP_047215723.1	PVER|WP_010804142.1	PXY2|WP_017232358.1	ZZZZ|fig|93222.8.peg.67
OG0000674	BCEP|WP_006400672.1	PANA|WP_039393784.1	PANH|WP_150670379.1	PAPI|WP_039374983.1	PAQU|WP_150578265.1	PBRO|WP_039374983.1	PCAP|WP_069343892.1	PCAT|WP_044457350.1	PCEP|WP_026131673.1	PCOM|WP_039393784.1	PCOU|WP_010804165.1	PEPA|WP_150590283.1	PFAE|WP_047906229.1	PFIB|WP_039374983.1	PHOR|WP_010804165.1	PINI|WP_058376412.1	PMOR|WP_150568018.1	PNOR|WP_058376412.1	PNOS|WP_150557444.1	POXA|WP_046290064.1	PPNE|WP_150682391.1	PPNO|WP_023872516.1	PPUL|WP_039406409.1	PSOL|WP_150552110.1	PSPU|WP_039393784.1	PTEG|WP_150590283.1	PTER|WP_150698916.1	PTHI|WP_047215716.1	PVER|WP_044457350.1	PXY2|WP_026131673.1	ZZZZ|fig|93222.8.peg.37
OG0000679	BCEP|WP_006402295.1	PANA|WP_150666355.1	PANH|WP_044455531.1	PAPI|WP_039372000.1	PAQU|WP_150577828.1	PBRO|WP_039372000.1	PCAP|WP_150723052.1	PCAT|WP_044455531.1	PCEP|WP_017232290.1	PCOM|WP_150666355.1	PCOU|WP_010803798.1	PEPA|WP_017232290.1	PFAE|WP_044455531.1	PFIB|WP_039372000.1	PHOR|WP_010803798.1	PINI|WP_087688849.1	PMOR|WP_150567738.1	PNOR|WP_058379043.1	PNOS|WP_150555940.1	POXA|WP_039398830.1	PPNE|WP_150678494.1	PPNO|WP_023596314.1	PPUL|WP_039410734.1	PSOL|WP_017232290.1	PSPU|WP_039398830.1	PTEG|WP_150613841.1	PTER|WP_150698243.1	PTHI|WP_047214102.1	PVER|WP_044455531.1	PXY2|WP_017232290.1	ZZZZ|fig|93222.8.peg.2817
OG0000680	BCEP|WP_006476166.1	PANA|WP_150739567.1	PANH|WP_044455502.1	PAPI|WP_042115705.1	PAQU|WP_150577792.1	PBRO|WP_150560743.1	PCAP|WP_150723030.1	PCAT|WP_047907810.1	PCEP|WP_017231556.1	PCOM|WP_150577792.1	PCOU|WP_010803775.1	PEPA|WP_150590580.1	PFAE|WP_047907810.1	PFIB|WP_039371951.1	PHOR|WP_150586786.1	PINI|WP_058379069.1	PMOR|WP_150567718.1	PNOR|WP_058379069.1	PNOS|WP_150555962.1	POXA|WP_046291704.1	PPNE|WP_150678519.1	PPNO|WP_023596337.1	PPUL|WP_039410685.1	PSOL|WP_150552739.1	PSPU|WP_039398890.1	PTEG|WP_150613813.1	PTER|WP_150698268.1	PTHI|WP_047214121.1	PVER|WP_044455502.1	PXY2|WP_130025731.1	ZZZZ|fig|93222.8.peg.2851
OG0000682	BCEP|WP_006476573.1	PANA|WP_217424881.1	PANH|WP_217426299.1	PAPI|WP_042115052.1	PAQU|WP_217424881.1	PBRO|WP_174977888.1	PCAP|WP_217424881.1	PCAT|WP_217431273.1	PCEP|WP_217425207.1	PCOM|WP_211279352.1	PCOU|WP_010804343.1	PEPA|WP_217427133.1	PFAE|WP_047908854.1	PFIB|WP_039373892.1	PHOR|WP_150624156.1	PINI|WP_217426781.1	PMOR|WP_217424752.1	PNOR|WP_058379802.1	PNOS|WP_217433189.1	POXA|WP_211279352.1	PPNE|WP_174988436.1	PPNO|WP_023873455.1	PPUL|WP_039409191.1	PSOL|WP_217424920.1	PSPU|WP_218919675.1	PTEG|WP_217426258.1	PTER|WP_150695387.1	PTHI|WP_047214544.1	PVER|WP_218919560.1	PXY2|WP_017232089.1	ZZZZ|fig|93222.8.peg.3104
OG0000687	BCEP|WP_006477138.1	PANA|WP_150740444.1	PANH|WP_150670388.1	PAPI|WP_042113373.1	PAQU|WP_150578324.1	PBRO|WP_150561119.1	PCAP|WP_150722516.1	PCAT|WP_044458574.1	PCEP|WP_165385458.1	PCOM|WP_150666254.1	PCOU|WP_010808164.1	PEPA|WP_150590341.1	PFAE|WP_047906176.1	PFIB|WP_039375144.1	PHOR|WP_150621224.1	PINI|WP_150686702.1	PMOR|WP_150567970.1	PNOR|WP_058379939.1	PNOS|WP_150556062.1	POXA|WP_046290001.1	PPNE|WP_150682385.1	PPNO|WP_023593875.1	PPUL|WP_039406272.1	PSOL|WP_174976516.1	PSPU|WP_039393639.1	PTEG|WP_150613629.1	PTER|WP_224788945.1	PTHI|WP_206093659.1	PVER|WP_044458574.1	PXY2|WP_165385458.1	ZZZZ|fig|93222.8.peg.965
OG0000688	BCEP|WP_006477176.1	PANA|WP_039393697.1	PANH|WP_047906203.1	PAPI|WP_010804111.1	PAQU|WP_039393697.1	PBRO|WP_010804111.1	PCAP|WP_047906203.1	PCAT|WP_039393697.1	PCEP|WP_017235784.1	PCOM|WP_039393697.1	PCOU|WP_010804111.1	PEPA|WP_150590312.1	PFAE|WP_047906203.1	PFIB|WP_010804111.1	PHOR|WP_010804111.1	PINI|WP_058376368.1	PMOR|WP_023593837.1	PNOR|WP_058376368.1	PNOS|WP_150556029.1	POXA|WP_039393697.1	PPNE|WP_150682359.1	PPNO|WP_023593837.1	PPUL|WP_039393697.1	PSOL|WP_017235784.1	PSPU|WP_039393697.1	PTEG|WP_150613598.1	PTER|WP_150699500.1	PTHI|WP_047215750.1	PVER|WP_039393697.1	PXY2|WP_017235784.1	ZZZZ|fig|93222.8.peg.1008
OG0000689	BCEP|WP_006477183.1	PANA|WP_039393713.1	PANH|WP_010804121.1	PAPI|WP_010804121.1	PAQU|WP_039393713.1	PBRO|WP_010804121.1	PCAP|WP_039393713.1	PCAT|WP_010804121.1	PCEP|WP_010804121.1	PCOM|WP_039393713.1	PCOU|WP_010804121.1	PEPA|WP_010804121.1	PFAE|WP_010804121.1	PFIB|WP_010804121.1	PHOR|WP_010804121.1	PINI|WP_039393713.1	PMOR|WP_010804121.1	PNOR|WP_039393713.1	PNOS|WP_150556023.1	POXA|WP_039393713.1	PPNE|WP_039393713.1	PPNO|WP_010804121.1	PPUL|WP_010804121.1	PSOL|WP_010804121.1	PSPU|WP_039393713.1	PTEG|WP_010804121.1	PTER|WP_150699492.1	PTHI|WP_047215742.1	PVER|WP_010804121.1	PXY2|WP_010804121.1	ZZZZ|fig|93222.8.peg.1018
OG0000690	BCEP|WP_006477187.1	PANA|WP_150740476.1	PANH|WP_023593828.1	PAPI|WP_010804126.1	PAQU|WP_023593828.1	PBRO|WP_010804126.1	PCAP|WP_023593828.1	PCAT|WP_023593828.1	PCEP|WP_017235793.1	PCOM|WP_023593828.1	PCOU|WP_010804126.1	PEPA|WP_023593828.1	PFAE|WP_023593828.1	PFIB|WP_010804126.1	PHOR|WP_010804126.1	PINI|WP_058376376.1	PMOR|WP_150567995.1	PNOR|WP_058376376.1	PNOS|WP_150556021.1	POXA|WP_023593828.1	PPNE|WP_010804126.1	PPNO|WP_023593828.1	PPUL|WP_039406354.1	PSOL|WP_017235793.1	PSPU|WP_023593828.1	PTEG|WP_150613593.1	PTER|WP_150699487.1	PTHI|WP_047215737.1	PVER|WP_023593828.1	PXY2|WP_017235793.1	ZZZZ|fig|93222.8.peg.1023
OG0000692	BCEP|WP_006477192.1	PANA|WP_010804136.1	PANH|WP_010804136.1	PAPI|WP_042113423.1	PAQU|WP_010804136.1	PBRO|WP_042113423.1	PCAP|WP_010804136.1	PCAT|WP_010804136.1	PCEP|WP_017235801.1	PCOM|WP_010804136.1	PCOU|WP_010804136.1	PEPA|WP_150590303.1	PFAE|WP_010804136.1	PFIB|WP_039374945.1	PHOR|WP_010804136.1	PINI|WP_058376382.1	PMOR|WP_010804136.1	PNOR|WP_058376382.1	PNOS|WP_010804136.1	POXA|WP_010804136.1	PPNE|WP_150682367.1	PPNO|WP_010804136.1	PPUL|WP_010804136.1	PSOL|WP_017235801.1	PSPU|WP_010804136.1	PTEG|WP_150613590.1	PTER|WP_150699477.1	PTHI|WP_047215727.1	PVER|WP_044457327.1	PXY2|WP_017235801.1	ZZZZ|fig|93222.8.peg.1033
OG0000693	BCEP|WP_006477195.1	PANA|WP_023593821.1	PANH|WP_010804141.1	PAPI|WP_010804141.1	PAQU|WP_023593821.1	PBRO|WP_010804141.1	PCAP|WP_017232357.1	PCAT|WP_023593821.1	PCEP|WP_017232357.1	PCOM|WP_023593821.1	PCOU|WP_010804141.1	PEPA|WP_017232357.1	PFAE|WP_023593821.1	PFIB|WP_010804141.1	PHOR|WP_010804141.1	PINI|WP_017232357.1	PMOR|WP_023593821.1	PNOR|WP_017232357.1	PNOS|WP_010804141.1	POXA|WP_023593821.1	PPNE|WP_010804141.1	PPNO|WP_023593821.1	PPUL|WP_010804141.1	PSOL|WP_017232357.1	PSPU|WP_023593821.1	PTEG|WP_023593821.1	PTER|WP_150698834.1	PTHI|WP_047215724.1	PVER|WP_023593821.1	PXY2|WP_017232357.1	ZZZZ|fig|93222.8.peg.68
OG0000694	BCEP|WP_006477201.1	PANA|WP_039393782.1	PANH|WP_150670378.1	PAPI|WP_010804164.1	PAQU|WP_039393782.1	PBRO|WP_010804164.1	PCAP|WP_039393782.1	PCAT|WP_039393782.1	PCEP|WP_017232378.1	PCOM|WP_039393782.1	PCOU|WP_010804164.1	PEPA|WP_010804164.1	PFAE|WP_039393782.1	PFIB|WP_010804164.1	PHOR|WP_010804164.1	PINI|WP_058376411.1	PMOR|WP_010804164.1	PNOR|WP_058376411.1	PNOS|WP_010804164.1	POXA|WP_039393782.1	PPNE|WP_150682392.1	PPNO|WP_010804164.1	PPUL|WP_010804164.1	PSOL|WP_150552111.1	PSPU|WP_039393782.1	PTEG|WP_010804164.1	PTER|WP_150698915.1	PTHI|WP_047215717.1	PVER|WP_039393782.1	PXY2|WP_017232378.1	ZZZZ|fig|93222.8.peg.38
OG0000695	BCEP|WP_006477498.1	PANA|WP_039401961.1	PANH|WP_069343057.1	PAPI|WP_010805609.1	PAQU|WP_039401961.1	PBRO|WP_010805609.1	PCAP|WP_069343057.1	PCAT|WP_044457598.1	PCEP|WP_130027651.1	PCOM|WP_039401961.1	PCOU|WP_010805609.1	PEPA|WP_130027651.1	PFAE|WP_044457598.1	PFIB|WP_010805609.1	PHOR|WP_150619253.1	PINI|WP_058376817.1	PMOR|WP_023598079.1	PNOR|WP_058376817.1	PNOS|WP_150554187.1	POXA|WP_039401961.1	PPNE|WP_150680373.1	PPNO|WP_023598079.1	PPUL|WP_039407278.1	PSOL|WP_130027651.1	PSPU|WP_039401961.1	PTEG|WP_130027651.1	PTER|WP_150696345.1	PTHI|WP_047215446.1	PVER|WP_044457598.1	PXY2|WP_130027651.1	ZZZZ|fig|93222.8.peg.4560
OG0000697	BCEP|WP_006477738.1	PANA|WP_150661057.1	PANH|WP_150670431.1	PAPI|WP_042114279.1	PAQU|WP_150575367.1	PBRO|WP_150557791.1	PCAP|WP_069340353.1	PCAT|WP_044453757.1	PCEP|WP_130024757.1	PCOM|WP_150661057.1	PCOU|WP_010804778.1	PEPA|WP_150588435.1	PFAE|WP_047906804.1	PFIB|WP_039365491.1	PHOR|WP_150618690.1	PINI|WP_150682971.1	PMOR|WP_023597795.1	PNOR|WP_058377120.1	PNOS|WP_150553875.1	POXA|WP_046290648.1	PPNE|WP_150679915.1	PPNO|WP_023872970.1	PPUL|WP_039407812.1	PSOL|WP_150551790.1	PSPU|WP_039395433.1	PTEG|WP_150611281.1	PTER|WP_150699983.1	PTHI|WP_047215131.1	PVER|WP_044453757.1	PXY2|WP_130024757.1	ZZZZ|fig|93222.8.peg.4868
OG0000699	BCEP|WP_006477786.1	PANA|WP_039395515.1	PANH|WP_150670458.1	PAPI|WP_039373742.1	PAQU|WP_039395515.1	PBRO|WP_039373742.1	PCAP|WP_150721038.1	PCAT|WP_044453807.1	PCEP|WP_017232648.1	PCOM|WP_039395515.1	PCOU|WP_010804809.1	PEPA|WP_017232648.1	PFAE|WP_044453807.1	PFIB|WP_039373742.1	PHOR|WP_039373742.1	PINI|WP_058377148.1	PMOR|WP_023597762.1	PNOR|WP_058377148.1	PNOS|WP_150553849.1	POXA|WP_039395515.1	PPNE|WP_150679942.1	PPNO|WP_023597762.1	PPUL|WP_039407857.1	PSOL|WP_017232648.1	PSPU|WP_039395515.1	PTEG|WP_017232648.1	PTER|WP_150700007.1	PTHI|WP_047215105.1	PVER|WP_044453807.1	PXY2|WP_017232648.1	ZZZZ|fig|93222.8.peg.4901
OG0000703	BCEP|WP_006478264.1	PANA|WP_150576757.1	PANH|WP_150668375.1	PAPI|WP_042115461.1	PAQU|WP_150576757.1	PBRO|WP_150559193.1	PCAP|WP_069345045.1	PCAT|WP_150625828.1	PCEP|WP_130025588.1	PCOM|WP_150576757.1	PCOU|WP_010807412.1	PEPA|WP_150589579.1	PFAE|WP_047907632.1	PFIB|WP_039368612.1	PHOR|WP_150619506.1	PINI|WP_058379370.1	PMOR|WP_150567029.1	PNOR|WP_058379370.1	PNOS|WP_150555048.1	POXA|WP_046291521.1	PPNE|WP_150678750.1	PPNO|WP_023596648.1	PPUL|WP_039410196.1	PSOL|WP_150551451.1	PSPU|WP_039399247.1	PTEG|WP_150612399.1	PTER|WP_150697610.1	PTHI|WP_047214403.1	PVER|WP_044455296.1	PXY2|WP_130025588.1	ZZZZ|fig|93222.8.peg.3801
OG0000704	BCEP|WP_006478267.1	PANA|WP_150738536.1	PANH|WP_047907635.1	PAPI|WP_042115462.1	PAQU|WP_150576759.1	PBRO|WP_150559196.1	PCAP|WP_069345048.1	PCAT|WP_044455299.1	PCEP|WP_017233017.1	PCOM|WP_150664833.1	PCOU|WP_010807409.1	PEPA|WP_150589582.1	PFAE|WP_047907635.1	PFIB|WP_039368602.1	PHOR|WP_150619507.1	PINI|WP_058379367.1	PMOR|WP_150567030.1	PNOR|WP_058379367.1	PNOS|WP_150555051.1	POXA|WP_046291524.1	PPNE|WP_150678747.1	PPNO|WP_023596645.1	PPUL|WP_039410202.1	PSOL|WP_150551454.1	PSPU|WP_039399241.1	PTEG|WP_150612396.1	PTER|WP_150697613.1	PTHI|WP_047214400.1	PVER|WP_044455299.1	PXY2|WP_017233017.1	ZZZZ|fig|93222.8.peg.3804
OG0000705	BCEP|WP_006478272.1	PANA|WP_023596640.1	PANH|WP_023596640.1	PAPI|WP_023596640.1	PAQU|WP_023596640.1	PBRO|WP_023596640.1	PCAP|WP_023596640.1	PCAT|WP_023596640.1	PCEP|WP_023596640.1	PCOM|WP_023596640.1	PCOU|WP_023596640.1	PEPA|WP_023596640.1	PFAE|WP_023596640.1	PFIB|WP_023596640.1	PHOR|WP_023596640.1	PINI|WP_023596640.1	PMOR|WP_023596640.1	PNOR|WP_023596640.1	PNOS|WP_023596640.1	POXA|WP_023596640.1	PPNE|WP_023596640.1	PPNO|WP_023596640.1	PPUL|WP_017233022.1	PSOL|WP_017233022.1	PSPU|WP_023596640.1	PTEG|WP_023596640.1	PTER|WP_150697618.1	PTHI|WP_206093647.1	PVER|WP_023596640.1	PXY2|WP_023596640.1	ZZZZ|fig|93222.8.peg.3809
OG0000706	BCEP|WP_006478316.1	PANA|WP_150739767.1	PANH|WP_150671076.1	PAPI|WP_042114716.1	PAQU|WP_150575715.1	PBRO|WP_150561757.1	PCAP|WP_069341402.1	PCAT|WP_150627548.1	PCEP|WP_130025018.1	PCOM|WP_150575715.1	PCOU|WP_010805745.1	PEPA|WP_150588160.1	PFAE|WP_047907093.1	PFIB|WP_039374521.1	PHOR|WP_150623415.1	PINI|WP_058377510.1	PMOR|WP_023597423.1	PNOR|WP_058377510.1	PNOS|WP_150557122.1	POXA|WP_046290948.1	PPNE|WP_150680298.1	PPNO|WP_023873197.1	PPUL|WP_039408489.1	PSOL|WP_150553261.1	PSPU|WP_039396362.1	PTEG|WP_150614847.1	PTER|WP_150697402.1	PTHI|WP_047212427.1	PVER|WP_044454355.1	PXY2|WP_130025018.1	ZZZZ|fig|93222.8.peg.5324
OG0000708	BCEP|WP_006478433.1	PANA|WP_150738597.1	PANH|WP_150668305.1	PAPI|WP_042115519.1	PAQU|WP_150576830.1	PBRO|WP_150559258.1	PCAP|WP_069345112.1	PCAT|WP_150625890.1	PCEP|WP_130025633.1	PCOM|WP_150664901.1	PCOU|WP_010807331.1	PEPA|WP_150589650.1	PFAE|WP_047907692.1	PFIB|WP_039368440.1	PHOR|WP_150619573.1	PINI|WP_150790179.1	PMOR|WP_150568701.1	PNOR|WP_058379288.1	PNOS|WP_150555116.1	POXA|WP_046291578.1	PPNE|WP_150678668.1	PPNO|WP_023596569.1	PPUL|WP_039410376.1	PSOL|WP_017234704.1	PSPU|WP_039399128.1	PTEG|WP_150612332.1	PTER|WP_150700074.1	PTHI|WP_047214336.1	PVER|WP_044455356.1	PXY2|WP_130025633.1	ZZZZ|fig|93222.8.peg.3888
OG0000709	BCEP|WP_006478478.1	PANA|WP_150739631.1	PANH|WP_150669497.1	PAPI|WP_042115760.1	PAQU|WP_150577869.1	PBRO|WP_150560808.1	PCAP|WP_069344965.1	PCAT|WP_150626698.1	PCEP|WP_150610178.1	PCOM|WP_150666391.1	PCOU|WP_010803850.1	PEPA|WP_150590516.1	PFAE|WP_047907866.1	PFIB|WP_039374305.1	PHOR|WP_150623543.1	PINI|WP_087688801.1	PMOR|WP_150567780.1	PNOR|WP_058378990.1	PNOS|WP_150555896.1	POXA|WP_046291771.1	PPNE|WP_150678441.1	PPNO|WP_023596260.1	PPUL|WP_039410807.1	PSOL|WP_150552657.1	PSPU|WP_039398760.1	PTEG|WP_150613883.1	PTER|WP_150698190.1	PTHI|WP_047214047.1	PVER|WP_044455574.1	PXY2|WP_130025797.1	ZZZZ|fig|93222.8.peg.2759
OG0000710	BCEP|WP_006478494.1	PANA|WP_150739641.1	PANH|WP_150669507.1	PAPI|WP_042115773.1	PAQU|WP_150577881.1	PBRO|WP_150560820.1	PCAP|WP_150723103.1	PCAT|WP_150626708.1	PCEP|WP_130025806.1	PCOM|WP_150666402.1	PCOU|WP_150586025.1	PEPA|WP_150590503.1	PFAE|WP_047907878.1	PFIB|WP_039374327.1	PHOR|WP_150623517.1	PINI|WP_150686522.1	PMOR|WP_150567788.1	PNOR|WP_058378977.1	PNOS|WP_150555883.1	POXA|WP_046291783.1	PPNE|WP_150678426.1	PPNO|WP_023596245.1	PPUL|WP_039410826.1	PSOL|WP_150553422.1	PSPU|WP_039398730.1	PTEG|WP_150613897.1	PTER|WP_150698175.1	PTHI|WP_047214035.1	PVER|WP_044455588.1	PXY2|WP_130025806.1	ZZZZ|fig|93222.8.peg.2741
OG0000711	BCEP|WP_006478511.1	PANA|WP_039398704.1	PANH|WP_150669521.1	PAPI|WP_042115785.1	PAQU|WP_039398704.1	PBRO|WP_150560835.1	PCAP|WP_150669521.1	PCAT|WP_044455600.1	PCEP|WP_017234122.1	PCOM|WP_039398704.1	PCOU|WP_010803882.1	PEPA|WP_150590490.1	PFAE|WP_047907891.1	PFIB|WP_039374346.1	PHOR|WP_010803882.1	PINI|WP_058378963.1	PMOR|WP_023596229.1	PNOR|WP_058378963.1	PNOS|WP_150555868.1	POXA|WP_039398704.1	PPNE|WP_150678412.1	PPNO|WP_023596229.1	PPUL|WP_039410851.1	PSOL|WP_017234122.1	PSPU|WP_039398704.1	PTEG|WP_150613910.1	PTER|WP_224788819.1	PTHI|WP_047214020.1	PVER|WP_044455600.1	PXY2|WP_017234122.1	ZZZZ|fig|93222.8.peg.2725
OG0000712	BCEP|WP_006478563.1	PANA|WP_046292231.1	PANH|WP_150667212.1	PAPI|WP_042116372.1	PAQU|WP_046292231.1	PBRO|WP_150558585.1	PCAP|WP_069341163.1	PCAT|WP_044456056.1	PCEP|WP_150607882.1	PCOM|WP_150662984.1	PCOU|WP_010808865.1	PEPA|WP_017234080.1	PFAE|WP_047904992.1	PFIB|WP_039375391.1	PHOR|WP_010808865.1	PINI|WP_058378276.1	PMOR|WP_150565341.1	PNOR|WP_058378276.1	PNOS|WP_150554218.1	POXA|WP_046292231.1	PPNE|WP_150677619.1	PPNO|WP_023595691.1	PPUL|WP_039411693.1	PSOL|WP_017234080.1	PSPU|WP_039397891.1	PTEG|WP_150613168.1	PTER|WP_150700044.1	PTHI|WP_047213647.1	PVER|WP_044456056.1	PXY2|WP_017234080.1	ZZZZ|fig|93222.8.peg.2078
OG0000713	BCEP|WP_006478662.1	PANA|WP_039399112.1	PANH|WP_039399112.1	PAPI|WP_042115527.1	PAQU|WP_039399112.1	PBRO|WP_150559269.1	PCAP|WP_039399112.1	PCAT|WP_023596554.1	PCEP|WP_026132103.1	PCOM|WP_039399112.1	PCOU|WP_010807317.1	PEPA|WP_039374656.1	PFAE|WP_039399112.1	PFIB|WP_039374656.1	PHOR|WP_150559269.1	PINI|WP_042115527.1	PMOR|WP_023596554.1	PNOR|WP_042115527.1	PNOS|WP_023596554.1	POXA|WP_039399112.1	PPNE|WP_150678658.1	PPNO|WP_023596554.1	PPUL|WP_039399112.1	PSOL|WP_026132103.1	PSPU|WP_039399112.1	PTEG|WP_039374656.1	PTER|WP_150700086.1	PTHI|WP_047214316.1	PVER|WP_039399112.1	PXY2|WP_026132103.1	ZZZZ|fig|93222.8.peg.3904
OG0000714	BCEP|WP_006478665.1	PANA|WP_150738607.1	PANH|WP_150668292.1	PAPI|WP_042115530.1	PAQU|WP_039399107.1	PBRO|WP_039374661.1	PCAP|WP_150721564.1	PCAT|WP_150625903.1	PCEP|WP_017231406.1	PCOM|WP_039399107.1	PCOU|WP_010807313.1	PEPA|WP_150591237.1	PFAE|WP_047907701.1	PFIB|WP_039374661.1	PHOR|WP_150619586.1	PINI|WP_058379274.1	PMOR|WP_150568481.1	PNOR|WP_058379274.1	PNOS|WP_150556967.1	POXA|WP_039399107.1	PPNE|WP_150678654.1	PPNO|WP_023596550.1	PPUL|WP_039410392.1	PSOL|WP_017231406.1	PSPU|WP_039399107.1	PTEG|WP_150612317.1	PTER|WP_150696854.1	PTHI|WP_047214312.1	PVER|WP_044455369.1	PXY2|WP_017231406.1	ZZZZ|fig|93222.8.peg.3909
OG0000715	BCEP|WP_006478674.1	PANA|WP_039399079.1	PANH|WP_150668276.1	PAPI|WP_042115545.1	PAQU|WP_150576858.1	PBRO|WP_150559286.1	PCAP|WP_150721581.1	PCAT|WP_039399079.1	PCEP|WP_017231638.1	PCOM|WP_150576858.1	PCOU|WP_010807291.1	PEPA|WP_017231638.1	PFAE|WP_047907719.1	PFIB|WP_039374681.1	PHOR|WP_150619600.1	PINI|WP_058379257.1	PMOR|WP_023596525.1	PNOR|WP_058379257.1	PNOS|WP_023596525.1	POXA|WP_039399079.1	PPNE|WP_150678638.1	PPNO|WP_023596525.1	PPUL|WP_023596525.1	PSOL|WP_150553333.1	PSPU|WP_039399079.1	PTEG|WP_017231638.1	PTER|WP_150696834.1	PTHI|WP_047212966.1	PVER|WP_039399079.1	PXY2|WP_017231638.1	ZZZZ|fig|93222.8.peg.3936
OG0000717	BCEP|WP_006481982.1	PANA|WP_039399327.1	PANH|WP_150668419.1	PAPI|WP_010807462.1	PAQU|WP_150576717.1	PBRO|WP_150559145.1	PCAP|WP_047907598.1	PCAT|WP_150625787.1	PCEP|WP_017234964.1	PCOM|WP_039399327.1	PCOU|WP_010807462.1	PEPA|WP_017234964.1	PFAE|WP_047907598.1	PFIB|WP_010807462.1	PHOR|WP_010807462.1	PINI|WP_058379416.1	PMOR|WP_150566986.1	PNOR|WP_058379416.1	PNOS|WP_150554998.1	POXA|WP_039399327.1	PPNE|WP_150678798.1	PPNO|WP_023596699.1	PPUL|WP_039410112.1	PSOL|WP_017234964.1	PSPU|WP_039399327.1	PTEG|WP_150612442.1	PTER|WP_150697556.1	PTHI|WP_047212899.1	PVER|WP_044455254.1	PXY2|WP_017234964.1	ZZZZ|fig|93222.8.peg.3743
OG0000718	BCEP|WP_006482124.1	PANA|WP_150738606.1	PANH|WP_010807314.1	PAPI|WP_010807314.1	PAQU|WP_150576844.1	PBRO|WP_010807314.1	PCAP|WP_010807314.1	PCAT|WP_150625984.1	PCEP|WP_017231405.1	PCOM|WP_150664915.1	PCOU|WP_010807314.1	PEPA|WP_010807314.1	PFAE|WP_047907700.1	PFIB|WP_010807314.1	PHOR|WP_010807314.1	PINI|WP_058379275.1	PMOR|WP_023596551.1	PNOR|WP_058379275.1	PNOS|WP_150556968.1	POXA|WP_010807314.1	PPNE|WP_150678655.1	PPNO|WP_023596551.1	PPUL|WP_039410390.1	PSOL|WP_017231405.1	PSPU|WP_010807314.1	PTEG|WP_010807314.1	PTER|WP_150696876.1	PTHI|WP_047214313.1	PVER|WP_044457964.1	PXY2|WP_017231405.1	ZZZZ|fig|93222.8.peg.3908
OG0000721	BCEP|WP_006482713.1	PANA|WP_039394104.1	PANH|WP_150668989.1	PAPI|WP_042113618.1	PAQU|WP_150578084.1	PBRO|WP_150560177.1	PCAP|WP_069341116.1	PCAT|WP_044457491.1	PCEP|WP_130027587.1	PCOM|WP_150578084.1	PCOU|WP_010807760.1	PEPA|WP_150590110.1	PFAE|WP_047906375.1	PFIB|WP_039366362.1	PHOR|WP_010807760.1	PINI|WP_058376584.1	PMOR|WP_023598333.1	PNOR|WP_058376584.1	PNOS|WP_150555506.1	POXA|WP_046290208.1	PPNE|WP_150679402.1	PPNO|WP_023598333.1	PPUL|WP_039406802.1	PSOL|WP_150552839.1	PSPU|WP_039394104.1	PTEG|WP_150613559.1	PTER|WP_150697775.1	PTHI|WP_047215597.1	PVER|WP_044457491.1	PXY2|WP_130027587.1	ZZZZ|fig|93222.8.peg.4248
OG0000722	BCEP|WP_006482864.1	PANA|WP_150739596.1	PANH|WP_150669461.1	PAPI|WP_052765591.1	PAQU|WP_052653142.1	PBRO|WP_150560772.1	PCAP|WP_150723058.1	PCAT|WP_044455542.1	PCEP|WP_130025768.1	PCOM|WP_150666362.1	PCOU|WP_010803811.1	PEPA|WP_150590551.1	PFAE|WP_053059648.1	PFIB|WP_052240752.1	PHOR|WP_150619739.1	PINI|WP_058379035.1	PMOR|WP_150567746.1	PNOR|WP_058379035.1	PNOS|WP_150555932.1	POXA|WP_052653142.1	PPNE|WP_150678484.1	PPNO|WP_023596301.1	PPUL|WP_052267202.1	PSOL|WP_130025768.1	PSPU|WP_072633291.1	PTEG|WP_150613851.1	PTER|WP_150698231.1	PTHI|WP_052892651.1	PVER|WP_044455542.1	PXY2|WP_130025768.1	ZZZZ|fig|93222.8.peg.2804
OG0000723	BCEP|WP_006482873.1	PANA|WP_010804130.1	PANH|WP_010804130.1	PAPI|WP_010804130.1	PAQU|WP_010804130.1	PBRO|WP_010804130.1	PCAP|WP_010804130.1	PCAT|WP_010804130.1	PCEP|WP_010804130.1	PCOM|WP_010804130.1	PCOU|WP_010804130.1	PEPA|WP_010804130.1	PFAE|WP_010804130.1	PFIB|WP_010804130.1	PHOR|WP_010804130.1	PINI|WP_010804130.1	PMOR|WP_010804130.1	PNOR|WP_010804130.1	PNOS|WP_039406357.1	POXA|WP_010804130.1	PPNE|WP_010804130.1	PPNO|WP_010804130.1	PPUL|WP_039406357.1	PSOL|WP_010804130.1	PSPU|WP_010804130.1	PTEG|WP_010804130.1	PTER|WP_150699483.1	PTHI|WP_047215733.1	PVER|WP_010804130.1	PXY2|WP_010804130.1	ZZZZ|fig|93222.8.peg.1027
OG0000724	BCEP|WP_006482880.1	PANA|WP_039393709.1	PANH|WP_039406343.1	PAPI|WP_010804118.1	PAQU|WP_039393709.1	PBRO|WP_010804118.1	PCAP|WP_039406343.1	PCAT|WP_039393709.1	PCEP|WP_017235788.1	PCOM|WP_039393709.1	PCOU|WP_010804118.1	PEPA|WP_010804118.1	PFAE|WP_039393709.1	PFIB|WP_010804118.1	PHOR|WP_010804118.1	PINI|WP_039393709.1	PMOR|WP_023593833.1	PNOR|WP_039393709.1	PNOS|WP_150556024.1	POXA|WP_039393709.1	PPNE|WP_039393709.1	PPNO|WP_023593833.1	PPUL|WP_039406343.1	PSOL|WP_150552134.1	PSPU|WP_039393709.1	PTEG|WP_039406343.1	PTER|WP_150699494.1	PTHI|WP_047216788.1	PVER|WP_039393709.1	PXY2|WP_017235788.1	ZZZZ|fig|93222.8.peg.1015
OG0000725	BCEP|WP_006482882.1	PANA|WP_023593829.1	PANH|WP_023593829.1	PAPI|WP_023593829.1	PAQU|WP_023593829.1	PBRO|WP_010804125.1	PCAP|WP_023593829.1	PCAT|WP_023593829.1	PCEP|WP_010804125.1	PCOM|WP_150666283.1	PCOU|WP_010804125.1	PEPA|WP_010804125.1	PFAE|WP_023593829.1	PFIB|WP_010804125.1	PHOR|WP_010804125.1	PINI|WP_150686686.1	PMOR|WP_023593829.1	PNOR|WP_058376375.1	PNOS|WP_039406351.1	POXA|WP_023593829.1	PPNE|WP_058376375.1	PPNO|WP_023593829.1	PPUL|WP_039406351.1	PSOL|WP_010804125.1	PSPU|WP_023593829.1	PTEG|WP_010804125.1	PTER|WP_150699488.1	PTHI|WP_047215738.1	PVER|WP_023593829.1	PXY2|WP_010804125.1	ZZZZ|fig|93222.8.peg.1022
OG0000726	BCEP|WP_006482892.1	PANA|WP_039393786.1	PANH|WP_150670380.1	PAPI|WP_042113452.1	PAQU|WP_039393786.1	PBRO|WP_039393786.1	PCAP|WP_069343891.1	PCAT|WP_150626932.1	PCEP|WP_150610778.1	PCOM|WP_039393786.1	PCOU|WP_010804166.1	PEPA|WP_042113452.1	PFAE|WP_047906230.1	PFIB|WP_039374985.1	PHOR|WP_010804166.1	PINI|WP_058376413.1	PMOR|WP_023593796.1	PNOR|WP_058376413.1	PNOS|WP_150557445.1	POXA|WP_039393786.1	PPNE|WP_150682390.1	PPNO|WP_023593796.1	PPUL|WP_039406412.1	PSOL|WP_017232380.1	PSPU|WP_039393786.1	PTEG|WP_150615162.1	PTER|WP_150698917.1	PTHI|WP_047215715.1	PVER|WP_044457351.1	PXY2|WP_017232380.1	ZZZZ|fig|93222.8.peg.36
OG0000727	BCEP|WP_006482895.1	PANA|WP_039393711.1	PANH|WP_010804120.1	PAPI|WP_010804120.1	PAQU|WP_039393711.1	PBRO|WP_010804120.1	PCAP|WP_039393711.1	PCAT|WP_039393711.1	PCEP|WP_010804120.1	PCOM|WP_039393711.1	PCOU|WP_010804120.1	PEPA|WP_010804120.1	PFAE|WP_039393711.1	PFIB|WP_010804120.1	PHOR|WP_010804120.1	PINI|WP_058376372.1	PMOR|WP_010804120.1	PNOR|WP_058376372.1	PNOS|WP_010804120.1	POXA|WP_039393711.1	PPNE|WP_039393711.1	PPNO|WP_010804120.1	PPUL|WP_010804120.1	PSOL|WP_010804120.1	PSPU|WP_039393711.1	PTEG|WP_010804120.1	PTER|WP_150699493.1	PTHI|WP_047215743.1	PVER|WP_039393711.1	PXY2|WP_010804120.1	ZZZZ|fig|93222.8.peg.1017
OG0000728	BCEP|WP_006482899.1	PANA|WP_039393724.1	PANH|WP_039393724.1	PAPI|WP_039374939.1	PAQU|WP_039393724.1	PBRO|WP_150561151.1	PCAP|WP_039393724.1	PCAT|WP_039393724.1	PCEP|WP_017235796.1	PCOM|WP_039393724.1	PCOU|WP_010804131.1	PEPA|WP_150590306.1	PFAE|WP_039393724.1	PFIB|WP_039374939.1	PHOR|WP_010804131.1	PINI|WP_058376378.1	PMOR|WP_023593827.1	PNOR|WP_058376378.1	PNOS|WP_039406359.1	POXA|WP_039393724.1	PPNE|WP_150682364.1	PPNO|WP_023593827.1	PPUL|WP_039406359.1	PSOL|WP_150552131.1	PSPU|WP_039393724.1	PTEG|WP_150613591.1	PTER|WP_150699482.1	PTHI|WP_047215732.1	PVER|WP_039393724.1	PXY2|WP_017235796.1	ZZZZ|fig|93222.8.peg.1028
OG0000729	BCEP|WP_006482900.1	PANA|WP_039393727.1	PANH|WP_044457326.1	PAPI|WP_039374943.1	PAQU|WP_150578293.1	PBRO|WP_039374943.1	PCAP|WP_044457326.1	PCAT|WP_044457326.1	PCEP|WP_017235799.1	PCOM|WP_017235799.1	PCOU|WP_010804134.1	PEPA|WP_150590304.1	PFAE|WP_044457326.1	PFIB|WP_039374943.1	PHOR|WP_010804134.1	PINI|WP_058376380.1	PMOR|WP_023593825.1	PNOR|WP_058376380.1	PNOS|WP_150556020.1	POXA|WP_039393727.1	PPNE|WP_150682366.1	PPNO|WP_023593825.1	PPUL|WP_039374943.1	PSOL|WP_150552130.1	PSPU|WP_039393727.1	PTEG|WP_044457326.1	PTER|WP_150699479.1	PTHI|WP_047215729.1	PVER|WP_044457326.1	PXY2|WP_017235799.1	ZZZZ|fig|93222.8.peg.1031
OG0000730	BCEP|WP_006482906.1	PANA|WP_150740798.1	PANH|WP_069343893.1	PAPI|WP_042113451.1	PAQU|WP_046290063.1	PBRO|WP_042113451.1	PCAP|WP_069343893.1	PCAT|WP_044457349.1	PCEP|WP_017232377.1	PCOM|WP_046290063.1	PCOU|WP_010804163.1	PEPA|WP_150590284.1	PFAE|WP_044457349.1	PFIB|WP_039374982.1	PHOR|WP_042113451.1	PINI|WP_150686707.1	PMOR|WP_023593798.1	PNOR|WP_058376410.1	PNOS|WP_150557443.1	POXA|WP_046290063.1	PPNE|WP_150682393.1	PPNO|WP_023593798.1	PPUL|WP_039406406.1	PSOL|WP_017232377.1	PSPU|WP_039393780.1	PTEG|WP_150615163.1	PTER|WP_150698914.1	PTHI|WP_047215718.1	PVER|WP_044457349.1	PXY2|WP_017232377.1	ZZZZ|fig|93222.8.peg.39
OG0000731	BCEP|WP_006482915.1	PANA|WP_150740474.1	PANH|WP_010804117.1	PAPI|WP_010804117.1	PAQU|WP_010804117.1	PBRO|WP_010804117.1	PCAP|WP_150722473.1	PCAT|WP_039406340.1	PCEP|WP_017235787.1	PCOM|WP_010804117.1	PCOU|WP_010804117.1	PEPA|WP_150590308.1	PFAE|WP_047906204.1	PFIB|WP_010804117.1	PHOR|WP_150621258.1	PINI|WP_058376371.1	PMOR|WP_023593834.1	PNOR|WP_058376371.1	PNOS|WP_150556025.1	POXA|WP_010804117.1	PPNE|WP_150682361.1	PPNO|WP_023593834.1	PPUL|WP_039406340.1	PSOL|WP_017235787.1	PSPU|WP_010804117.1	PTEG|WP_150613595.1	PTER|WP_150699495.1	PTHI|WP_047215745.1	PVER|WP_039406340.1	PXY2|WP_017235787.1	ZZZZ|fig|93222.8.peg.1014
OG0000732	BCEP|WP_006482918.1	PANA|WP_010804127.1	PANH|WP_010804127.1	PAPI|WP_010804127.1	PAQU|WP_010804127.1	PBRO|WP_010804127.1	PCAP|WP_010804127.1	PCAT|WP_010804127.1	PCEP|WP_010804127.1	PCOM|WP_010804127.1	PCOU|WP_010804127.1	PEPA|WP_010804127.1	PFAE|WP_010804127.1	PFIB|WP_010804127.1	PHOR|WP_010804127.1	PINI|WP_010804127.1	PMOR|WP_010804127.1	PNOR|WP_010804127.1	PNOS|WP_010804127.1	POXA|WP_010804127.1	PPNE|WP_010804127.1	PPNO|WP_010804127.1	PPUL|WP_010804127.1	PSOL|WP_010804127.1	PSPU|WP_010804127.1	PTEG|WP_150613592.1	PTER|WP_150699486.1	PTHI|WP_047215736.1	PVER|WP_010804127.1	PXY2|WP_010804127.1	ZZZZ|fig|93222.8.peg.1024
OG0000733	BCEP|WP_006482922.1	PANA|WP_039401616.1	PANH|WP_174995051.1	PAPI|WP_010804137.1	PAQU|WP_039401616.1	PBRO|WP_010804137.1	PCAP|WP_174981303.1	PCAT|WP_150626955.1	PCEP|WP_026132333.1	PCOM|WP_039401616.1	PCOU|WP_010804137.1	PEPA|WP_150552129.1	PFAE|WP_047908532.1	PFIB|WP_039374947.1	PHOR|WP_010804137.1	PINI|WP_058376383.1	PMOR|WP_150567996.1	PNOR|WP_058376383.1	PNOS|WP_150556173.1	POXA|WP_039401616.1	PPNE|WP_150682368.1	PPNO|WP_023593824.1	PPUL|WP_039406363.1	PSOL|WP_150552129.1	PSPU|WP_039401616.1	PTEG|WP_150613589.1	PTER|WP_191629192.1	PTHI|WP_052892763.1	PVER|WP_052811201.1	PXY2|WP_026132333.1	ZZZZ|fig|93222.8.peg.1034
OG0000734	BCEP|WP_006483818.1	PANA|WP_039398738.1	PANH|WP_039398738.1	PAPI|WP_042115771.1	PAQU|WP_039398738.1	PBRO|WP_039374321.1	PCAP|WP_039398738.1	PCAT|WP_039398738.1	PCEP|WP_020372913.1	PCOM|WP_039398738.1	PCOU|WP_010803861.1	PEPA|WP_150590507.1	PFAE|WP_039398738.1	PFIB|WP_039374321.1	PHOR|WP_010803861.1	PINI|WP_058378981.1	PMOR|WP_023596248.1	PNOR|WP_058378981.1	PNOS|WP_023596248.1	POXA|WP_039398738.1	PPNE|WP_150678430.1	PPNO|WP_023596248.1	PPUL|WP_023596248.1	PSOL|WP_150553418.1	PSPU|WP_039398738.1	PTEG|WP_150613894.1	PTER|WP_150698179.1	PTHI|WP_047214038.1	PVER|WP_039398738.1	PXY2|WP_020372913.1	ZZZZ|fig|93222.8.peg.2745
OG0000735	BCEP|WP_006484927.1	PANA|WP_150737661.1	PANH|WP_150668579.1	PAPI|WP_042112712.1	PAQU|WP_150576208.1	PBRO|WP_150559845.1	PCAP|WP_150719652.1	PCAT|WP_150625273.1	PCEP|WP_130026874.1	PCOM|WP_150664407.1	PCOU|WP_010807170.1	PEPA|WP_150587636.1	PFAE|WP_047905774.1	PFIB|WP_039367194.1	PHOR|WP_150619867.1	PINI|WP_058375851.1	PMOR|WP_023594524.1	PNOR|WP_058375851.1	PNOS|WP_150556690.1	POXA|WP_046292997.1	PPNE|WP_150680651.1	PPNO|WP_023872142.1	PPUL|WP_039405259.1	PSOL|WP_150550763.1	PSPU|WP_039400987.1	PTEG|WP_150611837.1	PTER|WP_150699795.1	PTHI|WP_047215972.1	PVER|WP_044456869.1	PXY2|WP_130026874.1	ZZZZ|fig|93222.8.peg.320
OG0000736	BCEP|WP_006485344.1	PANA|WP_150740433.1	PANH|WP_150670306.1	PAPI|WP_042113347.1	PAQU|WP_046293169.1	PBRO|WP_150561100.1	PCAP|WP_150722439.1	PCAT|WP_150626993.1	PCEP|WP_130027390.1	PCOM|WP_039401587.1	PCOU|WP_010808184.1	PEPA|WP_150590360.1	PFAE|WP_047908518.1	PFIB|WP_039375170.1	PHOR|WP_010808184.1	PINI|WP_058379937.1	PMOR|WP_023593894.1	PNOR|WP_058379937.1	PNOS|WP_150556080.1	POXA|WP_046293169.1	PPNE|WP_150682311.1	PPNO|WP_023593894.1	PPUL|WP_039413465.1	PSOL|WP_130027390.1	PSPU|WP_039401587.1	PTEG|WP_150613647.1	PTER|WP_150699541.1	PTHI|WP_047215794.1	PVER|WP_044457279.1	PXY2|WP_130027390.1	ZZZZ|fig|93222.8.peg.945
OG0000739	BCEP|WP_006487094.1	PANA|WP_010806918.1	PANH|WP_010806918.1	PAPI|WP_010806918.1	PAQU|WP_010806918.1	PBRO|WP_010806918.1	PCAP|WP_010806918.1	PCAT|WP_010806918.1	PCEP|WP_026132111.1	PCOM|WP_010806918.1	PCOU|WP_010806918.1	PEPA|WP_150587993.1	PFAE|WP_047906056.1	PFIB|WP_010806918.1	PHOR|WP_150620131.1	PINI|WP_039406026.1	PMOR|WP_010806918.1	PNOR|WP_039406026.1	PNOS|WP_150557206.1	POXA|WP_046289876.1	PPNE|WP_150681066.1	PPNO|WP_010806918.1	PPUL|WP_039406026.1	PSOL|WP_026132111.1	PSPU|WP_010806918.1	PTEG|WP_150612161.1	PTER|WP_150699339.1	PTHI|WP_047215860.1	PVER|WP_044457170.1	PXY2|WP_026132111.1	ZZZZ|fig|93222.8.peg.793
OG0000740	BCEP|WP_006487138.1	PANA|WP_010806905.1	PANH|WP_010806905.1	PAPI|WP_010806905.1	PAQU|WP_010806905.1	PBRO|WP_010806905.1	PCAP|WP_150719947.1	PCAT|WP_010806905.1	PCEP|WP_017234751.1	PCOM|WP_010806905.1	PCOU|WP_010806905.1	PEPA|WP_017234751.1	PFAE|WP_039406003.1	PFIB|WP_039375654.1	PHOR|WP_150620142.1	PINI|WP_010806905.1	PMOR|WP_010806905.1	PNOR|WP_010806905.1	PNOS|WP_010806905.1	POXA|WP_010806905.1	PPNE|WP_010806905.1	PPNO|WP_010806905.1	PPUL|WP_039406003.1	PSOL|WP_017234751.1	PSPU|WP_010806905.1	PTEG|WP_150612150.1	PTER|WP_150699351.1	PTHI|WP_047215871.1	PVER|WP_010806905.1	PXY2|WP_017234751.1	ZZZZ|fig|93222.8.peg.780
OG0000741	BCEP|WP_006487883.1	PANA|WP_174990785.1	PANH|WP_150670101.1	PAPI|WP_048628795.1	PAQU|WP_174990049.1	PBRO|WP_174977727.1	PCAP|WP_174981181.1	PCAT|WP_150625086.1	PCEP|WP_039830728.1	PCOM|WP_150665567.1	PCOU|WP_010805065.1	PEPA|WP_174978123.1	PFAE|WP_047907012.1	PFIB|WP_039369831.1	PHOR|WP_150620431.1	PINI|WP_150683255.1	PMOR|WP_150565644.1	PNOR|WP_058380101.1	PNOS|WP_174966223.1	POXA|WP_046293395.1	PPNE|WP_150680202.1	PPNO|WP_023597526.1	PPUL|WP_052267009.1	PSOL|WP_174976471.1	PSPU|WP_039402346.1	PTEG|WP_174978414.1	PTER|WP_150696575.1	PTHI|WP_047215029.1	PVER|WP_044454184.1	PXY2|WP_039830728.1	ZZZZ|fig|93222.8.peg.5211
OG0000743	BCEP|WP_006489345.1	PANA|WP_150737113.1	PANH|WP_150667140.1	PAPI|WP_039366003.1	PAQU|WP_150574401.1	PBRO|WP_039366003.1	PCAP|WP_069343777.1	PCAT|WP_044456004.1	PCEP|WP_150607952.1	PCOM|WP_039397970.1	PCOU|WP_150585532.1	PEPA|WP_150588958.1	PFAE|WP_047904955.1	PFIB|WP_039366003.1	PHOR|WP_150621673.1	PINI|WP_058378342.1	PMOR|WP_023595740.1	PNOR|WP_058378342.1	PNOS|WP_150554260.1	POXA|WP_046292196.1	PPNE|WP_150677765.1	PPNO|WP_023595740.1	PPUL|WP_039411542.1	PSOL|WP_017234150.1	PSPU|WP_039397970.1	PTEG|WP_150613248.1	PTER|WP_150695662.1	PTHI|WP_047213665.1	PVER|WP_044456004.1	PXY2|WP_130026163.1	ZZZZ|fig|93222.8.peg.2140
OG0000746	BCEP|WP_006491262.1	PANA|WP_150738694.1	PANH|WP_150668325.1	PAPI|WP_094068908.1	PAQU|WP_150576806.1	PBRO|WP_150559392.1	PCAP|WP_150721535.1	PCAT|WP_150625872.1	PCEP|WP_206100107.1	PCOM|WP_150664882.1	PCOU|WP_150690746.1	PEPA|WP_217427129.1	PFAE|WP_053059631.1	PFIB|WP_144400196.1	PHOR|WP_150619551.1	PINI|WP_150790164.1	PMOR|WP_150568685.1	PNOR|WP_218919017.1	PNOS|WP_150555097.1	POXA|WP_157122672.1	PPNE|WP_150678695.1	PPNO|WP_051399253.1	PPUL|WP_052267175.1	PSOL|WP_150551544.1	PSPU|WP_052252957.1	PTEG|WP_150612346.1	PTER|WP_224788766.1	PTHI|WP_052892670.1	PVER|WP_052810962.1	PXY2|WP_206100107.1	ZZZZ|fig|93222.8.peg.3865
OG0000748	BCEP|WP_006751616.1	PANA|WP_150738593.1	PANH|WP_150668310.1	PAPI|WP_042115516.1	PAQU|WP_150576826.1	PBRO|WP_150559253.1	PCAP|WP_150668310.1	PCAT|WP_044455353.1	PCEP|WP_017234700.1	PCOM|WP_150664897.1	PCOU|WP_010807336.1	PEPA|WP_150589645.1	PFAE|WP_047907689.1	PFIB|WP_039368446.1	PHOR|WP_150619568.1	PINI|WP_150684129.1	PMOR|WP_150568697.1	PNOR|WP_058379291.1	PNOS|WP_150555111.1	POXA|WP_046291576.1	PPNE|WP_150678673.1	PPNO|WP_023596574.1	PPUL|WP_039410373.1	PSOL|WP_150551503.1	PSPU|WP_039399132.1	PTEG|WP_150612335.1	PTER|WP_150700069.1	PTHI|WP_047214342.1	PVER|WP_044455353.1	PXY2|WP_017234700.1	ZZZZ|fig|93222.8.peg.3883
OG0000749	BCEP|WP_006751888.1	PANA|WP_039396169.1	PANH|WP_044454229.1	PAPI|WP_010805094.1	PAQU|WP_039396169.1	PBRO|WP_010805094.1	PCAP|WP_039396169.1	PCAT|WP_044454229.1	PCEP|WP_017235649.1	PCOM|WP_039396169.1	PCOU|WP_010805094.1	PEPA|WP_058377438.1	PFAE|WP_044454229.1	PFIB|WP_010805094.1	PHOR|WP_010805094.1	PINI|WP_058377438.1	PMOR|WP_023597499.1	PNOR|WP_058377438.1	PNOS|WP_023597499.1	POXA|WP_039396169.1	PPNE|WP_058377438.1	PPNO|WP_023597499.1	PPUL|WP_023597499.1	PSOL|WP_017235649.1	PSPU|WP_039396169.1	PTEG|WP_058377438.1	PTER|WP_150696603.1	PTHI|WP_047215007.1	PVER|WP_044454229.1	PXY2|WP_017235649.1	ZZZZ|fig|93222.8.peg.5240
OG0000750	BCEP|WP_006753174.1	PANA|WP_039399440.1	PANH|WP_150668482.1	PAPI|WP_010807534.1	PAQU|WP_039399440.1	PBRO|WP_150559082.1	PCAP|WP_069341759.1	PCAT|WP_044455193.1	PCEP|WP_130025501.1	PCOM|WP_039399440.1	PCOU|WP_010807534.1	PEPA|WP_150589479.1	PFAE|WP_044455193.1	PFIB|WP_010807534.1	PHOR|WP_010807534.1	PINI|WP_150683995.1	PMOR|WP_023873771.1	PNOR|WP_058379478.1	PNOS|WP_150554936.1	POXA|WP_039399440.1	PPNE|WP_150678862.1	PPNO|WP_023873771.1	PPUL|WP_039409967.1	PSOL|WP_130025501.1	PSPU|WP_039399440.1	PTEG|WP_150612510.1	PTER|WP_150698492.1	PTHI|WP_047214515.1	PVER|WP_044455193.1	PXY2|WP_130025501.1	ZZZZ|fig|93222.8.peg.3667
OG0000751	BCEP|WP_006755543.1	PANA|WP_039397675.1	PANH|WP_039397675.1	PAPI|WP_042116496.1	PAQU|WP_039397675.1	PBRO|WP_150558694.1	PCAP|WP_069344393.1	PCAT|WP_150622420.1	PCEP|WP_130026274.1	PCOM|WP_039397675.1	PCOU|WP_010806066.1	PEPA|WP_150589171.1	PFAE|WP_047905084.1	PFIB|WP_039374139.1	PHOR|WP_150621527.1	PINI|WP_058378157.1	PMOR|WP_023595494.1	PNOR|WP_058378157.1	PNOS|WP_150555769.1	POXA|WP_039397675.1	PPNE|WP_150677511.1	PPNO|WP_023595494.1	PPUL|WP_039411935.1	PSOL|WP_130026274.1	PSPU|WP_039397675.1	PTEG|WP_150612743.1	PTER|WP_150698126.1	PTHI|WP_047214421.1	PVER|WP_044456165.1	PXY2|WP_130026274.1	ZZZZ|fig|93222.8.peg.1880
OG0000752	BCEP|WP_006756903.1	PANA|WP_046291523.1	PANH|WP_150668374.1	PAPI|WP_010807410.1	PAQU|WP_039399242.1	PBRO|WP_150559195.1	PCAP|WP_069345047.1	PCAT|WP_150625829.1	PCEP|WP_130025590.1	PCOM|WP_150664832.1	PCOU|WP_010807410.1	PEPA|WP_150589581.1	PFAE|WP_047907634.1	PFIB|WP_039368605.1	PHOR|WP_010807410.1	PINI|WP_058379368.1	PMOR|WP_023596646.1	PNOR|WP_058379368.1	PNOS|WP_150555050.1	POXA|WP_046291523.1	PPNE|WP_150678748.1	PPNO|WP_023596646.1	PPUL|WP_039410200.1	PSOL|WP_150551453.1	PSPU|WP_039399242.1	PTEG|WP_150612397.1	PTER|WP_150697612.1	PTHI|WP_047214401.1	PVER|WP_044455298.1	PXY2|WP_130025590.1	ZZZZ|fig|93222.8.peg.3803
OG0000753	BCEP|WP_006756934.1	PANA|WP_046290265.1	PANH|WP_046290265.1	PAPI|WP_042113692.1	PAQU|WP_046290265.1	PBRO|WP_150558204.1	PCAP|WP_046290265.1	PCAT|WP_150623903.1	PCEP|WP_017232945.1	PCOM|WP_046290265.1	PCOU|WP_010806666.1	PEPA|WP_150591342.1	PFAE|WP_047906436.1	PFIB|WP_039373228.1	PHOR|WP_010806666.1	PINI|WP_058376642.1	PMOR|WP_023598268.1	PNOR|WP_058376642.1	PNOS|WP_150555452.1	POXA|WP_046290265.1	PPNE|WP_150679463.1	PPNO|WP_023872674.1	PPUL|WP_039406928.1	PSOL|WP_017232945.1	PSPU|WP_039394273.1	PTEG|WP_150610850.1	PTER|WP_150697719.1	PTHI|WP_047215546.1	PVER|WP_044453161.1	PXY2|WP_017232945.1	ZZZZ|fig|93222.8.peg.4327
OG0000754	BCEP|WP_006758786.1	PANA|WP_150740475.1	PANH|WP_069342362.1	PAPI|WP_010804122.1	PAQU|WP_150578294.1	PBRO|WP_010804122.1	PCAP|WP_150722474.1	PCAT|WP_023593831.1	PCEP|WP_026132332.1	PCOM|WP_150666282.1	PCOU|WP_010804122.1	PEPA|WP_150590307.1	PFAE|WP_047906205.1	PFIB|WP_039374934.1	PHOR|WP_010804122.1	PINI|WP_058376373.1	PMOR|WP_023593831.1	PNOR|WP_058376373.1	PNOS|WP_150556022.1	POXA|WP_046290029.1	PPNE|WP_150682363.1	PPNO|WP_023593831.1	PPUL|WP_039406346.1	PSOL|WP_150552133.1	PSPU|WP_039393715.1	PTEG|WP_026132332.1	PTER|WP_150699491.1	PTHI|WP_047215741.1	PVER|WP_023593831.1	PXY2|WP_026132332.1	ZZZZ|fig|93222.8.peg.1019
OG0000755	BCEP|WP_006761414.1	PANA|WP_150664926.1	PANH|WP_044455381.1	PAPI|WP_010807292.1	PAQU|WP_150576857.1	PBRO|WP_150559285.1	PCAP|WP_150721580.1	PCAT|WP_150625915.1	PCEP|WP_017231639.1	PCOM|WP_150664926.1	PCOU|WP_010807292.1	PEPA|WP_150591255.1	PFAE|WP_047907718.1	PFIB|WP_039374680.1	PHOR|WP_010807292.1	PINI|WP_058379258.1	PMOR|WP_150568495.1	PNOR|WP_058379258.1	PNOS|WP_150556951.1	POXA|WP_039399081.1	PPNE|WP_150678639.1	PPNO|WP_023596527.1	PPUL|WP_039410434.1	PSOL|WP_150553332.1	PSPU|WP_039399081.1	PTEG|WP_150612302.1	PTER|WP_150696835.1	PTHI|WP_047212964.1	PVER|WP_044455381.1	PXY2|WP_017231639.1	ZZZZ|fig|93222.8.peg.3935
OG0000756	BCEP|WP_009687274.1	PANA|WP_039394706.1	PANH|WP_044453324.1	PAPI|WP_010805639.1	PAQU|WP_039394706.1	PBRO|WP_058376794.1	PCAP|WP_039394706.1	PCAT|WP_150557491.1	PCEP|WP_130024533.1	PCOM|WP_039394706.1	PCOU|WP_010805639.1	PEPA|WP_150588696.1	PFAE|WP_010805639.1	PFIB|WP_010805639.1	PHOR|WP_010805639.1	PINI|WP_150682728.1	PMOR|WP_023598106.1	PNOR|WP_058376794.1	PNOS|WP_150557491.1	POXA|WP_046290384.1	PPNE|WP_010805639.1	PPNO|WP_023598106.1	PPUL|WP_039407216.1	PSOL|WP_150551116.1	PSPU|WP_039394706.1	PTEG|WP_150611013.1	PTER|WP_150696153.1	PTHI|WP_047215462.1	PVER|WP_044453324.1	PXY2|WP_130024533.1	ZZZZ|fig|93222.8.peg.4527
OG0000757	BCEP|WP_009687896.1	PANA|WP_010805091.1	PANH|WP_010805091.1	PAPI|WP_042114628.1	PAQU|WP_010805091.1	PBRO|WP_010805091.1	PCAP|WP_010805091.1	PCAT|WP_010805091.1	PCEP|WP_010805091.1	PCOM|WP_010805091.1	PCOU|WP_010805091.1	PEPA|WP_010805091.1	PFAE|WP_010805091.1	PFIB|WP_010805091.1	PHOR|WP_010805091.1	PINI|WP_010805091.1	PMOR|WP_023873145.1	PNOR|WP_010805091.1	PNOS|WP_010805091.1	POXA|WP_010805091.1	PPNE|WP_010805091.1	PPNO|WP_023873145.1	PPUL|WP_010805091.1	PSOL|WP_010805091.1	PSPU|WP_010805091.1	PTEG|WP_010805091.1	PTER|WP_150696600.1	PTHI|WP_047215009.1	PVER|WP_010805091.1	PXY2|WP_010805091.1	ZZZZ|fig|93222.8.peg.5237
OG0000758	BCEP|WP_009691265.1	PANA|WP_046291526.1	PANH|WP_150668372.1	PAPI|WP_010807406.1	PAQU|WP_046291526.1	PBRO|WP_010807406.1	PCAP|WP_039399235.1	PCAT|WP_039399235.1	PCEP|WP_017233020.1	PCOM|WP_039399235.1	PCOU|WP_010807406.1	PEPA|WP_017233020.1	PFAE|WP_047907638.1	PFIB|WP_010807406.1	PHOR|WP_010807406.1	PINI|WP_039399235.1	PMOR|WP_024788717.1	PNOR|WP_047907638.1	PNOS|WP_046291526.1	POXA|WP_046291526.1	PPNE|WP_039399235.1	PPNO|WP_024788717.1	PPUL|WP_039399235.1	PSOL|WP_017233020.1	PSPU|WP_039399235.1	PTEG|WP_150612393.1	PTER|WP_150697616.1	PTHI|WP_206093701.1	PVER|WP_039399235.1	PXY2|WP_017233020.1	ZZZZ|fig|93222.8.peg.3807
OG0000759	BCEP|WP_009691731.1	PANA|WP_039399331.1	PANH|WP_044455252.1	PAPI|WP_048629193.1	PAQU|WP_039399331.1	PBRO|WP_150559143.1	PCAP|WP_069341692.1	PCAT|WP_150625785.1	PCEP|WP_017234962.1	PCOM|WP_039399331.1	PCOU|WP_010807464.1	PEPA|WP_150589540.1	PFAE|WP_044455252.1	PFIB|WP_023596701.1	PHOR|WP_010807464.1	PINI|WP_058379418.1	PMOR|WP_023596701.1	PNOR|WP_058379418.1	PNOS|WP_150554996.1	POXA|WP_039399331.1	PPNE|WP_058379418.1	PPNO|WP_023596701.1	PPUL|WP_039410107.1	PSOL|WP_017234962.1	PSPU|WP_039399331.1	PTEG|WP_150612444.1	PTER|WP_150697554.1	PTHI|WP_047212896.1	PVER|WP_044455252.1	PXY2|WP_017234962.1	ZZZZ|fig|93222.8.peg.3741
OG0000760	BCEP|WP_010092137.1	PANA|WP_174990843.1	PANH|WP_044458178.1	PAPI|WP_048629640.1	PAQU|WP_046293800.1	PBRO|WP_150558914.1	PCAP|WP_044458178.1	PCAT|WP_044458178.1	PCEP|WP_026131988.1	PCOM|WP_150663484.1	PCOU|WP_150690401.1	PEPA|WP_150585583.1	PFAE|WP_047908139.1	PFIB|WP_080759029.1	PHOR|WP_150621827.1	PINI|WP_170935944.1	PMOR|WP_150565258.1	PNOR|WP_170935944.1	PNOS|WP_150554516.1	POXA|WP_046293800.1	PPNE|WP_174987827.1	PPNO|WP_023595739.1	PPUL|WP_039415518.1	PSOL|WP_150550403.1	PSPU|WP_039403009.1	PTEG|WP_150613378.1	PTER|WP_191628817.1	PTHI|WP_047216390.1	PVER|WP_044458178.1	PXY2|WP_026131988.1	ZZZZ|fig|93222.8.peg.2139
OG0000761	BCEP|WP_011350676.1	PANA|WP_039393717.1	PANH|WP_039393717.1	PAPI|WP_042113420.1	PAQU|WP_039393717.1	PBRO|WP_017235792.1	PCAP|WP_069342363.1	PCAT|WP_039393717.1	PCEP|WP_017235792.1	PCOM|WP_039393717.1	PCOU|WP_010804124.1	PEPA|WP_042113420.1	PFAE|WP_039393717.1	PFIB|WP_017235792.1	PHOR|WP_010804124.1	PINI|WP_058376374.1	PMOR|WP_023593830.1	PNOR|WP_058376374.1	PNOS|WP_039406348.1	POXA|WP_039393717.1	PPNE|WP_069342363.1	PPNO|WP_023593830.1	PPUL|WP_039406348.1	PSOL|WP_017235792.1	PSPU|WP_039393717.1	PTEG|WP_017235792.1	PTER|WP_150699489.1	PTHI|WP_047215739.1	PVER|WP_039393717.1	PXY2|WP_017235792.1	ZZZZ|fig|93222.8.peg.1021
OG0000763	BCEP|WP_011350728.1	PANA|WP_039393608.1	PANH|WP_150670312.1	PAPI|WP_042113353.1	PAQU|WP_039393608.1	PBRO|WP_150561106.1	PCAP|WP_047906164.1	PCAT|WP_047906164.1	PCEP|WP_017234571.1	PCOM|WP_039393608.1	PCOU|WP_010808178.1	PEPA|WP_150590355.1	PFAE|WP_047906164.1	PFIB|WP_039375162.1	PHOR|WP_150621214.1	PINI|WP_150682317.1	PMOR|WP_023593887.1	PNOR|WP_058376328.1	PNOS|WP_150556074.1	POXA|WP_039393608.1	PPNE|WP_150682317.1	PPNO|WP_023593887.1	PPUL|WP_039375162.1	PSOL|WP_017234571.1	PSPU|WP_039393608.1	PTEG|WP_150613641.1	PTER|WP_150699536.1	PTHI|WP_047215789.1	PVER|WP_044457285.1	PXY2|WP_017234571.1	ZZZZ|fig|93222.8.peg.951
OG0000764	BCEP|WP_011350732.1	PANA|WP_039393600.1	PANH|WP_150670308.1	PAPI|WP_048628208.1	PAQU|WP_039393600.1	PBRO|WP_150561102.1	PCAP|WP_039393600.1	PCAT|WP_044457281.1	PCEP|WP_130027392.1	PCOM|WP_150666243.1	PCOU|WP_010808182.1	PEPA|WP_150590358.1	PFAE|WP_047906161.1	PFIB|WP_039375168.1	PHOR|WP_150621211.1	PINI|WP_058376324.1	PMOR|WP_023593892.1	PNOR|WP_058376324.1	PNOS|WP_150556078.1	POXA|WP_039393600.1	PPNE|WP_150682313.1	PPNO|WP_023593892.1	PPUL|WP_039406237.1	PSOL|WP_017234575.1	PSPU|WP_039393600.1	PTEG|WP_150613645.1	PTER|WP_150699539.1	PTHI|WP_047215792.1	PVER|WP_044457281.1	PXY2|WP_130027392.1	ZZZZ|fig|93222.8.peg.947
OG0000765	BCEP|WP_011350741.1	PANA|WP_150740420.1	PANH|WP_150670299.1	PAPI|WP_042113334.1	PAQU|WP_150578348.1	PBRO|WP_150561092.1	PCAP|WP_150722432.1	PCAT|WP_150627034.1	PCEP|WP_017234586.1	PCOM|WP_150666238.1	PCOU|WP_150586477.1	PEPA|WP_150590368.1	PFAE|WP_047906153.1	PFIB|WP_039375180.1	PHOR|WP_150621202.1	PINI|WP_087686267.1	PMOR|WP_150567953.1	PNOR|WP_058376315.1	PNOS|WP_150556086.1	POXA|WP_046289980.1	PPNE|WP_150682382.1	PPNO|WP_023593903.1	PPUL|WP_039406219.1	PSOL|WP_150552180.1	PSPU|WP_039393585.1	PTEG|WP_150613655.1	PTER|WP_150699549.1	PTHI|WP_047215803.1	PVER|WP_044457271.1	PXY2|WP_130027380.1	ZZZZ|fig|93222.8.peg.936
OG0000766	BCEP|WP_011350875.1	PANA|WP_150737386.1	PANH|WP_150670835.1	PAPI|WP_048628042.1	PAQU|WP_150575906.1	PBRO|WP_150560941.1	PCAP|WP_069340973.1	PCAT|WP_150625628.1	PCEP|WP_017231511.1	PCOM|WP_150666571.1	PCOU|WP_010803950.1	PEPA|WP_150587952.1	PFAE|WP_047906016.1	PFIB|WP_039374902.1	PHOR|WP_150620168.1	PINI|WP_087686385.1	PMOR|WP_150566495.1	PNOR|WP_058376158.1	PNOS|WP_150557156.1	POXA|WP_046289840.1	PPNE|WP_150681024.1	PPNO|WP_023594161.1	PPUL|WP_039405903.1	PSOL|WP_150550495.1	PSPU|WP_039393268.1	PTEG|WP_150612118.1	PTER|WP_150699385.1	PTHI|WP_047215903.1	PVER|WP_044457127.1	PXY2|WP_130027146.1	ZZZZ|fig|93222.8.peg.736
OG0000767	BCEP|WP_011350899.1	PANA|WP_150737399.1	PANH|WP_150670820.1	PAPI|WP_042113108.1	PAQU|WP_150575920.1	PBRO|WP_150560957.1	PCAP|WP_150719913.1	PCAT|WP_150625615.1	PCEP|WP_130027127.1	PCOM|WP_150666558.1	PCOU|WP_150585699.1	PEPA|WP_150587938.1	PFAE|WP_047908471.1	PFIB|WP_039374878.1	PHOR|WP_150620183.1	PINI|WP_150686188.1	PMOR|WP_150566480.1	PNOR|WP_058376144.1	PNOS|WP_150554809.1	POXA|WP_046289828.1	PPNE|WP_150681009.1	PPNO|WP_023594179.1	PPUL|WP_039405859.1	PSOL|WP_150550507.1	PSPU|WP_039393238.1	PTEG|WP_150612104.1	PTER|WP_150699400.1	PTHI|WP_047214997.1	PVER|WP_044457113.1	PXY2|WP_130027127.1	ZZZZ|fig|93222.8.peg.719
OG0000768	BCEP|WP_011350935.1	PANA|WP_150739852.1	PANH|WP_150670133.1	PAPI|WP_048628727.1	PAQU|WP_150575847.1	PBRO|WP_150557539.1	PCAP|WP_069340414.1	PCAT|WP_150625216.1	PCEP|WP_130024966.1	PCOM|WP_150666796.1	PCOU|WP_010805106.1	PEPA|WP_150588221.1	PFAE|WP_047908774.1	PFIB|WP_039374258.1	PHOR|WP_150620400.1	PINI|WP_087689304.1	PMOR|WP_150565620.1	PNOR|WP_058377447.1	PNOS|WP_150553608.1	POXA|WP_046290897.1	PPNE|WP_150680237.1	PPNO|WP_023597487.1	PPUL|WP_039414281.1	PSOL|WP_150551827.1	PSPU|WP_039402354.1	PTEG|WP_150611525.1	PTER|WP_150696638.1	PTHI|WP_047215917.1	PVER|WP_044454245.1	PXY2|WP_130024966.1	ZZZZ|fig|93222.8.peg.5250
OG0000770	BCEP|WP_011351075.1	PANA|WP_046291400.1	PANH|WP_046291400.1	PAPI|WP_042115274.1	PAQU|WP_046291400.1	PBRO|WP_023873635.1	PCAP|WP_046291400.1	PCAT|WP_044455156.1	PCEP|WP_130025462.1	PCOM|WP_046291400.1	PCOU|WP_023873635.1	PEPA|WP_026132193.1	PFAE|WP_044455156.1	PFIB|WP_023873635.1	PHOR|WP_023873635.1	PINI|WP_058379523.1	PMOR|WP_023873635.1	PNOR|WP_058379523.1	PNOS|WP_150554898.1	POXA|WP_046291400.1	PPNE|WP_046291400.1	PPNO|WP_023873635.1	PPUL|WP_039409856.1	PSOL|WP_026132193.1	PSPU|WP_023873635.1	PTEG|WP_023873635.1	PTER|WP_191629118.1	PTHI|WP_047214745.1	PVER|WP_044455156.1	PXY2|WP_130025462.1	ZZZZ|fig|93222.8.peg.3615
OG0000773	BCEP|WP_011352350.1	PANA|WP_150737101.1	PANH|WP_150667125.1	PAPI|WP_048629568.1	PAQU|WP_150574386.1	PBRO|WP_150558524.1	PCAP|WP_069343266.1	PCAT|WP_150622785.1	PCEP|WP_150607970.1	PCOM|WP_039397990.1	PCOU|WP_010808080.1	PEPA|WP_150588947.1	PFAE|WP_047904943.1	PFIB|WP_039365982.1	PHOR|WP_150621682.1	PINI|WP_150684332.1	PMOR|WP_023595752.1	PNOR|WP_058378354.1	PNOS|WP_150554272.1	POXA|WP_046292188.1	PPNE|WP_150677776.1	PPNO|WP_023595752.1	PPUL|WP_039411520.1	PSOL|WP_150550027.1	PSPU|WP_039397990.1	PTEG|WP_150613259.1	PTER|WP_150695651.1	PTHI|WP_047213686.1	PVER|WP_044455992.1	PXY2|WP_017234780.1	ZZZZ|fig|93222.8.peg.2152
OG0000774	BCEP|WP_011352459.1	PANA|WP_069344976.1	PANH|WP_044455586.1	PAPI|WP_039374323.1	PAQU|WP_039398734.1	PBRO|WP_039374323.1	PCAP|WP_069344976.1	PCAT|WP_044455586.1	PCEP|WP_026131984.1	PCOM|WP_039398734.1	PCOU|WP_010803863.1	PEPA|WP_150590505.1	PFAE|WP_044455586.1	PFIB|WP_039374323.1	PHOR|WP_010803863.1	PINI|WP_058378979.1	PMOR|WP_010803863.1	PNOR|WP_058378979.1	PNOS|WP_150555885.1	POXA|WP_046291781.1	PPNE|WP_150678428.1	PPNO|WP_010803863.1	PPUL|WP_010803863.1	PSOL|WP_150553420.1	PSPU|WP_039398734.1	PTEG|WP_026131984.1	PTER|WP_150698177.1	PTHI|WP_047214036.1	PVER|WP_044455586.1	PXY2|WP_026131984.1	ZZZZ|fig|93222.8.peg.2743
OG0000775	BCEP|WP_011352558.1	PANA|WP_150740374.1	PANH|WP_150668416.1	PAPI|WP_042115425.1	PAQU|WP_039399319.1	PBRO|WP_150559150.1	PCAP|WP_150721468.1	PCAT|WP_150625792.1	PCEP|WP_130025554.1	PCOM|WP_039399319.1	PCOU|WP_010807457.1	PEPA|WP_130025554.1	PFAE|WP_047907601.1	PFIB|WP_039373680.1	PHOR|WP_150619468.1	PINI|WP_087688231.1	PMOR|WP_150566990.1	PNOR|WP_058379411.1	PNOS|WP_150555002.1	POXA|WP_039399319.1	PPNE|WP_150678793.1	PPNO|WP_023596695.1	PPUL|WP_039410121.1	PSOL|WP_017234968.1	PSPU|WP_039399319.1	PTEG|WP_017234968.1	PTER|WP_150697561.1	PTHI|WP_047216272.1	PVER|WP_044455256.1	PXY2|WP_130025554.1	ZZZZ|fig|93222.8.peg.3748
OG0000776	BCEP|WP_011352710.1	PANA|WP_150737280.1	PANH|WP_069343128.1	PAPI|WP_048629723.1	PAQU|WP_150574676.1	PBRO|WP_010806089.1	PCAP|WP_069343128.1	PCAT|WP_044458230.1	PCEP|WP_026131823.1	PCOM|WP_039397633.1	PCOU|WP_010806089.1	PEPA|WP_150589189.1	PFAE|WP_047908183.1	PFIB|WP_039374244.1	PHOR|WP_150621509.1	PINI|WP_058378135.1	PMOR|WP_150568614.1	PNOR|WP_058378135.1	PNOS|WP_150555751.1	POXA|WP_039397633.1	PPNE|WP_150681173.1	PPNO|WP_023871634.1	PPUL|WP_039415678.1	PSOL|WP_150550209.1	PSPU|WP_039397633.1	PTEG|WP_150612762.1	PTER|WP_150698107.1	PTHI|WP_047212799.1	PVER|WP_044458230.1	PXY2|WP_026131823.1	ZZZZ|fig|93222.8.peg.1848
OG0000777	BCEP|WP_011352712.1	PANA|WP_039397629.1	PANH|WP_039397629.1	PAPI|WP_010806091.1	PAQU|WP_069343112.1	PBRO|WP_150558716.1	PCAP|WP_069343112.1	PCAT|WP_039397629.1	PCEP|WP_130026289.1	PCOM|WP_039397629.1	PCOU|WP_010806091.1	PEPA|WP_023595471.1	PFAE|WP_039397629.1	PFIB|WP_039374158.1	PHOR|WP_010806091.1	PINI|WP_023595471.1	PMOR|WP_023595471.1	PNOR|WP_023595471.1	PNOS|WP_023595471.1	POXA|WP_039397629.1	PPNE|WP_023595471.1	PPNO|WP_023595471.1	PPUL|WP_023595471.1	PSOL|WP_039374158.1	PSPU|WP_039397629.1	PTEG|WP_039374158.1	PTER|WP_150698104.1	PTHI|WP_047212796.1	PVER|WP_039397629.1	PXY2|WP_130026289.1	ZZZZ|fig|93222.8.peg.1846
OG0000778	BCEP|WP_011352741.1	PANA|WP_150740233.1	PANH|WP_069341631.1	PAPI|WP_010807005.1	PAQU|WP_039400671.1	PBRO|WP_150559699.1	PCAP|WP_069341631.1	PCAT|WP_150626853.1	PCEP|WP_130026780.1	PCOM|WP_150664283.1	PCOU|WP_010807005.1	PEPA|WP_150587508.1	PFAE|WP_047905657.1	PFIB|WP_039367637.1	PHOR|WP_150584376.1	PINI|WP_150686058.1	PMOR|WP_150567642.1	PNOR|WP_058375716.1	PNOS|WP_150556414.1	POXA|WP_046292874.1	PPNE|WP_150680515.1	PPNO|WP_023594673.1	PPUL|WP_039404973.1	PSOL|WP_150552553.1	PSPU|WP_039400671.1	PTEG|WP_150611713.1	PTER|WP_150695937.1	PTHI|WP_047212576.1	PVER|WP_044456761.1	PXY2|WP_130026780.1	ZZZZ|fig|93222.8.peg.141
OG0000779	BCEP|WP_011352906.1	PANA|WP_039400039.1	PANH|WP_047907312.1	PAPI|WP_042117003.1	PAQU|WP_039400039.1	PBRO|WP_150560365.1	PCAP|WP_047907312.1	PCAT|WP_044454749.1	PCEP|WP_017235030.1	PCOM|WP_039400039.1	PCOU|WP_010805491.1	PEPA|WP_017235030.1	PFAE|WP_047907312.1	PFIB|WP_039373901.1	PHOR|WP_042117003.1	PINI|WP_058375459.1	PMOR|WP_023597133.1	PNOR|WP_058375459.1	PNOS|WP_150556327.1	POXA|WP_039400039.1	PPNE|WP_150681992.1	PPNO|WP_023597133.1	PPUL|WP_010805491.1	PSOL|WP_150552052.1	PSPU|WP_039400039.1	PTEG|WP_150615081.1	PTER|WP_150695185.1	PTHI|WP_047212693.1	PVER|WP_044454749.1	PXY2|WP_017235030.1	ZZZZ|fig|93222.8.peg.3123
OG0000780	BCEP|WP_011353071.1	PANA|WP_150736711.1	PANH|WP_150670771.1	PAPI|WP_048628628.1	PAQU|WP_150575467.1	PBRO|WP_150557714.1	PCAP|WP_150723468.1	PCAT|WP_150624905.1	PCEP|WP_150606526.1	PCOM|WP_150665409.1	PCOU|WP_010804867.1	PEPA|WP_150588363.1	PFAE|WP_047906882.1	PFIB|WP_039373816.1	PHOR|WP_150620604.1	PINI|WP_150789355.1	PMOR|WP_150565762.1	PNOR|WP_058377224.1	PNOS|WP_150553788.1	POXA|WP_046290725.1	PPNE|WP_150680015.1	PPNO|WP_023873031.1	PPUL|WP_039407974.1	PSOL|WP_150551722.1	PSPU|WP_039395702.1	PTEG|WP_150611362.1	PTER|WP_150697049.1	PTHI|WP_047216136.1	PVER|WP_044453933.1	PXY2|WP_130024819.1	ZZZZ|fig|93222.8.peg.4980
OG0000781	BCEP|WP_011353227.1	PANA|WP_039395509.1	PANH|WP_039395509.1	PAPI|WP_010804807.1	PAQU|WP_039395509.1	PBRO|WP_150557766.1	PCAP|WP_039395509.1	PCAT|WP_044453802.1	PCEP|WP_017232650.1	PCOM|WP_039395509.1	PCOU|WP_010804807.1	PEPA|WP_150588409.1	PFAE|WP_044453802.1	PFIB|WP_010804807.1	PHOR|WP_150618667.1	PINI|WP_058377146.1	PMOR|WP_023597764.1	PNOR|WP_058377146.1	PNOS|WP_039407855.1	POXA|WP_039395509.1	PPNE|WP_058377146.1	PPNO|WP_023597764.1	PPUL|WP_039407855.1	PSOL|WP_150551768.1	PSPU|WP_039395509.1	PTEG|WP_150588409.1	PTER|WP_150700025.1	PTHI|WP_047215107.1	PVER|WP_044453802.1	PXY2|WP_017232650.1	ZZZZ|fig|93222.8.peg.4899
OG0000782	BCEP|WP_011353285.1	PANA|WP_039395381.1	PANH|WP_039395381.1	PAPI|WP_010804753.1	PAQU|WP_039395381.1	PBRO|WP_010804753.1	PCAP|WP_039395381.1	PCAT|WP_010804753.1	PCEP|WP_017232705.1	PCOM|WP_039395381.1	PCOU|WP_010804753.1	PEPA|WP_017232705.1	PFAE|WP_010804753.1	PFIB|WP_010804753.1	PHOR|WP_150618711.1	PINI|WP_150679894.1	PMOR|WP_023597819.1	PNOR|WP_058377098.1	PNOS|WP_150553897.1	POXA|WP_039395381.1	PPNE|WP_150679894.1	PPNO|WP_023597819.1	PPUL|WP_039407783.1	PSOL|WP_150551807.1	PSPU|WP_039395381.1	PTEG|WP_150611261.1	PTER|WP_150699103.1	PTHI|WP_047215146.1	PVER|WP_010804753.1	PXY2|WP_017232705.1	ZZZZ|fig|93222.8.peg.4841
OG0000783	BCEP|WP_011353295.1	PANA|WP_039395348.1	PANH|WP_150670402.1	PAPI|WP_042114243.1	PAQU|WP_150575339.1	PBRO|WP_150557819.1	PCAP|WP_150720996.1	PCAT|WP_150624771.1	PCEP|WP_017232716.1	PCOM|WP_150664118.1	PCOU|WP_010804742.1	PEPA|WP_150588465.1	PFAE|WP_047906775.1	PFIB|WP_039365433.1	PHOR|WP_150618720.1	PINI|WP_058377088.1	PMOR|WP_150565848.1	PNOR|WP_058377088.1	PNOS|WP_150553905.1	POXA|WP_046290621.1	PPNE|WP_150679883.1	PPNO|WP_023597830.1	PPUL|WP_039407757.1	PSOL|WP_150551817.1	PSPU|WP_039395348.1	PTEG|WP_150611250.1	PTER|WP_150699113.1	PTHI|WP_047215156.1	PVER|WP_044453694.1	PXY2|WP_017232716.1	ZZZZ|fig|93222.8.peg.4830
OG0000785	BCEP|WP_011353573.1	PANA|WP_150739257.1	PANH|WP_150667711.1	PAPI|WP_039370642.1	PAQU|WP_150575083.1	PBRO|WP_039370642.1	PCAP|WP_069340613.1	PCAT|WP_044457577.1	PCEP|WP_130024517.1	PCOM|WP_039394591.1	PCOU|WP_150689682.1	PEPA|WP_150588712.1	PFAE|WP_047908627.1	PFIB|WP_039370642.1	PHOR|WP_150618978.1	PINI|WP_150682715.1	PMOR|WP_023872755.1	PNOR|WP_058376777.1	PNOS|WP_150555372.1	POXA|WP_046290348.1	PPNE|WP_150679585.1	PPNO|WP_023872755.1	PPUL|WP_039413780.1	PSOL|WP_150551130.1	PSPU|WP_039394591.1	PTEG|WP_150610999.1	PTER|WP_150696205.1	PTHI|WP_047215472.1	PVER|WP_044457577.1	PXY2|WP_130024517.1	ZZZZ|fig|93222.8.peg.4508
OG0000788	BCEP|WP_011355745.1	PANA|WP_039399175.1	PANH|WP_150668340.1	PAPI|WP_039368519.1	PAQU|WP_150576792.1	PBRO|WP_039368519.1	PCAP|WP_069345079.1	PCAT|WP_044455324.1	PCEP|WP_017233054.1	PCOM|WP_039399175.1	PCOU|WP_010807374.1	PEPA|WP_150589617.1	PFAE|WP_047907666.1	PFIB|WP_039368519.1	PHOR|WP_150619536.1	PINI|WP_058379329.1	PMOR|WP_023873896.1	PNOR|WP_058379329.1	PNOS|WP_039410290.1	POXA|WP_039399175.1	PPNE|WP_150678709.1	PPNO|WP_023873896.1	PPUL|WP_039410290.1	PSOL|WP_150551481.1	PSPU|WP_039399175.1	PTEG|WP_150612363.1	PTER|WP_150697649.1	PTHI|WP_047214373.1	PVER|WP_044455324.1	PXY2|WP_017233054.1	ZZZZ|fig|93222.8.peg.3846
OG0000789	BCEP|WP_011546659.1	PANA|WP_039393823.1	PANH|WP_150668810.1	PAPI|WP_010806896.1	PAQU|WP_039393823.1	PBRO|WP_010806896.1	PCAP|WP_039393823.1	PCAT|WP_150626551.1	PCEP|WP_017234978.1	PCOM|WP_039393823.1	PCOU|WP_010806896.1	PEPA|WP_150591521.1	PFAE|WP_042113471.1	PFIB|WP_010806896.1	PHOR|WP_010806896.1	PINI|WP_058376433.1	PMOR|WP_145864722.1	PNOR|WP_058376433.1	PNOS|WP_145864722.1	POXA|WP_039393823.1	PPNE|WP_150679259.1	PPNO|WP_023598498.1	PPUL|WP_039406462.1	PSOL|WP_017234978.1	PSPU|WP_039393823.1	PTEG|WP_017234978.1	PTER|WP_150699065.1	PTHI|WP_047215699.1	PVER|WP_042113471.1	PXY2|WP_017234978.1	ZZZZ|fig|93222.8.peg.4068
OG0000791	BCEP|WP_011883283.1	PANA|WP_039396162.1	PANH|WP_069340027.1	PAPI|WP_010805092.1	PAQU|WP_039396162.1	PBRO|WP_010805092.1	PCAP|WP_069340027.1	PCAT|WP_044454227.1	PCEP|WP_010805092.1	PCOM|WP_150666790.1	PCOU|WP_010805092.1	PEPA|WP_010805092.1	PFAE|WP_044454227.1	PFIB|WP_010805092.1	PHOR|WP_010805092.1	PINI|WP_058377436.1	PMOR|WP_010805092.1	PNOR|WP_058377436.1	PNOS|WP_010805092.1	POXA|WP_046290885.1	PPNE|WP_058377436.1	PPNO|WP_010805092.1	PPUL|WP_010805092.1	PSOL|WP_010805092.1	PSPU|WP_039396162.1	PTEG|WP_010805092.1	PTER|WP_150696601.1	PTHI|WP_047215008.1	PVER|WP_044454227.1	PXY2|WP_010805092.1	ZZZZ|fig|93222.8.peg.5238
OG0000792	BCEP|WP_012492710.1	PANA|WP_039399326.1	PANH|WP_069341690.1	PAPI|WP_010807461.1	PAQU|WP_039399326.1	PBRO|WP_150559146.1	PCAP|WP_069341690.1	PCAT|WP_150625788.1	PCEP|WP_017234965.1	PCOM|WP_150664794.1	PCOU|WP_010807461.1	PEPA|WP_150589542.1	PFAE|WP_047907599.1	PFIB|WP_017234965.1	PHOR|WP_010807461.1	PINI|WP_058379415.1	PMOR|WP_023596698.1	PNOR|WP_058379415.1	PNOS|WP_023596698.1	POXA|WP_039399326.1	PPNE|WP_150678797.1	PPNO|WP_023596698.1	PPUL|WP_023596698.1	PSOL|WP_017234965.1	PSPU|WP_039399326.1	PTEG|WP_150589542.1	PTER|WP_150697557.1	PTHI|WP_047212901.1	PVER|WP_010807461.1	PXY2|WP_017234965.1	ZZZZ|fig|93222.8.peg.3744
OG0000793	BCEP|WP_014895501.1	PANA|WP_039394096.1	PANH|WP_023598336.1	PAPI|WP_039366371.1	PAQU|WP_039394096.1	PBRO|WP_150560180.1	PCAP|WP_069341119.1	PCAT|WP_023598336.1	PCEP|WP_017233815.1	PCOM|WP_150663691.1	PCOU|WP_150689795.1	PEPA|WP_150590113.1	PFAE|WP_047906373.1	PFIB|WP_039366371.1	PHOR|WP_010807757.1	PINI|WP_058376581.1	PMOR|WP_023598336.1	PNOR|WP_058376581.1	PNOS|WP_150555509.1	POXA|WP_046290205.1	PPNE|WP_150679399.1	PPNO|WP_023598336.1	PPUL|WP_039406797.1	PSOL|WP_150552842.1	PSPU|WP_039394096.1	PTEG|WP_150613556.1	PTER|WP_150697778.1	PTHI|WP_047216762.1	PVER|WP_023598336.1	PXY2|WP_017233815.1	ZZZZ|fig|93222.8.peg.4245
OG0000794	BCEP|WP_014896723.1	PANA|WP_150577870.1	PANH|WP_150669498.1	PAPI|WP_042115761.1	PAQU|WP_150577870.1	PBRO|WP_150560809.1	PCAP|WP_069344966.1	PCAT|WP_150626699.1	PCEP|WP_150610176.1	PCOM|WP_150577870.1	PCOU|WP_010803851.1	PEPA|WP_150590515.1	PFAE|WP_047907867.1	PFIB|WP_039374306.1	PHOR|WP_150623541.1	PINI|WP_039374306.1	PMOR|WP_023596259.1	PNOR|WP_058378989.1	PNOS|WP_150555895.1	POXA|WP_046291772.1	PPNE|WP_150678440.1	PPNO|WP_023596259.1	PPUL|WP_039410808.1	PSOL|WP_150552656.1	PSPU|WP_039398758.1	PTEG|WP_150613884.1	PTER|WP_150698189.1	PTHI|WP_047214046.1	PVER|WP_044455575.1	PXY2|WP_130025798.1	ZZZZ|fig|93222.8.peg.2758
OG0000795	BCEP|WP_014897219.1	PANA|WP_039398892.1	PANH|WP_044455501.1	PAPI|WP_042115704.1	PAQU|WP_039398892.1	PBRO|WP_150560742.1	PCAP|WP_044455501.1	PCAT|WP_044455501.1	PCEP|WP_017231557.1	PCOM|WP_039398892.1	PCOU|WP_010803774.1	PEPA|WP_150560742.1	PFAE|WP_044455501.1	PFIB|WP_010803774.1	PHOR|WP_010803774.1	PINI|WP_058379070.1	PMOR|WP_023596338.1	PNOR|WP_058379070.1	PNOS|WP_039410682.1	POXA|WP_046291703.1	PPNE|WP_150678520.1	PPNO|WP_023596338.1	PPUL|WP_039410682.1	PSOL|WP_150552740.1	PSPU|WP_039398892.1	PTEG|WP_150560742.1	PTER|WP_150698269.1	PTHI|WP_047214122.1	PVER|WP_044455501.1	PXY2|WP_017231557.1	ZZZZ|fig|93222.8.peg.2852
OG0000799	BCEP|WP_021156505.1	PANA|WP_150577838.1	PANH|WP_150669467.1	PAPI|WP_042115737.1	PAQU|WP_150577838.1	PBRO|WP_150560780.1	PCAP|WP_069344935.1	PCAT|WP_150626668.1	PCEP|WP_130025773.1	PCOM|WP_150666365.1	PCOU|WP_010803819.1	PEPA|WP_150590543.1	PFAE|WP_047907843.1	PFIB|WP_039372043.1	PHOR|WP_010803819.1	PINI|WP_150686477.1	PMOR|WP_150567753.1	PNOR|WP_058379029.1	PNOS|WP_150555925.1	POXA|WP_046291745.1	PPNE|WP_150678477.1	PPNO|WP_023596293.1	PPUL|WP_039410761.1	PSOL|WP_150552684.1	PSPU|WP_039398799.1	PTEG|WP_150613859.1	PTER|WP_150698223.1	PTHI|WP_047214086.1	PVER|WP_044455549.1	PXY2|WP_130025773.1	ZZZZ|fig|93222.8.peg.2796
OG0000800	BCEP|WP_021156519.1	PANA|WP_150666356.1	PANH|WP_150669453.1	PAPI|WP_039372009.1	PAQU|WP_039398825.1	PBRO|WP_039372009.1	PCAP|WP_069344921.1	PCAT|WP_044455533.1	PCEP|WP_017232287.1	PCOM|WP_150666356.1	PCOU|WP_010803801.1	PEPA|WP_150590559.1	PFAE|WP_047907831.1	PFIB|WP_039372009.1	PHOR|WP_010803801.1	PINI|WP_150686468.1	PMOR|WP_150567739.1	PNOR|WP_058379041.1	PNOS|WP_150555938.1	POXA|WP_046291734.1	PPNE|WP_150678492.1	PPNO|WP_023596311.1	PPUL|WP_039410740.1	PSOL|WP_150552696.1	PSPU|WP_039398825.1	PTEG|WP_150613843.1	PTER|WP_150698240.1	PTHI|WP_047214099.1	PVER|WP_044455533.1	PXY2|WP_017232287.1	ZZZZ|fig|93222.8.peg.2814
OG0000801	BCEP|WP_021156969.1	PANA|WP_150740506.1	PANH|WP_150671333.1	PAPI|WP_042113225.1	PAQU|WP_150578533.1	PBRO|WP_150561283.1	PCAP|WP_150722507.1	PCAT|WP_150627184.1	PCEP|WP_150610107.1	PCOM|WP_150666155.1	PCOU|WP_150691246.1	PEPA|WP_150590418.1	PFAE|WP_047906081.1	PFIB|WP_039375417.1	PHOR|WP_150621131.1	PINI|WP_150791982.1	PMOR|WP_150568144.1	PNOR|WP_058376226.1	PNOS|WP_150556157.1	POXA|WP_046289907.1	PPNE|WP_150682216.1	PPNO|WP_024788606.1	PPUL|WP_039406093.1	PSOL|WP_150552270.1	PSPU|WP_039393408.1	PTEG|WP_150613743.1	PTER|WP_150698709.1	PTHI|WP_083566623.1	PVER|WP_084070891.1	PXY2|WP_130027233.1	ZZZZ|fig|93222.8.peg.828
OG0000803	BCEP|WP_021157052.1	PANA|WP_150737492.1	PANH|WP_150670532.1	PAPI|WP_048627997.1	PAQU|WP_150576017.1	PBRO|WP_150560661.1	PCAP|WP_150719824.1	PCAT|WP_150625531.1	PCEP|WP_130027019.1	PCOM|WP_150666859.1	PCOU|WP_010804081.1	PEPA|WP_150587829.1	PFAE|WP_047905919.1	PFIB|WP_039370874.1	PHOR|WP_150620273.1	PINI|WP_058379901.1	PMOR|WP_150566396.1	PNOR|WP_058379901.1	PNOS|WP_150554707.1	POXA|WP_046289749.1	PPNE|WP_150680912.1	PPNO|WP_023594289.1	PPUL|WP_039405665.1	PSOL|WP_150550594.1	PSPU|WP_039393052.1	PTEG|WP_150612014.1	PTER|WP_150696413.1	PTHI|WP_047214900.1	PVER|WP_044457027.1	PXY2|WP_130027019.1	ZZZZ|fig|93222.8.peg.586
OG0000804	BCEP|WP_021157175.1	PANA|WP_150664983.1	PANH|WP_150670284.1	PAPI|WP_094068917.1	PAQU|WP_150576934.1	PBRO|WP_150559369.1	PCAP|WP_150721909.1	PCAT|WP_150627495.1	PCEP|WP_130027775.1	PCOM|WP_150664983.1	PCOU|WP_150586463.1	PEPA|WP_150589670.1	PFAE|WP_157112447.1	PFIB|WP_144400484.1	PHOR|WP_150619756.1	PINI|WP_058379527.1	PMOR|WP_023596830.1	PNOR|WP_058379527.1	PNOS|WP_174966309.1	POXA|WP_157122883.1	PPNE|WP_174987791.1	PPNO|WP_023596830.1	PPUL|WP_115088865.1	PSOL|WP_150551521.1	PSPU|WP_095178460.1	PTEG|WP_150612694.1	PTER|WP_191629117.1	PTHI|WP_052892688.1	PVER|WP_157123326.1	PXY2|WP_130027775.1	ZZZZ|fig|93222.8.peg.3611
OG0000806	BCEP|WP_021157463.1	PANA|WP_150577708.1	PANH|WP_150669040.1	PAPI|WP_042115043.1	PAQU|WP_150577708.1	PBRO|WP_150559418.1	PCAP|WP_150722536.1	PCAT|WP_150626151.1	PCEP|WP_130025190.1	PCOM|WP_150665128.1	PCOU|WP_010804349.1	PEPA|WP_150589875.1	PFAE|WP_047907296.1	PFIB|WP_039375310.1	PHOR|WP_150624165.1	PINI|WP_150789760.1	PMOR|WP_150567307.1	PNOR|WP_058375480.1	PNOS|WP_150556596.1	POXA|WP_052653013.1	PPNE|WP_150681950.1	PPNO|WP_023597154.1	PPUL|WP_039409182.1	PSOL|WP_150552076.1	PSPU|WP_224786898.1	PTEG|WP_150614929.1	PTER|WP_150695162.1	PTHI|WP_047214549.1	PVER|WP_044454708.1	PXY2|WP_130025190.1	ZZZZ|fig|93222.8.peg.3098
OG0000807	BCEP|WP_021157465.1	PANA|WP_039400094.1	PANH|WP_150669042.1	PAPI|WP_048628982.1	PAQU|WP_150577706.1	PBRO|WP_048628982.1	PCAP|WP_150722538.1	PCAT|WP_150626150.1	PCEP|WP_017232104.1	PCOM|WP_150665130.1	PCOU|WP_010804351.1	PEPA|WP_150589873.1	PFAE|WP_047907294.1	PFIB|WP_039375306.1	PHOR|WP_150624169.1	PINI|WP_058375482.1	PMOR|WP_023597156.1	PNOR|WP_058375482.1	PNOS|WP_150556594.1	POXA|WP_039400094.1	PPNE|WP_058375482.1	PPNO|WP_023597156.1	PPUL|WP_039409179.1	PSOL|WP_017232104.1	PSPU|WP_039400094.1	PTEG|WP_150614931.1	PTER|WP_150695160.1	PTHI|WP_047214551.1	PVER|WP_044454704.1	PXY2|WP_017232104.1	ZZZZ|fig|93222.8.peg.3096
OG0000808	BCEP|WP_021157466.1	PANA|WP_150740317.1	PANH|WP_150668491.1	PAPI|WP_042115330.1	PAQU|WP_039399458.1	PBRO|WP_150559071.1	PCAP|WP_150721883.1	PCAT|WP_150625720.1	PCEP|WP_150608707.1	PCOM|WP_150664735.1	PCOU|WP_150586468.1	PEPA|WP_026132131.1	PFAE|WP_047907532.1	PFIB|WP_039369282.1	PHOR|WP_150619387.1	PINI|WP_150683985.1	PMOR|WP_150566914.1	PNOR|WP_058379489.1	PNOS|WP_150554927.1	POXA|WP_084010019.1	PPNE|WP_150678873.1	PPNO|WP_023873764.1	PPUL|WP_039409941.1	PSOL|WP_150551351.1	PSPU|WP_072633305.1	PTEG|WP_150612520.1	PTER|WP_150698480.1	PTHI|WP_047214552.1	PVER|WP_044455183.1	PXY2|WP_130025493.1	ZZZZ|fig|93222.8.peg.3655
OG0000810	BCEP|WP_021157986.1	PANA|WP_174555937.1	PANH|WP_174995101.1	PAPI|WP_042113686.1	PAQU|WP_174990073.1	PBRO|WP_150558206.1	PCAP|WP_174980946.1	PCAT|WP_150623887.1	PCEP|WP_150605808.1	PCOM|WP_174555937.1	PCOU|WP_051126575.1	PEPA|WP_150591339.1	PFAE|WP_084664027.1	PFIB|WP_052240862.1	PHOR|WP_150620856.1	PINI|WP_174995931.1	PMOR|WP_150566223.1	PNOR|WP_084656496.1	PNOS|WP_150555454.1	POXA|WP_211279393.1	PPNE|WP_150679461.1	PPNO|WP_023598270.1	PPUL|WP_072637155.1	PSOL|WP_150552788.1	PSPU|WP_174555937.1	PTEG|WP_150610848.1	PTER|WP_150697835.1	PTHI|WP_083566606.1	PVER|WP_044453159.1	PXY2|WP_083902298.1	ZZZZ|fig|93222.8.peg.4323
OG0000815	BCEP|WP_021158532.1	PANA|WP_150740345.1	PANH|WP_150668451.1	PAPI|WP_042115394.1	PAQU|WP_150576691.1	PBRO|WP_150559113.1	PCAP|WP_150721432.1	PCAT|WP_150625757.1	PCEP|WP_130025527.1	PCOM|WP_150664770.1	PCOU|WP_010807498.1	PEPA|WP_150589509.1	PFAE|WP_047907570.1	PFIB|WP_039369163.1	PHOR|WP_150619437.1	PINI|WP_150790101.1	PMOR|WP_150566954.1	PNOR|WP_058379446.1	PNOS|WP_150554967.1	POXA|WP_046291459.1	PPNE|WP_150678828.1	PPNO|WP_023873793.1	PPUL|WP_039410039.1	PSOL|WP_150551391.1	PSPU|WP_039399381.1	PTEG|WP_150612478.1	PTER|WP_150697519.1	PTHI|WP_047212860.1	PVER|WP_044455225.1	PXY2|WP_130025527.1	ZZZZ|fig|93222.8.peg.3706
OG0000816	BCEP|WP_021158533.1	PANA|WP_150740347.1	PANH|WP_150668449.1	PAPI|WP_048629161.1	PAQU|WP_150576693.1	PBRO|WP_150559115.1	PCAP|WP_150721434.1	PCAT|WP_150625759.1	PCEP|WP_150608659.1	PCOM|WP_150664772.1	PCOU|WP_150690530.1	PEPA|WP_150589511.1	PFAE|WP_047907571.1	PFIB|WP_039369160.1	PHOR|WP_150619439.1	PINI|WP_150790102.1	PMOR|WP_150566956.1	PNOR|WP_058379445.1	PNOS|WP_150554969.1	POXA|WP_046291461.1	PPNE|WP_150678827.1	PPNO|WP_023596735.1	PPUL|WP_039410041.1	PSOL|WP_150551393.1	PSPU|WP_039399377.1	PTEG|WP_150612476.1	PTER|WP_150697522.1	PTHI|WP_047212861.1	PVER|WP_044455226.1	PXY2|WP_130025528.1	ZZZZ|fig|93222.8.peg.3709
OG0000819	BCEP|WP_021158564.1	PANA|WP_150736442.1	PANH|WP_150667631.1	PAPI|WP_042113973.1	PAQU|WP_150575148.1	PBRO|WP_150557996.1	PCAP|WP_150720830.1	PCAT|WP_044453401.1	PCEP|WP_150606106.1	PCOM|WP_150663945.1	PCOU|WP_036663490.1	PEPA|WP_150588637.1	PFAE|WP_047906611.1	PFIB|WP_039370433.1	PHOR|WP_150618909.1	PINI|WP_087690298.1	PMOR|WP_150566050.1	PNOR|WP_058376856.1	PNOS|WP_150554079.1	POXA|WP_046290429.1	PPNE|WP_150679683.1	PPNO|WP_023872815.1	PPUL|WP_039413844.1	PSOL|WP_150551062.1	PSPU|WP_039394867.1	PTEG|WP_150611067.1	PTER|WP_150696118.1	PTHI|WP_047215427.1	PVER|WP_044453401.1	PXY2|WP_130024578.1	ZZZZ|fig|93222.8.peg.4601
OG0000820	BCEP|WP_021158703.1	PANA|WP_039399176.1	PANH|WP_069345078.1	PAPI|WP_042115489.1	PAQU|WP_039399176.1	PBRO|WP_150559222.1	PCAP|WP_069345078.1	PCAT|WP_044455323.1	PCEP|WP_026131781.1	PCOM|WP_039399176.1	PCOU|WP_010807375.1	PEPA|WP_150589616.1	PFAE|WP_047907665.1	PFIB|WP_039368521.1	PHOR|WP_010807375.1	PINI|WP_150684104.1	PMOR|WP_150567059.1	PNOR|WP_058379330.1	PNOS|WP_150555081.1	POXA|WP_046291551.1	PPNE|WP_150678710.1	PPNO|WP_023596605.1	PPUL|WP_039410288.1	PSOL|WP_026131781.1	PSPU|WP_039399176.1	PTEG|WP_150612364.1	PTER|WP_150697648.1	PTHI|WP_047216516.1	PVER|WP_044455323.1	PXY2|WP_026131781.1	ZZZZ|fig|93222.8.peg.3845
OG0000821	BCEP|WP_021158729.1	PANA|WP_150576803.1	PANH|WP_069345089.1	PAPI|WP_042115501.1	PAQU|WP_150576803.1	PBRO|WP_150559235.1	PCAP|WP_069345089.1	PCAT|WP_044455339.1	PCEP|WP_017234685.1	PCOM|WP_150664879.1	PCOU|WP_010807358.1	PEPA|WP_150589631.1	PFAE|WP_044455339.1	PFIB|WP_039368479.1	PHOR|WP_150619548.1	PINI|WP_058379314.1	PMOR|WP_150568683.1	PNOR|WP_058379314.1	PNOS|WP_150555094.1	POXA|WP_046291562.1	PPNE|WP_150678697.1	PPNO|WP_023596589.1	PPUL|WP_039410331.1	PSOL|WP_017234685.1	PSPU|WP_039399154.1	PTEG|WP_150612349.1	PTER|WP_150697664.1	PTHI|WP_047214355.1	PVER|WP_044455339.1	PXY2|WP_017234685.1	ZZZZ|fig|93222.8.peg.3862
OG0000822	BCEP|WP_021159081.1	PANA|WP_150739617.1	PANH|WP_150669486.1	PAPI|WP_042115752.1	PAQU|WP_150577857.1	PBRO|WP_150560798.1	PCAP|WP_150723084.1	PCAT|WP_150626687.1	PCEP|WP_150610192.1	PCOM|WP_150577857.1	PCOU|WP_010803839.1	PEPA|WP_150590527.1	PFAE|WP_047907856.1	PFIB|WP_039374291.1	PHOR|WP_150623563.1	PINI|WP_150686503.1	PMOR|WP_063599267.1	PNOR|WP_058378998.1	PNOS|WP_150555906.1	POXA|WP_046291757.1	PPNE|WP_150678454.1	PPNO|WP_023874145.1	PPUL|WP_039410789.1	PSOL|WP_150552667.1	PSPU|WP_039398777.1	PTEG|WP_150613873.1	PTER|WP_150698201.1	PTHI|WP_047214058.1	PVER|WP_044455563.1	PXY2|WP_130025788.1	ZZZZ|fig|93222.8.peg.2771
OG0000823	BCEP|WP_021159104.1	PANA|WP_150739639.1	PANH|WP_150669506.1	PAPI|WP_042115772.1	PAQU|WP_150577880.1	PBRO|WP_150560819.1	PCAP|WP_150723102.1	PCAT|WP_044455585.1	PCEP|WP_026131985.1	PCOM|WP_150666400.1	PCOU|WP_010803862.1	PEPA|WP_150590506.1	PFAE|WP_047907876.1	PFIB|WP_039374322.1	PHOR|WP_150623519.1	PINI|WP_150686521.1	PMOR|WP_150567787.1	PNOR|WP_058378980.1	PNOS|WP_150555886.1	POXA|WP_046291780.1	PPNE|WP_150678429.1	PPNO|WP_023596247.1	PPUL|WP_039410822.1	PSOL|WP_150553419.1	PSPU|WP_039398736.1	PTEG|WP_150613895.1	PTER|WP_150698178.1	PTHI|WP_047214037.1	PVER|WP_044455585.1	PXY2|WP_026131985.1	ZZZZ|fig|93222.8.peg.2744
OG0000824	BCEP|WP_021159105.1	PANA|WP_150739640.1	PANH|WP_069344977.1	PAPI|WP_039374325.1	PAQU|WP_046291782.1	PBRO|WP_039374325.1	PCAP|WP_069344977.1	PCAT|WP_044455587.1	PCEP|WP_017234137.1	PCOM|WP_150666401.1	PCOU|WP_010803864.1	PEPA|WP_150590504.1	PFAE|WP_047907877.1	PFIB|WP_039374325.1	PHOR|WP_010803864.1	PINI|WP_058378978.1	PMOR|WP_023596246.1	PNOR|WP_058378978.1	PNOS|WP_150555884.1	POXA|WP_046291782.1	PPNE|WP_150678427.1	PPNO|WP_023596246.1	PPUL|WP_039410824.1	PSOL|WP_150553421.1	PSPU|WP_039398732.1	PTEG|WP_150613896.1	PTER|WP_150698176.1	PTHI|WP_047216465.1	PVER|WP_044455587.1	PXY2|WP_017234137.1	ZZZZ|fig|93222.8.peg.2742
OG0000825	BCEP|WP_021159111.1	PANA|WP_150739646.1	PANH|WP_150669512.1	PAPI|WP_048629373.1	PAQU|WP_150577886.1	PBRO|WP_150560826.1	PCAP|WP_150723108.1	PCAT|WP_150626713.1	PCEP|WP_150610278.1	PCOM|WP_150666407.1	PCOU|WP_010803871.1	PEPA|WP_150590612.1	PFAE|WP_047907883.1	PFIB|WP_039374461.1	PHOR|WP_150623584.1	PINI|WP_150791231.1	PMOR|WP_150567794.1	PNOR|WP_058378971.1	PNOS|WP_150555877.1	POXA|WP_046291788.1	PPNE|WP_150678421.1	PPNO|WP_023596239.1	PPUL|WP_039415157.1	PSOL|WP_150553443.1	PSPU|WP_039403411.1	PTEG|WP_174978607.1	PTER|WP_150698170.1	PTHI|WP_047214030.1	PVER|WP_044458015.1	PXY2|WP_130027814.1	ZZZZ|fig|93222.8.peg.2735
OG0000826	BCEP|WP_021159112.1	PANA|WP_150739647.1	PANH|WP_150669513.1	PAPI|WP_042115778.1	PAQU|WP_039398720.1	PBRO|WP_150560827.1	PCAP|WP_150723109.1	PCAT|WP_150626714.1	PCEP|WP_017234130.1	PCOM|WP_039398720.1	PCOU|WP_010803872.1	PEPA|WP_150590498.1	PFAE|WP_047907884.1	PFIB|WP_039374333.1	PHOR|WP_150623505.1	PINI|WP_058378970.1	PMOR|WP_150567795.1	PNOR|WP_058378970.1	PNOS|WP_150555876.1	POXA|WP_039398720.1	PPNE|WP_150678420.1	PPNO|WP_023596238.1	PPUL|WP_039410835.1	PSOL|WP_150553428.1	PSPU|WP_039398720.1	PTEG|WP_150613902.1	PTER|WP_150698169.1	PTHI|WP_047214029.1	PVER|WP_044455593.1	PXY2|WP_017234130.1	ZZZZ|fig|93222.8.peg.2734
OG0000827	BCEP|WP_021159113.1	PANA|WP_150739648.1	PANH|WP_150669514.1	PAPI|WP_042115779.1	PAQU|WP_150577887.1	PBRO|WP_150560828.1	PCAP|WP_069344985.1	PCAT|WP_150626715.1	PCEP|WP_017234129.1	PCOM|WP_150666408.1	PCOU|WP_010803873.1	PEPA|WP_150590497.1	PFAE|WP_047907885.1	PFIB|WP_039374334.1	PHOR|WP_150623503.1	PINI|WP_150686527.1	PMOR|WP_150567796.1	PNOR|WP_058378969.1	PNOS|WP_150555875.1	POXA|WP_046291789.1	PPNE|WP_150678419.1	PPNO|WP_023596237.1	PPUL|WP_039410837.1	PSOL|WP_150553429.1	PSPU|WP_039398718.1	PTEG|WP_150613903.1	PTER|WP_150698168.1	PTHI|WP_047214028.1	PVER|WP_044455594.1	PXY2|WP_130025810.1	ZZZZ|fig|93222.8.peg.2733
OG0000828	BCEP|WP_021159117.1	PANA|WP_150739652.1	PANH|WP_150669517.1	PAPI|WP_042118358.1	PAQU|WP_150577890.1	PBRO|WP_150560831.1	PCAP|WP_150723112.1	PCAT|WP_150626718.1	PCEP|WP_130025813.1	PCOM|WP_150666411.1	PCOU|WP_010803877.1	PEPA|WP_150590494.1	PFAE|WP_084664119.1	PFIB|WP_052241009.1	PHOR|WP_150623497.1	PINI|WP_150791234.1	PMOR|WP_072619141.1	PNOR|WP_084656603.1	PNOS|WP_150555872.1	POXA|WP_084010032.1	PPNE|WP_150678416.1	PPNO|WP_072619141.1	PPUL|WP_084072843.1	PSOL|WP_150553432.1	PSPU|WP_084104225.1	PTEG|WP_150613906.1	PTER|WP_150698166.1	PTHI|WP_047214024.1	PVER|WP_084070999.1	PXY2|WP_130025813.1	ZZZZ|fig|93222.8.peg.2729
OG0000829	BCEP|WP_021159122.1	PANA|WP_150739657.1	PANH|WP_150669522.1	PAPI|WP_048629350.1	PAQU|WP_150577895.1	PBRO|WP_150560837.1	PCAP|WP_150723115.1	PCAT|WP_150626722.1	PCEP|WP_130025816.1	PCOM|WP_150666416.1	PCOU|WP_150690702.1	PEPA|WP_150590489.1	PFAE|WP_047907893.1	PFIB|WP_039374348.1	PHOR|WP_150623487.1	PINI|WP_150791237.1	PMOR|WP_150567802.1	PNOR|WP_058378961.1	PNOS|WP_150555866.1	POXA|WP_046291797.1	PPNE|WP_150678410.1	PPNO|WP_023596227.1	PPUL|WP_039410855.1	PSOL|WP_150553436.1	PSPU|WP_039398700.1	PTEG|WP_150613911.1	PTER|WP_150698284.1	PTHI|WP_047216463.1	PVER|WP_044455602.1	PXY2|WP_130025816.1	ZZZZ|fig|93222.8.peg.2723
OG0000830	BCEP|WP_021159286.1	PANA|WP_150737726.1	PANH|WP_150670623.1	PAPI|WP_042117439.1	PAQU|WP_150576421.1	PBRO|WP_150561036.1	PCAP|WP_150720024.1	PCAT|WP_150625693.1	PCEP|WP_130027984.1	PCOM|WP_039401415.1	PCOU|WP_150585758.1	PEPA|WP_150588076.1	PFAE|WP_047908468.1	PFIB|WP_039374846.1	PHOR|WP_150620371.1	PINI|WP_087686528.1	PMOR|WP_031627068.1	PNOR|WP_058379911.1	PNOS|WP_150554858.1	POXA|WP_046293120.1	PPNE|WP_150681156.1	PPNO|WP_023872336.1	PPUL|WP_039413296.1	PSOL|WP_130027984.1	PSPU|WP_039401415.1	PTEG|WP_150612226.1	PTER|WP_150699730.1	PTHI|WP_047214984.1	PVER|WP_044458532.1	PXY2|WP_130027984.1	ZZZZ|fig|93222.8.peg.702
OG0000831	BCEP|WP_021159685.1	PANA|WP_150737588.1	PANH|WP_150668656.1	PAPI|WP_082117647.1	PAQU|WP_150576443.1	PBRO|WP_150560544.1	PCAP|WP_150720003.1	PCAT|WP_150625670.1	PCEP|WP_130027965.1	PCOM|WP_174984661.1	PCOU|WP_150690878.1	PEPA|WP_150588052.1	PFAE|WP_047905832.1	PFIB|WP_039367005.1	PHOR|WP_150620360.1	PINI|WP_150686412.1	PMOR|WP_150566304.1	PNOR|WP_058379871.1	PNOS|WP_150554567.1	POXA|WP_084009896.1	PPNE|WP_150680786.1	PPNO|WP_080685167.1	PPUL|WP_084072736.1	PSOL|WP_130027965.1	PSPU|WP_231965193.1	PTEG|WP_150612209.1	PTER|WP_150696548.1	PTHI|WP_047214830.1	PVER|WP_044456934.1	PXY2|WP_130027965.1	ZZZZ|fig|93222.8.peg.432
OG0000832	BCEP|WP_021159697.1	PANA|WP_150737580.1	PANH|WP_150668665.1	PAPI|WP_042117348.1	PAQU|WP_150576128.1	PBRO|WP_150560554.1	PCAP|WP_150719733.1	PCAT|WP_044458478.1	PCEP|WP_150607244.1	PCOM|WP_150664491.1	PCOU|WP_150586672.1	PEPA|WP_150587722.1	PFAE|WP_047908415.1	PFIB|WP_039375632.1	PHOR|WP_150620352.1	PINI|WP_150792094.1	PMOR|WP_150566313.1	PNOR|WP_058379874.1	PNOS|WP_150554576.1	POXA|WP_046293065.1	PPNE|WP_150680796.1	PPNO|WP_023872207.1	PPUL|WP_039413143.1	PSOL|WP_150550676.1	PSPU|WP_039404153.1	PTEG|WP_150611928.1	PTER|WP_150696536.1	PTHI|WP_047216619.1	PVER|WP_044458478.1	PXY2|WP_130026953.1	ZZZZ|fig|93222.8.peg.445
OG0000833	BCEP|WP_021159702.1	PANA|WP_150737577.1	PANH|WP_150668670.1	PAPI|WP_082117648.1	PAQU|WP_150576124.1	PBRO|WP_150560559.1	PCAP|WP_150719737.1	PCAT|WP_150625362.1	PCEP|WP_150607240.1	PCOM|WP_150664494.1	PCOU|WP_010805238.1	PEPA|WP_150587727.1	PFAE|WP_047908416.1	PFIB|WP_039375604.1	PHOR|WP_150620347.1	PINI|WP_150686355.1	PMOR|WP_081255832.1	PNOR|WP_058375951.1	PNOS|WP_150554582.1	POXA|WP_046289676.1	PPNE|WP_150680802.1	PPNO|WP_023594408.1	PPUL|WP_039405489.1	PSOL|WP_150550853.1	PSPU|WP_084104002.1	PTEG|WP_150611934.1	PTER|WP_150696529.1	PTHI|WP_047214846.1	PVER|WP_052811150.1	PXY2|WP_130026956.1	ZZZZ|fig|93222.8.peg.452
OG0000834	BCEP|WP_021159737.1	PANA|WP_150740325.1	PANH|WP_150668479.1	PAPI|WP_048629150.1	PAQU|WP_150576660.1	PBRO|WP_150559085.1	PCAP|WP_150721891.1	PCAT|WP_150625731.1	PCEP|WP_130025503.1	PCOM|WP_150664744.1	PCOU|WP_010807530.1	PEPA|WP_150589482.1	PFAE|WP_047907544.1	PFIB|WP_039369241.1	PHOR|WP_150619409.1	PINI|WP_150790085.1	PMOR|WP_150566926.1	PNOR|WP_058379474.1	PNOS|WP_150554939.1	POXA|WP_046291433.1	PPNE|WP_150678860.1	PPNO|WP_023873773.1	PPUL|WP_039409978.1	PSOL|WP_150551360.1	PSPU|WP_039399433.1	PTEG|WP_150612508.1	PTER|WP_150698494.1	PTHI|WP_047214510.1	PVER|WP_044455197.1	PXY2|WP_130025503.1	ZZZZ|fig|93222.8.peg.3671
OG0000835	BCEP|WP_021159738.1	PANA|WP_150740324.1	PANH|WP_150668480.1	PAPI|WP_042115352.1	PAQU|WP_150576659.1	PBRO|WP_150559084.1	PCAP|WP_150721890.1	PCAT|WP_150625730.1	PCEP|WP_150608697.1	PCOM|WP_150664743.1	PCOU|WP_010807531.1	PEPA|WP_150589481.1	PFAE|WP_047907543.1	PFIB|WP_039369244.1	PHOR|WP_150619408.1	PINI|WP_150790084.1	PMOR|WP_150566925.1	PNOR|WP_058379475.1	PNOS|WP_150554938.1	POXA|WP_046291432.1	PPNE|WP_150678861.1	PPNO|WP_023596772.1	PPUL|WP_115089160.1	PSOL|WP_174976458.1	PSPU|WP_039399435.1	PTEG|WP_150612509.1	PTER|WP_150698493.1	PTHI|WP_047214512.1	PVER|WP_044455196.1	PXY2|WP_130025502.1	ZZZZ|fig|93222.8.peg.3670
OG0000837	BCEP|WP_021159890.1	PANA|WP_150666578.1	PANH|WP_069340961.1	PAPI|WP_042113146.1	PAQU|WP_150575897.1	PBRO|WP_150560930.1	PCAP|WP_069340961.1	PCAT|WP_069340961.1	PCEP|WP_130027157.1	PCOM|WP_150666578.1	PCOU|WP_010803939.1	PEPA|WP_150587962.1	PFAE|WP_047906026.1	PFIB|WP_039374914.1	PHOR|WP_150620157.1	PINI|WP_058376168.1	PMOR|WP_150566504.1	PNOR|WP_058376168.1	PNOS|WP_150557167.1	POXA|WP_046289849.1	PPNE|WP_150681034.1	PPNO|WP_023594150.1	PPUL|WP_039405938.1	PSOL|WP_150550479.1	PSPU|WP_039393294.1	PTEG|WP_150612128.1	PTER|WP_150699374.1	PTHI|WP_047215892.1	PVER|WP_044457138.1	PXY2|WP_130027157.1	ZZZZ|fig|93222.8.peg.751
OG0000838	BCEP|WP_021159896.1	PANA|WP_150737370.1	PANH|WP_150670854.1	PAPI|WP_072632761.1	PAQU|WP_150575891.1	PBRO|WP_150560921.1	PCAP|WP_150719936.1	PCAT|WP_150627865.1	PCEP|WP_165385377.1	PCOM|WP_150666585.1	PCOU|WP_150690769.1	PEPA|WP_174978094.1	PFAE|WP_084663923.1	PFIB|WP_080759471.1	PHOR|WP_150620150.1	PINI|WP_150791652.1	PMOR|WP_150566514.1	PNOR|WP_084656436.1	PNOS|WP_150557182.1	POXA|WP_084009921.1	PPNE|WP_150681042.1	PPNO|WP_023872384.1	PPUL|WP_039405962.1	PSOL|WP_174976383.1	PSPU|WP_039393320.1	PTEG|WP_174978462.1	PTER|WP_150699365.1	PTHI|WP_072628584.1	PVER|WP_072617520.1	PXY2|WP_165385377.1	ZZZZ|fig|93222.8.peg.764
OG0000839	BCEP|WP_021159901.1	PANA|WP_039393327.1	PANH|WP_150670859.1	PAPI|WP_042113158.1	PAQU|WP_039393327.1	PBRO|WP_150560916.1	PCAP|WP_069340951.1	PCAT|WP_044457152.1	PCEP|WP_130027177.1	PCOM|WP_039393327.1	PCOU|WP_010803922.1	PEPA|WP_017234742.1	PFAE|WP_047906038.1	PFIB|WP_039374926.1	PHOR|WP_010803922.1	PINI|WP_058376183.1	PMOR|WP_023594072.1	PNOR|WP_058376183.1	PNOS|WP_150557187.1	POXA|WP_039393327.1	PPNE|WP_150681046.1	PPNO|WP_023594072.1	PPUL|WP_039405976.1	PSOL|WP_150550466.1	PSPU|WP_039393327.1	PTEG|WP_150612141.1	PTER|WP_150699360.1	PTHI|WP_047215879.1	PVER|WP_044457152.1	PXY2|WP_130027177.1	ZZZZ|fig|93222.8.peg.770
OG0000840	BCEP|WP_021159908.1	PANA|WP_046289867.1	PANH|WP_174995092.1	PAPI|WP_042113166.1	PAQU|WP_174990085.1	PBRO|WP_174977969.1	PCAP|WP_170836184.1	PCAT|WP_044457158.1	PCEP|WP_017234748.1	PCOM|WP_150666593.1	PCOU|WP_010803916.1	PEPA|WP_150587980.1	PFAE|WP_053059453.1	PFIB|WP_039375647.1	PHOR|WP_010803916.1	PINI|WP_174996241.1	PMOR|WP_174971062.1	PNOR|WP_058376189.1	PNOS|WP_174966482.1	POXA|WP_046289867.1	PPNE|WP_174988219.1	PPNO|WP_023594066.1	PPUL|WP_052266807.1	PSOL|WP_174976382.1	PSPU|WP_039393340.1	PTEG|WP_150612147.1	PTER|WP_191629185.1	PTHI|WP_047215874.1	PVER|WP_044457158.1	PXY2|WP_017234748.1	ZZZZ|fig|93222.8.peg.777
OG0000841	BCEP|WP_021159911.1	PANA|WP_150737359.1	PANH|WP_150670867.1	PAPI|WP_010806904.1	PAQU|WP_023594064.1	PBRO|WP_150560908.1	PCAP|WP_150719946.1	PCAT|WP_044457160.1	PCEP|WP_017234750.1	PCOM|WP_150666595.1	PCOU|WP_010806904.1	PEPA|WP_150587982.1	PFAE|WP_047906046.1	PFIB|WP_039375651.1	PHOR|WP_010806904.1	PINI|WP_058376191.1	PMOR|WP_023594064.1	PNOR|WP_058376191.1	PNOS|WP_047906046.1	POXA|WP_023594064.1	PPNE|WP_150681054.1	PPNO|WP_023594064.1	PPUL|WP_039406001.1	PSOL|WP_017234750.1	PSPU|WP_023594064.1	PTEG|WP_150612149.1	PTER|WP_150699352.1	PTHI|WP_047215872.1	PVER|WP_044457160.1	PXY2|WP_017234750.1	ZZZZ|fig|93222.8.peg.779
OG0000842	BCEP|WP_021159912.1	PANA|WP_150737358.1	PANH|WP_150670868.1	PAPI|WP_042113172.1	PAQU|WP_150575879.1	PBRO|WP_150560907.1	PCAP|WP_150719948.1	PCAT|WP_044457161.1	PCEP|WP_150606955.1	PCOM|WP_150666596.1	PCOU|WP_010806906.1	PEPA|WP_150587983.1	PFAE|WP_047906047.1	PFIB|WP_039375656.1	PHOR|WP_150620141.1	PINI|WP_150791647.1	PMOR|WP_150566525.1	PNOR|WP_058376192.1	PNOS|WP_150557195.1	POXA|WP_046289869.1	PPNE|WP_150681055.1	PPNO|WP_023594063.1	PPUL|WP_039406005.1	PSOL|WP_150550460.1	PSPU|WP_039393347.1	PTEG|WP_150612151.1	PTER|WP_150699350.1	PTHI|WP_047215870.1	PVER|WP_044457161.1	PXY2|WP_130027181.1	ZZZZ|fig|93222.8.peg.781
OG0000843	BCEP|WP_021159916.1	PANA|WP_039393354.1	PANH|WP_150670871.1	PAPI|WP_042113176.1	PAQU|WP_150575875.1	PBRO|WP_150560903.1	PCAP|WP_150719951.1	PCAT|WP_150627880.1	PCEP|WP_130027186.1	PCOM|WP_150666599.1	PCOU|WP_010806910.1	PEPA|WP_150587987.1	PFAE|WP_047906050.1	PFIB|WP_039375660.1	PHOR|WP_150620137.1	PINI|WP_150686152.1	PMOR|WP_150566527.1	PNOR|WP_058376195.1	PNOS|WP_150557199.1	POXA|WP_039393354.1	PPNE|WP_150681059.1	PPNO|WP_023594059.1	PPUL|WP_039406012.1	PSOL|WP_150550456.1	PSPU|WP_039393354.1	PTEG|WP_150612155.1	PTER|WP_150699346.1	PTHI|WP_047215866.1	PVER|WP_044457164.1	PXY2|WP_130027186.1	ZZZZ|fig|93222.8.peg.785
OG0000844	BCEP|WP_021159919.1	PANA|WP_150666603.1	PANH|WP_150670874.1	PAPI|WP_042113183.1	PAQU|WP_150575872.1	PBRO|WP_150560898.1	PCAP|WP_150719954.1	PCAT|WP_044457168.1	PCEP|WP_017234761.1	PCOM|WP_150666603.1	PCOU|WP_010806916.1	PEPA|WP_150587991.1	PFAE|WP_047906054.1	PFIB|WP_039375668.1	PHOR|WP_150620133.1	PINI|WP_087686358.1	PMOR|WP_145864595.1	PNOR|WP_058376200.1	PNOS|WP_150557204.1	POXA|WP_046289874.1	PPNE|WP_150681064.1	PPNO|WP_023594053.1	PPUL|WP_039406023.1	PSOL|WP_150550451.1	PSPU|WP_039393358.1	PTEG|WP_150612160.1	PTER|WP_150699341.1	PTHI|WP_047215862.1	PVER|WP_044457168.1	PXY2|WP_017234761.1	ZZZZ|fig|93222.8.peg.791
OG0000846	BCEP|WP_021160150.1	PANA|WP_150737438.1	PANH|WP_150670583.1	PAPI|WP_042113058.1	PAQU|WP_150575958.1	PBRO|WP_150560992.1	PCAP|WP_150719880.1	PCAT|WP_150625578.1	PCEP|WP_130027067.1	PCOM|WP_150666666.1	PCOU|WP_036664329.1	PEPA|WP_150587898.1	PFAE|WP_047905968.1	PFIB|WP_039371032.1	PHOR|WP_150620216.1	PINI|WP_150686219.1	PMOR|WP_150566447.1	PNOR|WP_058376108.1	PNOS|WP_150554775.1	POXA|WP_046289797.1	PPNE|WP_150680969.1	PPNO|WP_023872316.1	PPUL|WP_039405781.1	PSOL|WP_150550543.1	PSPU|WP_039393144.1	PTEG|WP_150612069.1	PTER|WP_150699705.1	PTHI|WP_047214966.1	PVER|WP_044457078.1	PXY2|WP_130027067.1	ZZZZ|fig|93222.8.peg.670
OG0000848	BCEP|WP_021160316.1	PANA|WP_150739351.1	PANH|WP_150668032.1	PAPI|WP_039364975.1	PAQU|WP_039402551.1	PBRO|WP_150560097.1	PCAP|WP_069344005.1	PCAT|WP_150627079.1	PCEP|WP_026132215.1	PCOM|WP_039402551.1	PCOU|WP_010808582.1	PEPA|WP_150591455.1	PFAE|WP_047908283.1	PFIB|WP_039364975.1	PHOR|WP_150623200.1	PINI|WP_058377738.1	PMOR|WP_150566690.1	PNOR|WP_058377738.1	PNOS|WP_150555308.1	POXA|WP_039402551.1	PPNE|WP_150681553.1	PPNO|WP_023595006.1	PPUL|WP_039412755.1	PSOL|WP_026132215.1	PSPU|WP_039402551.1	PTEG|WP_150614305.1	PTER|WP_150696933.1	PTHI|WP_047215494.1	PVER|WP_044456557.1	PXY2|WP_026132215.1	ZZZZ|fig|93222.8.peg.1281
OG0000850	BCEP|WP_021160385.1	PANA|WP_150737168.1	PANH|WP_150667215.1	PAPI|WP_048629605.1	PAQU|WP_039397887.1	PBRO|WP_150558587.1	PCAP|WP_150720484.1	PCAT|WP_150622617.1	PCEP|WP_150607876.1	PCOM|WP_150662987.1	PCOU|WP_010808862.1	PEPA|WP_150589063.1	PFAE|WP_047904994.1	PFIB|WP_039374007.1	PHOR|WP_150621611.1	PINI|WP_150684418.1	PMOR|WP_150565342.1	PNOR|WP_058378273.1	PNOS|WP_150554216.1	POXA|WP_046292234.1	PPNE|WP_150677616.1	PPNO|WP_023874575.1	PPUL|WP_039411697.1	PSOL|WP_150550100.1	PSPU|WP_039397887.1	PTEG|WP_150613165.1	PTER|WP_150700041.1	PTHI|WP_047213148.1	PVER|WP_044456060.1	PXY2|WP_130026194.1	ZZZZ|fig|93222.8.peg.2075
OG0000853	BCEP|WP_021160441.1	PANA|WP_150738212.1	PANH|WP_150668992.1	PAPI|WP_042113622.1	PAQU|WP_150578086.1	PBRO|WP_150560344.1	PCAP|WP_150722845.1	PCAT|WP_150626415.1	PCEP|WP_130027588.1	PCOM|WP_150663694.1	PCOU|WP_010807764.1	PEPA|WP_150590107.1	PFAE|WP_047906378.1	PFIB|WP_039366339.1	PHOR|WP_150620882.1	PINI|WP_058376587.1	PMOR|WP_150567941.1	PNOR|WP_058376587.1	PNOS|WP_150555503.1	POXA|WP_046290211.1	PPNE|WP_150679405.1	PPNO|WP_023598330.1	PPUL|WP_039406811.1	PSOL|WP_150552838.1	PSPU|WP_039394114.1	PTEG|WP_150613562.1	PTER|WP_150697773.1	PTHI|WP_047215593.1	PVER|WP_044457495.1	PXY2|WP_130027588.1	ZZZZ|fig|93222.8.peg.4252
OG0000855	BCEP|WP_021160443.1	PANA|WP_039394107.1	PANH|WP_150668990.1	PAPI|WP_042113619.1	PAQU|WP_039394107.1	PBRO|WP_042113619.1	PCAP|WP_069341115.1	PCAT|WP_044457492.1	PCEP|WP_017233819.1	PCOM|WP_039394107.1	PCOU|WP_010807761.1	PEPA|WP_150590109.1	PFAE|WP_047906376.1	PFIB|WP_039366358.1	PHOR|WP_042113619.1	PINI|WP_058376585.1	PMOR|WP_150567834.1	PNOR|WP_058376585.1	PNOS|WP_150555505.1	POXA|WP_046290209.1	PPNE|WP_150679403.1	PPNO|WP_023598332.1	PPUL|WP_039406805.1	PSOL|WP_017233819.1	PSPU|WP_039394107.1	PTEG|WP_150613560.1	PTER|WP_150697774.1	PTHI|WP_047215596.1	PVER|WP_044457492.1	PXY2|WP_017233819.1	ZZZZ|fig|93222.8.peg.4249
OG0000856	BCEP|WP_021160444.1	PANA|WP_039394102.1	PANH|WP_150668988.1	PAPI|WP_039366365.1	PAQU|WP_150578083.1	PBRO|WP_150560178.1	PCAP|WP_150722843.1	PCAT|WP_044457490.1	PCEP|WP_150605740.1	PCOM|WP_150578083.1	PCOU|WP_010807759.1	PEPA|WP_150590111.1	PFAE|WP_044457490.1	PFIB|WP_039366365.1	PHOR|WP_150620810.1	PINI|WP_150682543.1	PMOR|WP_023598334.1	PNOR|WP_058376583.1	PNOS|WP_150555507.1	POXA|WP_046290207.1	PPNE|WP_150679401.1	PPNO|WP_023598334.1	PPUL|WP_039406801.1	PSOL|WP_150552840.1	PSPU|WP_039394102.1	PTEG|WP_150613558.1	PTER|WP_150697776.1	PTHI|WP_047215598.1	PVER|WP_044457490.1	PXY2|WP_130027586.1	ZZZZ|fig|93222.8.peg.4247
OG0000857	BCEP|WP_021160445.1	PANA|WP_150738210.1	PANH|WP_150668987.1	PAPI|WP_042113617.1	PAQU|WP_150578082.1	PBRO|WP_150560179.1	PCAP|WP_069341118.1	PCAT|WP_150626417.1	PCEP|WP_130027585.1	PCOM|WP_150663692.1	PCOU|WP_150689794.1	PEPA|WP_150590112.1	PFAE|WP_047906374.1	PFIB|WP_039366368.1	PHOR|WP_010807758.1	PINI|WP_058376582.1	PMOR|WP_150567835.1	PNOR|WP_058376582.1	PNOS|WP_150555508.1	POXA|WP_046290206.1	PPNE|WP_150679400.1	PPNO|WP_023872640.1	PPUL|WP_039406799.1	PSOL|WP_150552841.1	PSPU|WP_039394100.1	PTEG|WP_150613557.1	PTER|WP_150697777.1	PTHI|WP_047215599.1	PVER|WP_044457489.1	PXY2|WP_130027585.1	ZZZZ|fig|93222.8.peg.4246
OG0000858	BCEP|WP_021160741.1	PANA|WP_150576255.1	PANH|WP_150668537.1	PAPI|WP_042112658.1	PAQU|WP_150576255.1	PBRO|WP_010807116.1	PCAP|WP_150719610.1	PCAT|WP_150625229.1	PCEP|WP_130026843.1	PCOM|WP_150576255.1	PCOU|WP_010807116.1	PEPA|WP_150587594.1	PFAE|WP_047905732.1	PFIB|WP_039367384.1	PHOR|WP_150619910.1	PINI|WP_039367384.1	PMOR|WP_023594578.1	PNOR|WP_039367384.1	PNOS|WP_150556736.1	POXA|WP_046292953.1	PPNE|WP_039367384.1	PPNO|WP_023594578.1	PPUL|WP_039405148.1	PSOL|WP_017232771.1	PSPU|WP_039400866.1	PTEG|WP_150611793.1	PTER|WP_150695018.1	PTHI|WP_047216009.1	PVER|WP_044456830.1	PXY2|WP_130026843.1	ZZZZ|fig|93222.8.peg.255
OG0000859	BCEP|WP_021160743.1	PANA|WP_039400857.1	PANH|WP_150668533.1	PAPI|WP_048627844.1	PAQU|WP_150576259.1	PBRO|WP_150559796.1	PCAP|WP_069341934.1	PCAT|WP_150625225.1	PCEP|WP_174966571.1	PCOM|WP_150664358.1	PCOU|WP_150690945.1	PEPA|WP_174978069.1	PFAE|WP_047905729.1	PFIB|WP_039367397.1	PHOR|WP_150619914.1	PINI|WP_174997302.1	PMOR|WP_150567564.1	PNOR|WP_058375794.1	PNOS|WP_150556740.1	POXA|WP_046292949.1	PPNE|WP_150680595.1	PPNO|WP_024788587.1	PPUL|WP_039405139.1	PSOL|WP_174976411.1	PSPU|WP_039400857.1	PTEG|WP_150611790.1	PTER|WP_150695021.1	PTHI|WP_047216827.1	PVER|WP_044456826.1	PXY2|WP_206100035.1	ZZZZ|fig|93222.8.peg.251
OG0000860	BCEP|WP_021160750.1	PANA|WP_150737714.1	PANH|WP_150668528.1	PAPI|WP_048627842.1	PAQU|WP_150576265.1	PBRO|WP_150559790.1	PCAP|WP_150719601.1	PCAT|WP_150625220.1	PCEP|WP_150607404.1	PCOM|WP_150664352.1	PCOU|WP_150690948.1	PEPA|WP_150587585.1	PFAE|WP_047905723.1	PFIB|WP_039367412.1	PHOR|WP_150619920.1	PINI|WP_150791412.1	PMOR|WP_150567570.1	PNOR|WP_058375789.1	PNOS|WP_150556747.1	POXA|WP_046292944.1	PPNE|WP_150680589.1	PPNO|WP_023594589.1	PPUL|WP_039405125.1	PSOL|WP_150550808.1	PSPU|WP_039400843.1	PTEG|WP_150611784.1	PTER|WP_150695027.1	PTHI|WP_047216829.1	PVER|WP_044456821.1	PXY2|WP_130026836.1	ZZZZ|fig|93222.8.peg.244
OG0000861	BCEP|WP_021160751.1	PANA|WP_150737764.1	PANH|WP_150668757.1	PAPI|WP_094069219.1	PAQU|WP_150576471.1	PBRO|WP_150559935.1	PCAP|WP_150719981.1	PCAT|WP_150625645.1	PCEP|WP_130026835.1	PCOM|WP_150664582.1	PCOU|WP_081636306.1	PEPA|WP_174978097.1	PFAE|WP_084663841.1	PFIB|WP_144400418.1	PHOR|WP_150619921.1	PINI|WP_150685870.1	PMOR|WP_150567571.1	PNOR|WP_058375788.1	PNOS|WP_150556775.1	POXA|WP_046292943.1	PPNE|WP_174988144.1	PPNO|WP_080685164.1	PPUL|WP_039412994.1	PSOL|WP_150550809.1	PSPU|WP_039400840.1	PTEG|WP_150611783.1	PTER|WP_150695028.1	PTHI|WP_047216019.1	PVER|WP_044456820.1	PXY2|WP_130026835.1	ZZZZ|fig|93222.8.peg.243
OG0000862	BCEP|WP_021160752.1	PANA|WP_150737715.1	PANH|WP_150668527.1	PAPI|WP_042112639.1	PAQU|WP_150576266.1	PBRO|WP_150559789.1	PCAP|WP_150719600.1	PCAT|WP_150625219.1	PCEP|WP_150607406.1	PCOM|WP_150664351.1	PCOU|WP_010807103.1	PEPA|WP_150587583.1	PFAE|WP_047908375.1	PFIB|WP_039367419.1	PHOR|WP_150619922.1	PINI|WP_150791413.1	PMOR|WP_150567572.1	PNOR|WP_058375787.1	PNOS|WP_150556748.1	POXA|WP_046292942.1	PPNE|WP_150680588.1	PPNO|WP_023872109.1	PPUL|WP_039405123.1	PSOL|WP_150550810.1	PSPU|WP_039400837.1	PTEG|WP_150611782.1	PTER|WP_150695029.1	PTHI|WP_047216020.1	PVER|WP_044456819.1	PXY2|WP_130026834.1	ZZZZ|fig|93222.8.peg.242
OG0000863	BCEP|WP_021160756.1	PANA|WP_150737718.1	PANH|WP_150668524.1	PAPI|WP_042112634.1	PAQU|WP_150576268.1	PBRO|WP_174977903.1	PCAP|WP_150719598.1	PCAT|WP_044456817.1	PCEP|WP_130026831.1	PCOM|WP_174984641.1	PCOU|WP_010807098.1	PEPA|WP_150587579.1	PFAE|WP_047905721.1	PFIB|WP_039367429.1	PHOR|WP_150619925.1	PINI|WP_150685874.1	PMOR|WP_150567575.1	PNOR|WP_058375782.1	PNOS|WP_150556751.1	POXA|WP_046292939.1	PPNE|WP_150680585.1	PPNO|WP_023594595.1	PPUL|WP_039405116.1	PSOL|WP_150550812.1	PSPU|WP_039400824.1	PTEG|WP_150611779.1	PTER|WP_150695033.1	PTHI|WP_047216028.1	PVER|WP_044456817.1	PXY2|WP_130026831.1	ZZZZ|fig|93222.8.peg.237
OG0000864	BCEP|WP_021160784.1	PANA|WP_150738740.1	PANH|WP_150669212.1	PAPI|WP_042115008.1	PAQU|WP_150577687.1	PBRO|WP_150559439.1	PCAP|WP_150722693.1	PCAT|WP_150626132.1	PCEP|WP_130025174.1	PCOM|WP_150665147.1	PCOU|WP_010804371.1	PEPA|WP_150589857.1	PFAE|WP_047907279.1	PFIB|WP_039375272.1	PHOR|WP_150624201.1	PINI|WP_150683578.1	PMOR|WP_150567462.1	PNOR|WP_058375503.1	PNOS|WP_150556575.1	POXA|WP_046291114.1	PPNE|WP_150681928.1	PPNO|WP_023873439.1	PPUL|WP_039409136.1	PSOL|WP_150552332.1	PSPU|WP_039400132.1	PTEG|WP_150614950.1	PTER|WP_150695146.1	PTHI|WP_047212671.1	PVER|WP_044454678.1	PXY2|WP_130025174.1	ZZZZ|fig|93222.8.peg.3074
OG0000865	BCEP|WP_021160785.1	PANA|WP_150738739.1	PANH|WP_150669060.1	PAPI|WP_042115010.1	PAQU|WP_150577688.1	PBRO|WP_150559438.1	PCAP|WP_150722552.1	PCAT|WP_150626133.1	PCEP|WP_150609610.1	PCOM|WP_150665146.1	PCOU|WP_010804370.1	PEPA|WP_150589858.1	PFAE|WP_047907280.1	PFIB|WP_039375273.1	PHOR|WP_150624199.1	PINI|WP_150683579.1	PMOR|WP_150567320.1	PNOR|WP_058375502.1	PNOS|WP_150556576.1	POXA|WP_046291115.1	PPNE|WP_150681929.1	PPNO|WP_023597175.1	PPUL|WP_039409138.1	PSOL|WP_150552331.1	PSPU|WP_039400129.1	PTEG|WP_150614949.1	PTER|WP_150695147.1	PTHI|WP_047212672.1	PVER|WP_044454680.1	PXY2|WP_130025175.1	ZZZZ|fig|93222.8.peg.3075
OG0000867	BCEP|WP_021160787.1	PANA|WP_150738737.1	PANH|WP_150669058.1	PAPI|WP_042115012.1	PAQU|WP_150577690.1	PBRO|WP_150559436.1	PCAP|WP_150722550.1	PCAT|WP_044454684.1	PCEP|WP_130025176.1	PCOM|WP_150665144.1	PCOU|WP_150586950.1	PEPA|WP_150589860.1	PFAE|WP_047907282.1	PFIB|WP_039375276.1	PHOR|WP_150586950.1	PINI|WP_150683581.1	PMOR|WP_023597173.1	PNOR|WP_058375500.1	PNOS|WP_150556578.1	POXA|WP_046291117.1	PPNE|WP_150681931.1	PPNO|WP_023597173.1	PPUL|WP_039409143.1	PSOL|WP_150552329.1	PSPU|WP_039400124.1	PTEG|WP_150614947.1	PTER|WP_150695149.1	PTHI|WP_047212674.1	PVER|WP_044454684.1	PXY2|WP_130025176.1	ZZZZ|fig|93222.8.peg.3077
OG0000868	BCEP|WP_021160853.1	PANA|WP_150739878.1	PANH|WP_150671276.1	PAPI|WP_042116738.1	PAQU|WP_150578216.1	PBRO|WP_150561465.1	PCAP|WP_150723232.1	PCAT|WP_150622071.1	PCEP|WP_150610579.1	PCOM|WP_150663326.1	PCOU|WP_010806283.1	PEPA|WP_150590725.1	PFAE|WP_047905248.1	PFIB|WP_039371213.1	PHOR|WP_150622788.1	PINI|WP_150791011.1	PMOR|WP_150567152.1	PNOR|WP_058380183.1	PNOS|WP_150556846.1	POXA|WP_046292517.1	PPNE|WP_150681332.1	PPNO|WP_023595280.1	PPUL|WP_039412387.1	PSOL|WP_150550348.1	PSPU|WP_039397347.1	PTEG|WP_150612950.1	PTER|WP_150698751.1	PTHI|WP_047214436.1	PVER|WP_044456315.1	PXY2|WP_130026440.1	ZZZZ|fig|93222.8.peg.1598
OG0000869	BCEP|WP_021161094.1	PANA|WP_150740221.1	PANH|WP_150669630.1	PAPI|WP_039367595.1	PAQU|WP_150576336.1	PBRO|WP_150559708.1	PCAP|WP_069341619.1	PCAT|WP_044456773.1	PCEP|WP_017232858.1	PCOM|WP_150664292.1	PCOU|WP_010807018.1	PEPA|WP_150587520.1	PFAE|WP_047905670.1	PFIB|WP_039367595.1	PHOR|WP_150619996.1	PINI|WP_058375729.1	PMOR|WP_023872062.1	PNOR|WP_058375729.1	PNOS|WP_150556401.1	POXA|WP_046292887.1	PPNE|WP_150680526.1	PPNO|WP_023872062.1	PPUL|WP_039405003.1	PSOL|WP_150552542.1	PSPU|WP_039400702.1	PTEG|WP_150611726.1	PTER|WP_150695925.1	PTHI|WP_047212553.1	PVER|WP_044456773.1	PXY2|WP_017232858.1	ZZZZ|fig|93222.8.peg.156
OG0000870	BCEP|WP_021161100.1	PANA|WP_150740232.1	PANH|WP_150669619.1	PAPI|WP_042112551.1	PAQU|WP_150576348.1	PBRO|WP_039367634.1	PCAP|WP_150719525.1	PCAT|WP_150626854.1	PCEP|WP_130026781.1	PCOM|WP_039400673.1	PCOU|WP_150690995.1	PEPA|WP_150587509.1	PFAE|WP_047905658.1	PFIB|WP_039367634.1	PHOR|WP_150620006.1	PINI|WP_087691453.1	PMOR|WP_150567641.1	PNOR|WP_058375717.1	PNOS|WP_150556413.1	POXA|WP_046292875.1	PPNE|WP_150680516.1	PPNO|WP_023594672.1	PPUL|WP_039404975.1	PSOL|WP_150552552.1	PSPU|WP_039400673.1	PTEG|WP_150611714.1	PTER|WP_150695936.1	PTHI|WP_047212574.1	PVER|WP_044456762.1	PXY2|WP_130026781.1	ZZZZ|fig|93222.8.peg.142
OG0000871	BCEP|WP_021161327.1	PANA|WP_039396068.1	PANH|WP_150670091.1	PAPI|WP_048628707.1	PAQU|WP_150575634.1	PBRO|WP_150557579.1	PCAP|WP_150722020.1	PCAT|WP_150625075.1	PCEP|WP_130024936.1	PCOM|WP_150665557.1	PCOU|WP_010805054.1	PEPA|WP_150588264.1	PFAE|WP_047907003.1	PFIB|WP_039369767.1	PHOR|WP_150620440.1	PINI|WP_150789502.1	PMOR|WP_150565654.1	PNOR|WP_058377404.1	PNOS|WP_150553652.1	POXA|WP_046290858.1	PPNE|WP_150680192.1	PPNO|WP_023873128.1	PPUL|WP_039408234.1	PSOL|WP_150551598.1	PSPU|WP_039396068.1	PTEG|WP_150611484.1	PTER|WP_150696567.1	PTHI|WP_047215041.1	PVER|WP_044454169.1	PXY2|WP_130024936.1	ZZZZ|fig|93222.8.peg.5200
OG0000872	BCEP|WP_021161555.1	PANA|WP_039398917.1	PANH|WP_150671563.1	PAPI|WP_042115690.1	PAQU|WP_150577776.1	PBRO|WP_150560726.1	PCAP|WP_150723019.1	PCAT|WP_150626624.1	PCEP|WP_130025719.1	PCOM|WP_046291687.1	PCOU|WP_150690661.1	PEPA|WP_150590593.1	PFAE|WP_047907796.1	PFIB|WP_039371924.1	PHOR|WP_150619698.1	PINI|WP_087688879.1	PMOR|WP_038617238.1	PNOR|WP_058379083.1	PNOS|WP_150555978.1	POXA|WP_046291687.1	PPNE|WP_150678537.1	PPNO|WP_023596357.1	PPUL|WP_039410649.1	PSOL|WP_150552755.1	PSPU|WP_039398917.1	PTEG|WP_150613798.1	PTER|WP_150698282.1	PTHI|WP_047214133.1	PVER|WP_044455482.1	PXY2|WP_130025719.1	ZZZZ|fig|93222.8.peg.2870
OG0000873	BCEP|WP_021161559.1	PANA|WP_150738642.1	PANH|WP_150668246.1	PAPI|WP_048629270.1	PAQU|WP_150576884.1	PBRO|WP_150559315.1	PCAP|WP_150721604.1	PCAT|WP_150625940.1	PCEP|WP_130025676.1	PCOM|WP_150664946.1	PCOU|WP_150690606.1	PEPA|WP_150591284.1	PFAE|WP_047907749.1	PFIB|WP_039374728.1	PHOR|WP_150619628.1	PINI|WP_150684177.1	PMOR|WP_150568779.1	PNOR|WP_058379224.1	PNOS|WP_150556920.1	POXA|WP_046291632.1	PPNE|WP_150678604.1	PPNO|WP_023596491.1	PPUL|WP_039410500.1	PSOL|WP_026131670.1	PSPU|WP_039399029.1	PTEG|WP_150612271.1	PTER|WP_150696803.1	PTHI|WP_047216282.1	PVER|WP_044455412.1	PXY2|WP_130025676.1	ZZZZ|fig|93222.8.peg.3972
OG0000874	BCEP|WP_021161733.1	PANA|WP_039393699.1	PANH|WP_044457324.1	PAPI|WP_042113418.1	PAQU|WP_039393699.1	PBRO|WP_042113418.1	PCAP|WP_069342359.1	PCAT|WP_044457324.1	PCEP|WP_017235785.1	PCOM|WP_039393699.1	PCOU|WP_010804112.1	PEPA|WP_150590311.1	PFAE|WP_044457324.1	PFIB|WP_039374931.1	PHOR|WP_150586518.1	PINI|WP_150682360.1	PMOR|WP_023593836.1	PNOR|WP_058376369.1	PNOS|WP_150556028.1	POXA|WP_039393699.1	PPNE|WP_150682360.1	PPNO|WP_023593836.1	PPUL|WP_023593836.1	PSOL|WP_017235785.1	PSPU|WP_039393699.1	PTEG|WP_150613597.1	PTER|WP_150699499.1	PTHI|WP_047215749.1	PVER|WP_044457324.1	PXY2|WP_017235785.1	ZZZZ|fig|93222.8.peg.1009
OG0000875	BCEP|WP_021161736.1	PANA|WP_039393691.1	PANH|WP_150670351.1	PAPI|WP_042113413.1	PAQU|WP_150578297.1	PBRO|WP_150561148.1	PCAP|WP_150722472.1	PCAT|WP_150626957.1	PCEP|WP_150610038.1	PCOM|WP_150666279.1	PCOU|WP_010804107.1	PEPA|WP_150590315.1	PFAE|WP_047906201.1	PFIB|WP_039374616.1	PHOR|WP_150621254.1	PINI|WP_150791907.1	PMOR|WP_150567993.1	PNOR|WP_058376365.1	PNOS|WP_150556031.1	POXA|WP_039393691.1	PPNE|WP_150682355.1	PPNO|WP_023593841.1	PPUL|WP_039406331.1	PSOL|WP_026132330.1	PSPU|WP_039393691.1	PTEG|WP_150613600.1	PTER|WP_150699503.1	PTHI|WP_047215754.1	PVER|WP_044457322.1	PXY2|WP_130027426.1	ZZZZ|fig|93222.8.peg.1004
OG0000876	BCEP|WP_021161737.1	PANA|WP_150740471.1	PANH|WP_150670350.1	PAPI|WP_042113412.1	PAQU|WP_150578298.1	PBRO|WP_150561147.1	PCAP|WP_069342355.1	PCAT|WP_150626958.1	PCEP|WP_150610039.1	PCOM|WP_150666278.1	PCOU|WP_010804106.1	PEPA|WP_150590316.1	PFAE|WP_047906200.1	PFIB|WP_039374618.1	PHOR|WP_150621253.1	PINI|WP_087686303.1	PMOR|WP_023593842.1	PNOR|WP_058376364.1	PNOS|WP_150556032.1	POXA|WP_039393689.1	PPNE|WP_150682354.1	PPNO|WP_023593842.1	PPUL|WP_039406328.1	PSOL|WP_150552138.1	PSPU|WP_039393689.1	PTEG|WP_150613601.1	PTER|WP_150699504.1	PTHI|WP_047215755.1	PVER|WP_044457321.1	PXY2|WP_130027425.1	ZZZZ|fig|93222.8.peg.1003
OG0000877	BCEP|WP_021161744.1	PANA|WP_150740464.1	PANH|WP_150670343.1	PAPI|WP_042113403.1	PAQU|WP_150578303.1	PBRO|WP_150561142.1	PCAP|WP_150722465.1	PCAT|WP_044458581.1	PCEP|WP_130027419.1	PCOM|WP_150578303.1	PCOU|WP_150691320.1	PEPA|WP_150590321.1	PFAE|WP_047908530.1	PFIB|WP_039374626.1	PHOR|WP_150621246.1	PINI|WP_150686680.1	PMOR|WP_150567987.1	PNOR|WP_058379944.1	PNOS|WP_150556039.1	POXA|WP_046290020.1	PPNE|WP_150682349.1	PPNO|WP_023593849.1	PPUL|WP_039406315.1	PSOL|WP_150552145.1	PSPU|WP_039393673.1	PTEG|WP_150613607.1	PTER|WP_150699510.1	PTHI|WP_047215761.1	PVER|WP_044458581.1	PXY2|WP_130027419.1	ZZZZ|fig|93222.8.peg.994
OG0000878	BCEP|WP_021161757.1	PANA|WP_046290061.1	PANH|WP_023593799.1	PAPI|WP_042113450.1	PAQU|WP_046290061.1	PBRO|WP_023593799.1	PCAP|WP_023593799.1	PCAT|WP_023593799.1	PCEP|WP_017232376.1	PCOM|WP_150666799.1	PCOU|WP_010804161.1	PEPA|WP_150552112.1	PFAE|WP_023593799.1	PFIB|WP_039374980.1	PHOR|WP_010804161.1	PINI|WP_058376408.1	PMOR|WP_023593799.1	PNOR|WP_058376408.1	PNOS|WP_023593799.1	POXA|WP_046290061.1	PPNE|WP_150682395.1	PPNO|WP_023593799.1	PPUL|WP_023593799.1	PSOL|WP_150552112.1	PSPU|WP_039393775.1	PTEG|WP_150552112.1	PTER|WP_150698912.1	PTHI|WP_047215720.1	PVER|WP_023593799.1	PXY2|WP_017232376.1	ZZZZ|fig|93222.8.peg.41
OG0000879	BCEP|WP_021161759.1	PANA|WP_150740797.1	PANH|WP_150670376.1	PAPI|WP_042113446.1	PAQU|WP_150578267.1	PBRO|WP_150561174.1	PCAP|WP_150722500.1	PCAT|WP_150626934.1	PCEP|WP_017232374.1	PCOM|WP_150666801.1	PCOU|WP_010804159.1	PEPA|WP_150590286.1	PFAE|WP_047906227.1	PFIB|WP_039374977.1	PHOR|WP_150621279.1	PINI|WP_150686709.1	PMOR|WP_150568016.1	PNOR|WP_058376406.1	PNOS|WP_150557440.1	POXA|WP_046290059.1	PPNE|WP_150682397.1	PPNO|WP_023593801.1	PPUL|WP_039406400.1	PSOL|WP_150552114.1	PSPU|WP_039393772.1	PTEG|WP_150615165.1	PTER|WP_150698910.1	PTHI|WP_047215722.1	PVER|WP_044457347.1	PXY2|WP_130027443.1	ZZZZ|fig|93222.8.peg.44
OG0000880	BCEP|WP_021161789.1	PANA|WP_150740527.1	PANH|WP_150671139.1	PAPI|WP_039373971.1	PAQU|WP_150578504.1	PBRO|WP_039373971.1	PCAP|WP_150722385.1	PCAT|WP_044458554.1	PCEP|WP_130027315.1	PCOM|WP_150666177.1	PCOU|WP_010808693.1	PEPA|WP_150590403.1	PFAE|WP_047906098.1	PFIB|WP_039373971.1	PHOR|WP_150621164.1	PINI|WP_058379922.1	PMOR|WP_150568157.1	PNOR|WP_058379922.1	PNOS|WP_150556139.1	POXA|WP_046289927.1	PPNE|WP_150682238.1	PPNO|WP_023872427.1	PPUL|WP_039413376.1	PSOL|WP_026132086.1	PSPU|WP_039393444.1	PTEG|WP_150613729.1	PTER|WP_150698696.1	PTHI|WP_047215828.1	PVER|WP_044458554.1	PXY2|WP_130027315.1	ZZZZ|fig|93222.8.peg.860
OG0000881	BCEP|WP_021161843.1	PANA|WP_150740418.1	PANH|WP_150670297.1	PAPI|WP_048628206.1	PAQU|WP_150578350.1	PBRO|WP_150561090.1	PCAP|WP_150722430.1	PCAT|WP_044457269.1	PCEP|WP_130027378.1	PCOM|WP_150666237.1	PCOU|WP_010808195.1	PEPA|WP_150590370.1	PFAE|WP_047906151.1	PFIB|WP_039375182.1	PHOR|WP_150621201.1	PINI|WP_150686647.1	PMOR|WP_023593905.1	PNOR|WP_058376313.1	PNOS|WP_150556180.1	POXA|WP_046289978.1	PPNE|WP_150682302.1	PPNO|WP_023872478.1	PPUL|WP_039406215.1	PSOL|WP_150552181.1	PSPU|WP_039393583.1	PTEG|WP_150613657.1	PTER|WP_150699551.1	PTHI|WP_047215805.1	PVER|WP_044457269.1	PXY2|WP_130027378.1	ZZZZ|fig|93222.8.peg.934
OG0000882	BCEP|WP_021161848.1	PANA|WP_150740431.1	PANH|WP_150670303.1	PAPI|WP_042113340.1	PAQU|WP_150578336.1	PBRO|WP_150561096.1	PCAP|WP_150722437.1	PCAT|WP_150626997.1	PCEP|WP_130027388.1	PCOM|WP_150666241.1	PCOU|WP_010808189.1	PEPA|WP_150590364.1	PFAE|WP_047906156.1	PFIB|WP_039375175.1	PHOR|WP_150621207.1	PINI|WP_058376319.1	PMOR|WP_150567957.1	PNOR|WP_058376319.1	PNOS|WP_150556083.1	POXA|WP_046289984.1	PPNE|WP_150682307.1	PPNO|WP_023593899.1	PPUL|WP_052266842.1	PSOL|WP_150552177.1	PSPU|WP_039393589.1	PTEG|WP_150613651.1	PTER|WP_150699546.1	PTHI|WP_047215799.1	PVER|WP_044457275.1	PXY2|WP_130027388.1	ZZZZ|fig|93222.8.peg.940
OG0000884	BCEP|WP_021161851.1	PANA|WP_039393594.1	PANH|WP_150670305.1	PAPI|WP_042113345.1	PAQU|WP_039393594.1	PBRO|WP_150561099.1	PCAP|WP_069342313.1	PCAT|WP_150626994.1	PCEP|WP_017234579.1	PCOM|WP_039393594.1	PCOU|WP_010808186.1	PEPA|WP_150590361.1	PFAE|WP_047906159.1	PFIB|WP_039375172.1	PHOR|WP_150621209.1	PINI|WP_058376322.1	PMOR|WP_150567959.1	PNOR|WP_058376322.1	PNOS|WP_150556081.1	POXA|WP_046289986.1	PPNE|WP_150682310.1	PPNO|WP_023593896.1	PPUL|WP_039406231.1	PSOL|WP_150552176.1	PSPU|WP_039393594.1	PTEG|WP_150613648.1	PTER|WP_150699543.1	PTHI|WP_047215796.1	PVER|WP_044457278.1	PXY2|WP_017234579.1	ZZZZ|fig|93222.8.peg.943
OG0000885	BCEP|WP_021161852.1	PANA|WP_150740434.1	PANH|WP_150670307.1	PAPI|WP_042113348.1	PAQU|WP_039393598.1	PBRO|WP_150561101.1	PCAP|WP_069342316.1	PCAT|WP_044457280.1	PCEP|WP_017234576.1	PCOM|WP_039393598.1	PCOU|WP_010808183.1	PEPA|WP_150590359.1	PFAE|WP_047906160.1	PFIB|WP_039375169.1	PHOR|WP_150621210.1	PINI|WP_150686651.1	PMOR|WP_150567960.1	PNOR|WP_058376323.1	PNOS|WP_150556079.1	POXA|WP_046289987.1	PPNE|WP_150682312.1	PPNO|WP_023593893.1	PPUL|WP_039406235.1	PSOL|WP_150552175.1	PSPU|WP_039393598.1	PTEG|WP_150613646.1	PTER|WP_150699540.1	PTHI|WP_047215793.1	PVER|WP_044457280.1	PXY2|WP_017234576.1	ZZZZ|fig|93222.8.peg.946
OG0000886	BCEP|WP_021161854.1	PANA|WP_150740435.1	PANH|WP_150670309.1	PAPI|WP_042113350.1	PAQU|WP_150578333.1	PBRO|WP_150561103.1	PCAP|WP_069342318.1	PCAT|WP_044457282.1	PCEP|WP_017234574.1	PCOM|WP_150666244.1	PCOU|WP_010808181.1	PEPA|WP_150590357.1	PFAE|WP_047906162.1	PFIB|WP_039375167.1	PHOR|WP_010808181.1	PINI|WP_058376325.1	PMOR|WP_023593891.1	PNOR|WP_058376325.1	PNOS|WP_150556077.1	POXA|WP_046289988.1	PPNE|WP_150682314.1	PPNO|WP_023593891.1	PPUL|WP_039406239.1	PSOL|WP_017234574.1	PSPU|WP_039393603.1	PTEG|WP_150613644.1	PTER|WP_150699538.1	PTHI|WP_047215791.1	PVER|WP_044457282.1	PXY2|WP_017234574.1	ZZZZ|fig|93222.8.peg.948
OG0000887	BCEP|WP_021161862.1	PANA|WP_039393625.1	PANH|WP_150670318.1	PAPI|WP_042113363.1	PAQU|WP_150578367.1	PBRO|WP_150561113.1	PCAP|WP_150722514.1	PCAT|WP_150626985.1	PCEP|WP_130027400.1	PCOM|WP_150578367.1	PCOU|WP_010808170.1	PEPA|WP_150590347.1	PFAE|WP_047906169.1	PFIB|WP_039375152.1	PHOR|WP_010808170.1	PINI|WP_150686657.1	PMOR|WP_150568022.1	PNOR|WP_058376335.1	PNOS|WP_150556177.1	POXA|WP_039393625.1	PPNE|WP_150682323.1	PPNO|WP_023872482.1	PPUL|WP_039406255.1	PSOL|WP_150552167.1	PSPU|WP_039393625.1	PTEG|WP_150613764.1	PTER|WP_150699529.1	PTHI|WP_047215783.1	PVER|WP_044458573.1	PXY2|WP_130027400.1	ZZZZ|fig|93222.8.peg.959
OG0000889	BCEP|WP_021161885.1	PANA|WP_150737393.1	PANH|WP_150670827.1	PAPI|WP_048628039.1	PAQU|WP_150575914.1	PBRO|WP_150560950.1	PCAP|WP_150719920.1	PCAT|WP_150625621.1	PCEP|WP_150607003.1	PCOM|WP_150666565.1	PCOU|WP_150690779.1	PEPA|WP_150587944.1	PFAE|WP_047906008.1	PFIB|WP_039374888.1	PHOR|WP_150620176.1	PINI|WP_150686183.1	PMOR|WP_150566488.1	PNOR|WP_058376150.1	PNOS|WP_150554816.1	POXA|WP_046289832.1	PPNE|WP_150681015.1	PPNO|WP_023594170.1	PPUL|WP_039405880.1	PSOL|WP_150550502.1	PSPU|WP_039393245.1	PTEG|WP_150612110.1	PTER|WP_150699394.1	PTHI|WP_047215912.1	PVER|WP_044457119.1	PXY2|WP_130027134.1	ZZZZ|fig|93222.8.peg.727
OG0000890	BCEP|WP_021161891.1	PANA|WP_150737388.1	PANH|WP_150670833.1	PAPI|WP_042113125.1	PAQU|WP_150575908.1	PBRO|WP_150560943.1	PCAP|WP_150719924.1	PCAT|WP_150625626.1	PCEP|WP_130027142.1	PCOM|WP_150666569.1	PCOU|WP_010803952.1	PEPA|WP_150587950.1	PFAE|WP_047906014.1	PFIB|WP_039374898.1	PHOR|WP_150620170.1	PINI|WP_150686178.1	PMOR|WP_038618846.1	PNOR|WP_058376156.1	PNOS|WP_150557154.1	POXA|WP_046289838.1	PPNE|WP_150681022.1	PPNO|WP_023594163.1	PPUL|WP_039413312.1	PSOL|WP_150550497.1	PSPU|WP_039393261.1	PTEG|WP_150612116.1	PTER|WP_150699387.1	PTHI|WP_047215905.1	PVER|WP_044457125.1	PXY2|WP_130027142.1	ZZZZ|fig|93222.8.peg.734
OG0000896	BCEP|WP_021162403.1	PANA|WP_150739568.1	PANH|WP_150669420.1	PAPI|WP_042115706.1	PAQU|WP_150577793.1	PBRO|WP_150560744.1	PCAP|WP_069344889.1	PCAT|WP_150626642.1	PCEP|WP_150610257.1	PCOM|WP_150666331.1	PCOU|WP_150690669.1	PEPA|WP_150590579.1	PFAE|WP_047907811.1	PFIB|WP_039371953.1	PHOR|WP_150619714.1	PINI|WP_150686450.1	PMOR|WP_063599251.1	PNOR|WP_058379068.1	PNOS|WP_150555961.1	POXA|WP_046291705.1	PPNE|WP_150678518.1	PPNO|WP_023874103.1	PPUL|WP_039410687.1	PSOL|WP_150552738.1	PSPU|WP_039398888.1	PTEG|WP_150613814.1	PTER|WP_150698267.1	PTHI|WP_047214120.1	PVER|WP_044455503.1	PXY2|WP_130025732.1	ZZZZ|fig|93222.8.peg.2850
OG0000898	BCEP|WP_021162486.1	PANA|WP_150738602.1	PANH|WP_150668297.1	PAPI|WP_082164813.1	PAQU|WP_150576839.1	PBRO|WP_150559266.1	PCAP|WP_150721559.1	PCAT|WP_150625897.1	PCEP|WP_130025641.1	PCOM|WP_150664910.1	PCOU|WP_010807321.1	PEPA|WP_150589659.1	PFAE|WP_053059638.1	PFIB|WP_080759105.1	PHOR|WP_150619582.1	PINI|WP_150790182.1	PMOR|WP_150568709.1	PNOR|WP_084656266.1	PNOS|WP_150555124.1	POXA|WP_084009689.1	PPNE|WP_150679198.1	PPNO|WP_080685069.1	PPUL|WP_072637009.1	PSOL|WP_150551515.1	PSPU|WP_052252950.1	PTEG|WP_150612323.1	PTER|WP_224788991.1	PTHI|WP_083566879.1	PVER|WP_072617459.1	PXY2|WP_130025641.1	ZZZZ|fig|93222.8.peg.3899
OG0000899	BCEP|WP_021162489.1	PANA|WP_150739714.1	PANH|WP_150670131.1	PAPI|WP_042114638.1	PAQU|WP_150575667.1	PBRO|WP_150557541.1	PCAP|WP_150722054.1	PCAT|WP_150625114.1	PCEP|WP_026132306.1	PCOM|WP_150575667.1	PCOU|WP_010805104.1	PEPA|WP_150588222.1	PFAE|WP_047907039.1	PFIB|WP_039374260.1	PHOR|WP_150620402.1	PINI|WP_087689308.1	PMOR|WP_150565622.1	PNOR|WP_058377445.1	PNOS|WP_150553610.1	POXA|WP_046290895.1	PPNE|WP_150680235.1	PPNO|WP_023597489.1	PPUL|WP_039408335.1	PSOL|WP_150551560.1	PSPU|WP_039396188.1	PTEG|WP_150611523.1	PTER|WP_150696610.1	PTHI|WP_047215914.1	PVER|WP_044454242.1	PXY2|WP_026132306.1	ZZZZ|fig|93222.8.peg.5248
OG0000900	BCEP|WP_021162490.1	PANA|WP_150736728.1	PANH|WP_150670762.1	PAPI|WP_042114404.1	PAQU|WP_150575488.1	PBRO|WP_150557694.1	PCAP|WP_069340224.1	PCAT|WP_044453971.1	PCEP|WP_150588353.1	PCOM|WP_150665427.1	PCOU|WP_150583279.1	PEPA|WP_150588353.1	PFAE|WP_047906897.1	PFIB|WP_039368212.1	PHOR|WP_150583279.1	PINI|WP_058377247.1	PMOR|WP_150565743.1	PNOR|WP_058377247.1	PNOS|WP_150553768.1	POXA|WP_046290740.1	PPNE|WP_150680039.1	PPNO|WP_023597667.1	PPUL|WP_039408014.1	PSOL|WP_150551710.1	PSPU|WP_039395750.1	PTEG|WP_150611375.1	PTER|WP_150697927.1	PTHI|WP_047215915.1	PVER|WP_044453971.1	PXY2|WP_130024829.1	ZZZZ|fig|93222.8.peg.5007
OG0000901	BCEP|WP_021162493.1	PANA|WP_150662156.1	PANH|WP_150670602.1	PAPI|WP_042113081.1	PAQU|WP_150575941.1	PBRO|WP_150560976.1	PCAP|WP_150719895.1	PCAT|WP_150625597.1	PCEP|WP_150607045.1	PCOM|WP_150666683.1	PCOU|WP_010803992.1	PEPA|WP_150587914.1	PFAE|WP_047905981.1	PFIB|WP_039371069.1	PHOR|WP_150620200.1	PINI|WP_150686205.1	PMOR|WP_150566459.1	PNOR|WP_058376121.1	PNOS|WP_150554791.1	POXA|WP_046289811.1	PPNE|WP_150680985.1	PPNO|WP_023872327.1	PPUL|WP_039405810.1	PSOL|WP_150550529.1	PSPU|WP_039393176.1	PTEG|WP_150612085.1	PTER|WP_150699688.1	PTHI|WP_047214980.1	PVER|WP_044457092.1	PXY2|WP_130027089.1	ZZZZ|fig|93222.8.peg.691
OG0000903	BCEP|WP_021162564.1	PANA|WP_046292980.1	PANH|WP_150668564.1	PAPI|WP_042112694.1	PAQU|WP_150576229.1	PBRO|WP_010807150.1	PCAP|WP_069341971.1	PCAT|WP_044456855.1	PCEP|WP_017232736.1	PCOM|WP_150664387.1	PCOU|WP_010807150.1	PEPA|WP_150587622.1	PFAE|WP_047905759.1	PFIB|WP_039367280.1	PHOR|WP_010807150.1	PINI|WP_058375834.1	PMOR|WP_150567530.1	PNOR|WP_058375834.1	PNOS|WP_150556705.1	POXA|WP_046292980.1	PPNE|WP_150680630.1	PPNO|WP_023594543.1	PPUL|WP_039405225.1	PSOL|WP_017232736.1	PSPU|WP_039400946.1	PTEG|WP_150611822.1	PTER|WP_150700175.1	PTHI|WP_047215986.1	PVER|WP_044456855.1	PXY2|WP_017232736.1	ZZZZ|fig|93222.8.peg.296
OG0000904	BCEP|WP_021162571.1	PANA|WP_150737686.1	PANH|WP_150668555.1	PAPI|WP_042112682.1	PAQU|WP_150576236.1	PBRO|WP_150559822.1	PCAP|WP_150719628.1	PCAT|WP_150625246.1	PCEP|WP_130026855.1	PCOM|WP_150664380.1	PCOU|WP_010807139.1	PEPA|WP_150587613.1	PFAE|WP_047905751.1	PFIB|WP_039367314.1	PHOR|WP_150619891.1	PINI|WP_058375824.1	PMOR|WP_150567540.1	PNOR|WP_058375824.1	PNOS|WP_150556714.1	POXA|WP_046292973.1	PPNE|WP_150680622.1	PPNO|WP_023594554.1	PPUL|WP_039405208.1	PSOL|WP_150550783.1	PSPU|WP_039400923.1	PTEG|WP_150611813.1	PTER|WP_150700165.1	PTHI|WP_047215996.1	PVER|WP_044456848.1	PXY2|WP_130026855.1	ZZZZ|fig|93222.8.peg.284
OG0000905	BCEP|WP_021162598.1	PANA|WP_150736646.1	PANH|WP_150670459.1	PAPI|WP_082117758.1	PAQU|WP_150575391.1	PBRO|WP_150557764.1	PCAP|WP_150721039.1	PCAT|WP_150624837.1	PCEP|WP_150606442.1	PCOM|WP_150665344.1	PCOU|WP_010804812.1	PEPA|WP_150588406.1	PFAE|WP_047906828.1	PFIB|WP_039373744.1	PHOR|WP_150618664.1	PINI|WP_150682993.1	PMOR|WP_150565803.1	PNOR|WP_084655994.1	PNOS|WP_150553847.1	POXA|WP_046290670.1	PPNE|WP_150679944.1	PPNO|WP_023597759.1	PPUL|WP_052266964.1	PSOL|WP_150551766.1	PSPU|WP_052252464.1	PTEG|WP_150611310.1	PTER|WP_224788988.1	PTHI|WP_047215102.1	PVER|WP_044453813.1	PXY2|WP_130024777.1	ZZZZ|fig|93222.8.peg.4904
OG0000906	BCEP|WP_021162599.1	PANA|WP_150736918.1	PANH|WP_150670507.1	PAPI|WP_042117810.1	PAQU|WP_046293335.1	PBRO|WP_150558277.1	PCAP|WP_069340470.1	PCAT|WP_150625183.1	PCEP|WP_026131715.1	PCOM|WP_150665584.1	PCOU|WP_036663785.1	PEPA|WP_174978160.1	PFAE|WP_157112425.1	PFIB|WP_039373831.1	PHOR|WP_036663785.1	PINI|WP_150683436.1	PMOR|WP_028731000.1	PNOR|WP_058380055.1	PNOS|WP_150554154.1	POXA|WP_046293335.1	PPNE|WP_150680410.1	PPNO|WP_028731000.1	PPUL|WP_039414031.1	PSOL|WP_026131715.1	PSPU|WP_039402130.1	PTEG|WP_150611584.1	PTER|WP_150700009.1	PTHI|WP_047215103.1	PVER|WP_157123303.1	PXY2|WP_026131715.1	ZZZZ|fig|93222.8.peg.4903
OG0000907	BCEP|WP_021162602.1	PANA|WP_150736643.1	PANH|WP_150670455.1	PAPI|WP_042114302.1	PAQU|WP_150575387.1	PBRO|WP_150557768.1	PCAP|WP_150721036.1	PCAT|WP_150624834.1	PCEP|WP_150606438.1	PCOM|WP_150665342.1	PCOU|WP_010804805.1	PEPA|WP_150588411.1	PFAE|WP_047906823.1	PFIB|WP_039373736.1	PHOR|WP_150618669.1	PINI|WP_150682990.1	PMOR|WP_150565805.1	PNOR|WP_058377144.1	PNOS|WP_150553852.1	POXA|WP_046290666.1	PPNE|WP_150679939.1	PPNO|WP_023872989.1	PPUL|WP_039407851.1	PSOL|WP_150551770.1	PSPU|WP_039395504.1	PTEG|WP_150611306.1	PTER|WP_150700004.1	PTHI|WP_047215109.1	PVER|WP_044453798.1	PXY2|WP_130024774.1	ZZZZ|fig|93222.8.peg.4897
OG0000908	BCEP|WP_021162606.1	PANA|WP_039395208.1	PANH|WP_150667496.1	PAPI|WP_042114166.1	PAQU|WP_150575296.1	PBRO|WP_150557869.1	PCAP|WP_150720954.1	PCAT|WP_150624596.1	PCEP|WP_130024693.1	PCOM|WP_150664072.1	PCOU|WP_010808402.1	PEPA|WP_150588513.1	PFAE|WP_047906724.1	PFIB|WP_039365342.1	PHOR|WP_150618766.1	PINI|WP_150682908.1	PMOR|WP_023597890.1	PNOR|WP_058377015.1	PNOS|WP_150553954.1	POXA|WP_046290571.1	PPNE|WP_150679830.1	PPNO|WP_023597890.1	PPUL|WP_039407671.1	PSOL|WP_130024693.1	PSPU|WP_039395208.1	PTEG|WP_150611203.1	PTER|WP_150699167.1	PTHI|WP_047215199.1	PVER|WP_044453612.1	PXY2|WP_130024693.1	ZZZZ|fig|93222.8.peg.4769
OG0000910	BCEP|WP_021162648.1	PANA|WP_150737085.1	PANH|WP_150667110.1	PAPI|WP_048629636.1	PAQU|WP_150574370.1	PBRO|WP_150558508.1	PCAP|WP_150720408.1	PCAT|WP_150622814.1	PCEP|WP_130026127.1	PCOM|WP_150574370.1	PCOU|WP_150690004.1	PEPA|WP_150588933.1	PFAE|WP_047904930.1	PFIB|WP_039365959.1	PHOR|WP_150621712.1	PINI|WP_058378367.1	PMOR|WP_150565499.1	PNOR|WP_058378367.1	PNOS|WP_150554286.1	POXA|WP_046292163.1	PPNE|WP_150677804.1	PPNO|WP_023874506.1	PPUL|WP_039411494.1	PSOL|WP_130026127.1	PSPU|WP_039398012.1	PTEG|WP_150613275.1	PTER|WP_150695637.1	PTHI|WP_047213729.1	PVER|WP_044455966.1	PXY2|WP_130026127.1	ZZZZ|fig|93222.8.peg.2169
OG0000911	BCEP|WP_021162661.1	PANA|WP_150738592.1	PANH|WP_150668506.1	PAPI|WP_048629239.1	PAQU|WP_150576825.1	PBRO|WP_150559252.1	PCAP|WP_150721717.1	PCAT|WP_150625980.1	PCEP|WP_150608769.1	PCOM|WP_150664896.1	PCOU|WP_036661113.1	PEPA|WP_150589644.1	PFAE|WP_053059634.1	PFIB|WP_039368449.1	PHOR|WP_150619567.1	PINI|WP_150790297.1	PMOR|WP_150568696.1	PNOR|WP_058379292.1	PNOS|WP_150555110.1	POXA|WP_052653095.1	PPNE|WP_150678674.1	PPNO|WP_063504853.1	PPUL|WP_039410370.1	PSOL|WP_150551502.1	PSPU|WP_231965071.1	PTEG|WP_150612336.1	PTER|WP_191629234.1	PTHI|WP_047214343.1	PVER|WP_052810963.1	PXY2|WP_130025629.1	ZZZZ|fig|93222.8.peg.3882
OG0000912	BCEP|WP_021162674.1	PANA|WP_150576746.1	PANH|WP_150668386.1	PAPI|WP_042115452.1	PAQU|WP_150576746.1	PBRO|WP_039373642.1	PCAP|WP_150721493.1	PCAT|WP_150625819.1	PCEP|WP_174966648.1	PCOM|WP_150576746.1	PCOU|WP_010807426.1	PEPA|WP_150589569.1	PFAE|WP_047907626.1	PFIB|WP_039373642.1	PHOR|WP_150619496.1	PINI|WP_150684070.1	PMOR|WP_150567020.1	PNOR|WP_058379382.1	PNOS|WP_150555037.1	POXA|WP_046291513.1	PPNE|WP_150678760.1	PPNO|WP_036642331.1	PPUL|WP_039410176.1	PSOL|WP_174975075.1	PSPU|WP_039399267.1	PTEG|WP_150612412.1	PTER|WP_150697591.1	PTHI|WP_047212941.1	PVER|WP_044455286.1	PXY2|WP_206100105.1	ZZZZ|fig|93222.8.peg.3784
OG0000914	BCEP|WP_021162800.1	PANA|WP_039397631.1	PANH|WP_150667343.1	PAPI|WP_042116521.1	PAQU|WP_039397631.1	PBRO|WP_150558715.1	PCAP|WP_150723300.1	PCAT|WP_044456183.1	PCEP|WP_017233287.1	PCOM|WP_039397631.1	PCOU|WP_010806090.1	PEPA|WP_150589190.1	PFAE|WP_047905098.1	PFIB|WP_039374157.1	PHOR|WP_010806090.1	PINI|WP_058378134.1	PMOR|WP_023595472.1	PNOR|WP_058378134.1	PNOS|WP_150555750.1	POXA|WP_039397631.1	PPNE|WP_150681174.1	PPNO|WP_023595472.1	PPUL|WP_039411975.1	PSOL|WP_150550210.1	PSPU|WP_039397631.1	PTEG|WP_150550210.1	PTER|WP_150698106.1	PTHI|WP_047212798.1	PVER|WP_044456183.1	PXY2|WP_017233287.1	ZZZZ|fig|93222.8.peg.1847
OG0000915	BCEP|WP_021162801.1	PANA|WP_039397635.1	PANH|WP_150667342.1	PAPI|WP_039374156.1	PAQU|WP_150574675.1	PBRO|WP_150558714.1	PCAP|WP_069343113.1	PCAT|WP_044456182.1	PCEP|WP_130026288.1	PCOM|WP_039397635.1	PCOU|WP_010806088.1	PEPA|WP_150589188.1	PFAE|WP_047905097.1	PFIB|WP_039374156.1	PHOR|WP_010806088.1	PINI|WP_150684535.1	PMOR|WP_150568615.1	PNOR|WP_058378136.1	PNOS|WP_150555752.1	POXA|WP_046292340.1	PPNE|WP_150681172.1	PPNO|WP_023595474.1	PPUL|WP_039415671.1	PSOL|WP_150550208.1	PSPU|WP_039397635.1	PTEG|WP_150612761.1	PTER|WP_150698108.1	PTHI|WP_047212800.1	PVER|WP_044456182.1	PXY2|WP_130026288.1	ZZZZ|fig|93222.8.peg.1849
OG0000916	BCEP|WP_021162803.1	PANA|WP_150737278.1	PANH|WP_150667340.1	PAPI|WP_042116519.1	PAQU|WP_150574673.1	PBRO|WP_150558712.1	PCAP|WP_150723299.1	PCAT|WP_044456180.1	PCEP|WP_150607746.1	PCOM|WP_150663156.1	PCOU|WP_010806086.1	PEPA|WP_150589185.1	PFAE|WP_047905095.1	PFIB|WP_039374154.1	PHOR|WP_010806086.1	PINI|WP_150684533.1	PMOR|WP_150568617.1	PNOR|WP_058378138.1	PNOS|WP_150555754.1	POXA|WP_046292338.1	PPNE|WP_150681169.1	PPNO|WP_023871633.1	PPUL|WP_039411970.1	PSOL|WP_150550206.1	PSPU|WP_039397639.1	PTEG|WP_150612759.1	PTER|WP_150698110.1	PTHI|WP_047214433.1	PVER|WP_044456180.1	PXY2|WP_017233291.1	ZZZZ|fig|93222.8.peg.1852
OG0000917	BCEP|WP_021162811.1	PANA|WP_150738690.1	PANH|WP_150668511.1	PAPI|WP_042118202.1	PAQU|WP_150576953.1	PBRO|WP_150559385.1	PCAP|WP_150721501.1	PCAT|WP_150625976.1	PCEP|WP_130025587.1	PCOM|WP_150660734.1	PCOU|WP_036661143.1	PEPA|WP_150589684.1	PFAE|WP_047908974.1	PFIB|WP_039368701.1	PHOR|WP_150619774.1	PINI|WP_150790293.1	PMOR|WP_150567082.1	PNOR|WP_058380379.1	PNOS|WP_150555046.1	POXA|WP_046293586.1	PPNE|WP_150679204.1	PPNO|WP_023873860.1	PPUL|WP_039414923.1	PSOL|WP_150551538.1	PSPU|WP_039403646.1	PTEG|WP_150612677.1	PTER|WP_224788762.1	PTHI|WP_047214408.1	PVER|WP_044457938.1	PXY2|WP_130025587.1	ZZZZ|fig|93222.8.peg.3797
OG0000918	BCEP|WP_021162815.1	PANA|WP_039399233.1	PANH|WP_150668371.1	PAPI|WP_042115465.1	PAQU|WP_039399233.1	PBRO|WP_150559198.1	PCAP|WP_150721505.1	PCAT|WP_150625831.1	PCEP|WP_130025591.1	PCOM|WP_039399233.1	PCOU|WP_010807405.1	PEPA|WP_150589584.1	PFAE|WP_047907639.1	PFIB|WP_039368593.1	PHOR|WP_010807405.1	PINI|WP_058379364.1	PMOR|WP_023596641.1	PNOR|WP_058379364.1	PNOS|WP_150555054.1	POXA|WP_046291527.1	PPNE|WP_150678745.1	PPNO|WP_023596641.1	PPUL|WP_039410211.1	PSOL|WP_150551457.1	PSPU|WP_039399233.1	PTEG|WP_150612392.1	PTER|WP_150697617.1	PTHI|WP_047214396.1	PVER|WP_044455302.1	PXY2|WP_130025591.1	ZZZZ|fig|93222.8.peg.3808
OG0000919	BCEP|WP_021162816.1	PANA|WP_150738538.1	PANH|WP_150668370.1	PAPI|WP_042115466.1	PAQU|WP_150576761.1	PBRO|WP_150559199.1	PCAP|WP_069345052.1	PCAT|WP_150625832.1	PCEP|WP_130025592.1	PCOM|WP_150664835.1	PCOU|WP_010807403.1	PEPA|WP_150589585.1	PFAE|WP_047907640.1	PFIB|WP_039368590.1	PHOR|WP_150619510.1	PINI|WP_058379363.1	PMOR|WP_150567032.1	PNOR|WP_058379363.1	PNOS|WP_150555055.1	POXA|WP_046291528.1	PPNE|WP_150678744.1	PPNO|WP_023596639.1	PPUL|WP_039410216.1	PSOL|WP_150551458.1	PSPU|WP_039399231.1	PTEG|WP_150612391.1	PTER|WP_150697619.1	PTHI|WP_047214395.1	PVER|WP_044455303.1	PXY2|WP_130025592.1	ZZZZ|fig|93222.8.peg.3810
OG0000920	BCEP|WP_021162817.1	PANA|WP_150738539.1	PANH|WP_150668369.1	PAPI|WP_042115467.1	PAQU|WP_150576762.1	PBRO|WP_150559200.1	PCAP|WP_150721506.1	PCAT|WP_044455304.1	PCEP|WP_130025593.1	PCOM|WP_150664836.1	PCOU|WP_010807402.1	PEPA|WP_150589586.1	PFAE|WP_047907641.1	PFIB|WP_039368588.1	PHOR|WP_150619511.1	PINI|WP_058379362.1	PMOR|WP_150567033.1	PNOR|WP_058379362.1	PNOS|WP_150555056.1	POXA|WP_046291529.1	PPNE|WP_150678743.1	PPNO|WP_023596638.1	PPUL|WP_039410220.1	PSOL|WP_150551459.1	PSPU|WP_039399229.1	PTEG|WP_150612390.1	PTER|WP_150697620.1	PTHI|WP_047214394.1	PVER|WP_044455304.1	PXY2|WP_130025593.1	ZZZZ|fig|93222.8.peg.3811
OG0000923	BCEP|WP_021163047.1	PANA|WP_150575378.1	PANH|WP_069340341.1	PAPI|WP_042114294.1	PAQU|WP_150575378.1	PBRO|WP_150557778.1	PCAP|WP_069340341.1	PCAT|WP_150624827.1	PCEP|WP_017232662.1	PCOM|WP_150575378.1	PCOU|WP_010804795.1	PEPA|WP_150588419.1	PFAE|WP_047906815.1	PFIB|WP_039373721.1	PHOR|WP_010804795.1	PINI|WP_058377134.1	PMOR|WP_023597777.1	PNOR|WP_058377134.1	PNOS|WP_150553861.1	POXA|WP_039395474.1	PPNE|WP_150679930.1	PPNO|WP_023597777.1	PPUL|WP_039407837.1	PSOL|WP_150551778.1	PSPU|WP_039395474.1	PTEG|WP_150611297.1	PTER|WP_150699995.1	PTHI|WP_047215117.1	PVER|WP_044453784.1	PXY2|WP_017232662.1	ZZZZ|fig|93222.8.peg.4886
OG0000924	BCEP|WP_021163050.1	PANA|WP_150736637.1	PANH|WP_150670449.1	PAPI|WP_048628607.1	PAQU|WP_150575380.1	PBRO|WP_150557776.1	PCAP|WP_150721032.1	PCAT|WP_150624828.1	PCEP|WP_130024767.1	PCOM|WP_150665336.1	PCOU|WP_010804797.1	PEPA|WP_150588417.1	PFAE|WP_047906818.1	PFIB|WP_039373724.1	PHOR|WP_150618677.1	PINI|WP_058377136.1	PMOR|WP_150565810.1	PNOR|WP_058377136.1	PNOS|WP_150554155.1	POXA|WP_046290661.1	PPNE|WP_150679932.1	PPNO|WP_023597775.1	PPUL|WP_039414024.1	PSOL|WP_130024767.1	PSPU|WP_039395483.1	PTEG|WP_150611299.1	PTER|WP_150699997.1	PTHI|WP_047215115.1	PVER|WP_044453787.1	PXY2|WP_130024767.1	ZZZZ|fig|93222.8.peg.4889
OG0000925	BCEP|WP_021163051.1	PANA|WP_150736638.1	PANH|WP_069340337.1	PAPI|WP_039373726.1	PAQU|WP_150575381.1	PBRO|WP_150557775.1	PCAP|WP_069340337.1	PCAT|WP_044453789.1	PCEP|WP_150606429.1	PCOM|WP_150575381.1	PCOU|WP_010804798.1	PEPA|WP_150588416.1	PFAE|WP_047906819.1	PFIB|WP_039373726.1	PHOR|WP_150618676.1	PINI|WP_150682985.1	PMOR|WP_023597773.1	PNOR|WP_058377137.1	PNOS|WP_150553859.1	POXA|WP_046290662.1	PPNE|WP_150679933.1	PPNO|WP_023597773.1	PPUL|WP_039407840.1	PSOL|WP_150551777.1	PSPU|WP_039395487.1	PTEG|WP_150611300.1	PTER|WP_150699998.1	PTHI|WP_047215114.1	PVER|WP_044453789.1	PXY2|WP_130024768.1	ZZZZ|fig|93222.8.peg.4890
OG0000926	BCEP|WP_021163054.1	PANA|WP_150736639.1	PANH|WP_150670451.1	PAPI|WP_042117807.1	PAQU|WP_150575383.1	PBRO|WP_150557772.1	PCAP|WP_150721133.1	PCAT|WP_150624830.1	PCEP|WP_150606432.1	PCOM|WP_150665338.1	PCOU|WP_081636361.1	PEPA|WP_150588819.1	PFAE|WP_047908715.1	PFIB|WP_039373730.1	PHOR|WP_150618673.1	PINI|WP_150789632.1	PMOR|WP_150565944.1	PNOR|WP_064675167.1	PNOS|WP_150553856.1	POXA|WP_084009574.1	PPNE|WP_150680409.1	PPNO|WP_063504889.1	PPUL|WP_039414027.1	PSOL|WP_150551774.1	PSPU|WP_084103405.1	PTEG|WP_150611583.1	PTER|WP_150700001.1	PTHI|WP_052892722.1	PVER|WP_084070326.1	PXY2|WP_130024770.1	ZZZZ|fig|93222.8.peg.4893
OG0000927	BCEP|WP_021163085.1	PANA|WP_046289661.1	PANH|WP_150668652.1	PAPI|WP_042112800.1	PAQU|WP_046289661.1	PBRO|WP_150560541.1	PCAP|WP_150668652.1	PCAT|WP_150625344.1	PCEP|WP_026131696.1	PCOM|WP_150664481.1	PCOU|WP_010805213.1	PEPA|WP_150587706.1	PFAE|WP_047905830.1	PFIB|WP_039367014.1	PHOR|WP_150620364.1	PINI|WP_150686373.1	PMOR|WP_023594433.1	PNOR|WP_058375934.1	PNOS|WP_150554562.1	POXA|WP_046289661.1	PPNE|WP_150680783.1	PPNO|WP_023594433.1	PPUL|WP_039405463.1	PSOL|WP_150550690.1	PSPU|WP_039401194.1	PTEG|WP_150611914.1	PTER|WP_150696553.1	PTHI|WP_047214824.1	PVER|WP_044456930.1	PXY2|WP_130026942.1	ZZZZ|fig|93222.8.peg.426
OG0000929	BCEP|WP_021163110.1	PANA|WP_039399083.1	PANH|WP_150668277.1	PAPI|WP_042115543.1	PAQU|WP_039399083.1	PBRO|WP_150559284.1	PCAP|WP_150721579.1	PCAT|WP_150625914.1	PCEP|WP_150610622.1	PCOM|WP_039399083.1	PCOU|WP_036661088.1	PEPA|WP_150591253.1	PFAE|WP_047907716.1	PFIB|WP_039374678.1	PHOR|WP_150619599.1	PINI|WP_150790189.1	PMOR|WP_150568494.1	PNOR|WP_058380364.1	PNOS|WP_150556952.1	POXA|WP_039399083.1	PPNE|WP_150678640.1	PPNO|WP_023596529.1	PPUL|WP_039410432.1	PSOL|WP_150553331.1	PSPU|WP_039399083.1	PTEG|WP_150612303.1	PTER|WP_224788674.1	PTHI|WP_047214301.1	PVER|WP_044455380.1	PXY2|WP_130025654.1	ZZZZ|fig|93222.8.peg.3932
OG0000930	BCEP|WP_021163132.1	PANA|WP_150737182.1	PANH|WP_150667236.1	PAPI|WP_042116394.1	PAQU|WP_052252785.1	PBRO|WP_150558607.1	PCAP|WP_069341141.1	PCAT|WP_150622582.1	PCEP|WP_130026208.1	PCOM|WP_150663000.1	PCOU|WP_010808840.1	PEPA|WP_150589080.1	PFAE|WP_047905013.1	PFIB|WP_052240954.1	PHOR|WP_150621595.1	PINI|WP_150684434.1	PMOR|WP_150565359.1	PNOR|WP_058378253.1	PNOS|WP_150554199.1	POXA|WP_046292251.1	PPNE|WP_150677599.1	PPNO|WP_023874595.1	PPUL|WP_052267332.1	PSOL|WP_150550117.1	PSPU|WP_052252785.1	PTEG|WP_150613150.1	PTER|WP_150699761.1	PTHI|WP_047213067.1	PVER|WP_044456082.1	PXY2|WP_130026208.1	ZZZZ|fig|93222.8.peg.2052
OG0000932	BCEP|WP_021163359.1	PANA|WP_039397148.1	PANH|WP_150671524.1	PAPI|WP_042112096.1	PAQU|WP_150578121.1	PBRO|WP_010805272.1	PCAP|WP_069344100.1	PCAT|WP_044456397.1	PCEP|WP_017231904.1	PCOM|WP_150578121.1	PCOU|WP_150690394.1	PEPA|WP_150590631.1	PFAE|WP_047905312.1	PFIB|WP_039368932.1	PHOR|WP_010805272.1	PINI|WP_087686760.1	PMOR|WP_023595185.1	PNOR|WP_058377908.1	PNOS|WP_150556787.1	POXA|WP_039397148.1	PPNE|WP_150681384.1	PPNO|WP_023595185.1	PPUL|WP_039404281.1	PSOL|WP_150553483.1	PSPU|WP_039397148.1	PTEG|WP_150613008.1	PTER|WP_150698815.1	PTHI|WP_047214581.1	PVER|WP_044456397.1	PXY2|WP_017231904.1	ZZZZ|fig|93222.8.peg.1481
OG0000933	BCEP|WP_021163362.1	PANA|WP_039397144.1	PANH|WP_150671527.1	PAPI|WP_042112102.1	PAQU|WP_039397144.1	PBRO|WP_150561881.1	PCAP|WP_069344097.1	PCAT|WP_044456400.1	PCEP|WP_017231907.1	PCOM|WP_039397144.1	PCOU|WP_010805275.1	PEPA|WP_150590628.1	PFAE|WP_047905315.1	PFIB|WP_039368936.1	PHOR|WP_039368936.1	PINI|WP_058377905.1	PMOR|WP_150567091.1	PNOR|WP_058377905.1	PNOS|WP_150556784.1	POXA|WP_039397144.1	PPNE|WP_058377905.1	PPNO|WP_023595182.1	PPUL|WP_039404289.1	PSOL|WP_017231907.1	PSPU|WP_039397144.1	PTEG|WP_150613011.1	PTER|WP_150698818.1	PTHI|WP_047214585.1	PVER|WP_044456400.1	PXY2|WP_017231907.1	ZZZZ|fig|93222.8.peg.1478
OG0000934	BCEP|WP_021163370.1	PANA|WP_150666503.1	PANH|WP_150668189.1	PAPI|WP_042112144.1	PAQU|WP_150576985.1	PBRO|WP_150561415.1	PCAP|WP_150723541.1	PCAT|WP_150627278.1	PCEP|WP_017231812.1	PCOM|WP_150666503.1	PCOU|WP_010805938.1	PEPA|WP_150590897.1	PFAE|WP_047905336.1	PFIB|WP_039367935.1	PHOR|WP_150622576.1	PINI|WP_058377873.1	PMOR|WP_150568734.1	PNOR|WP_058377873.1	PNOS|WP_150555171.1	POXA|WP_046292587.1	PPNE|WP_150681417.1	PPNO|WP_023595156.1	PPUL|WP_039404323.1	PSOL|WP_150553547.1	PSPU|WP_039397095.1	PTEG|WP_150614410.1	PTER|WP_150700139.1	PTHI|WP_047214604.1	PVER|WP_044456421.1	PXY2|WP_017231812.1	ZZZZ|fig|93222.8.peg.1439
OG0000936	BCEP|WP_021163430.1	PANA|WP_150738352.1	PANH|WP_150670965.1	PAPI|WP_042116933.1	PAQU|WP_150577453.1	PBRO|WP_150560424.1	PCAP|WP_150722271.1	PCAT|WP_150626335.1	PCEP|WP_017235382.1	PCOM|WP_150665071.1	PCOU|WP_150691529.1	PEPA|WP_150589973.1	PFAE|WP_047907360.1	PFIB|WP_039373503.1	PHOR|WP_150621033.1	PINI|WP_150789801.1	PMOR|WP_150568409.1	PNOR|WP_058375410.1	PNOS|WP_150556280.1	POXA|WP_046291185.1	PPNE|WP_150682045.1	PPNO|WP_023597078.1	PPUL|WP_039409314.1	PSOL|WP_150552008.1	PSPU|WP_039399924.1	PTEG|WP_150615034.1	PTER|WP_150695229.1	PTHI|WP_047212737.1	PVER|WP_044454835.1	PXY2|WP_130025243.1	ZZZZ|fig|93222.8.peg.3187
OG0000937	BCEP|WP_021163434.1	PANA|WP_150738349.1	PANH|WP_150670968.1	PAPI|WP_048629983.1	PAQU|WP_150577456.1	PBRO|WP_150560422.1	PCAP|WP_069342589.1	PCAT|WP_150626337.1	PCEP|WP_039830646.1	PCOM|WP_150665074.1	PCOU|WP_036661918.1	PEPA|WP_150589970.1	PFAE|WP_047907350.1	PFIB|WP_039373550.1	PHOR|WP_150621035.1	PINI|WP_150683650.1	PMOR|WP_150568407.1	PNOR|WP_058375411.1	PNOS|WP_150556283.1	POXA|WP_046291183.1	PPNE|WP_150682043.1	PPNO|WP_023873491.1	PPUL|WP_039409308.1	PSOL|WP_039830646.1	PSPU|WP_039399927.1	PTEG|WP_150615037.1	PTER|WP_150695226.1	PTHI|WP_047212735.1	PVER|WP_044454833.1	PXY2|WP_130025241.1	ZZZZ|fig|93222.8.peg.3184
OG0000938	BCEP|WP_021163506.1	PANA|WP_150736405.1	PANH|WP_150667652.1	PAPI|WP_042113920.1	PAQU|WP_150575113.1	PBRO|WP_150558036.1	PCAP|WP_150720797.1	PCAT|WP_044453343.1	PCEP|WP_130024547.1	PCOM|WP_150663910.1	PCOU|WP_010805617.1	PEPA|WP_150588678.1	PFAE|WP_047906581.1	PFIB|WP_039370344.1	PHOR|WP_010805617.1	PINI|WP_150682744.1	PMOR|WP_150566083.1	PNOR|WP_058376810.1	PNOS|WP_150554119.1	POXA|WP_046290396.1	PPNE|WP_150679645.1	PPNO|WP_023598087.1	PPUL|WP_039407259.1	PSOL|WP_150551099.1	PSPU|WP_039394748.1	PTEG|WP_150611029.1	PTER|WP_150696135.1	PTHI|WP_047216734.1	PVER|WP_044453343.1	PXY2|WP_130024547.1	ZZZZ|fig|93222.8.peg.4552
OG0000943	BCEP|WP_021163738.1	PANA|WP_150739461.1	PANH|WP_150667919.1	PAPI|WP_048627683.1	PAQU|WP_150577216.1	PBRO|WP_150559998.1	PCAP|WP_150721353.1	PCAT|WP_150627678.1	PCEP|WP_130026686.1	PCOM|WP_150665938.1	PCOU|WP_150691225.1	PEPA|WP_150591101.1	PFAE|WP_047905573.1	PFIB|WP_039372722.1	PHOR|WP_150623095.1	PINI|WP_150791600.1	PMOR|WP_150566786.1	PNOR|WP_058377633.1	PNOS|WP_150557046.1	POXA|WP_046292790.1	PPNE|WP_150681672.1	PPNO|WP_024788555.1	PPUL|WP_052266716.1	PSOL|WP_150553279.1	PSPU|WP_039396591.1	PTEG|WP_150614273.1	PTER|WP_150697053.1	PTHI|WP_047216132.1	PVER|WP_044456661.1	PXY2|WP_130026686.1	ZZZZ|fig|93222.8.peg.1140
OG0000944	BCEP|WP_021163752.1	PANA|WP_150736626.1	PANH|WP_150670430.1	PAPI|WP_048628603.1	PAQU|WP_150575366.1	PBRO|WP_150557792.1	PCAP|WP_150721019.1	PCAT|WP_150624814.1	PCEP|WP_150606404.1	PCOM|WP_150664143.1	PCOU|WP_010804777.1	PEPA|WP_150588436.1	PFAE|WP_047906803.1	PFIB|WP_039365488.1	PHOR|WP_150618691.1	PINI|WP_150682970.1	PMOR|WP_150565823.1	PNOR|WP_058377119.1	PNOS|WP_150553876.1	POXA|WP_046290647.1	PPNE|WP_150679914.1	PPNO|WP_023872969.1	PPUL|WP_039407811.1	PSOL|WP_150551791.1	PSPU|WP_039395430.1	PTEG|WP_150611280.1	PTER|WP_150699982.1	PTHI|WP_047215132.1	PVER|WP_044453754.1	PXY2|WP_130024756.1	ZZZZ|fig|93222.8.peg.4867
OG0000946	BCEP|WP_021163786.1	PANA|WP_150739753.1	PANH|WP_150671055.1	PAPI|WP_042114695.1	PAQU|WP_150575698.1	PBRO|WP_150561776.1	PCAP|WP_150722091.1	PCAT|WP_150627537.1	PCEP|WP_130025003.1	PCOM|WP_150666735.1	PCOU|WP_010805725.1	PEPA|WP_150588179.1	PFAE|WP_047907078.1	PFIB|WP_039374551.1	PHOR|WP_150623378.1	PINI|WP_150789546.1	PMOR|WP_150565583.1	PNOR|WP_058377490.1	PNOS|WP_150557102.1	POXA|WP_046290932.1	PPNE|WP_150680279.1	PPNO|WP_023873181.1	PPUL|WP_039408440.1	PSOL|WP_150553248.1	PSPU|WP_039396300.1	PTEG|WP_150614866.1	PTER|WP_150700096.1	PTHI|WP_047215930.1	PVER|WP_044454322.1	PXY2|WP_130025003.1	ZZZZ|fig|93222.8.peg.5300
OG0000947	BCEP|WP_021163787.1	PANA|WP_150739752.1	PANH|WP_150671054.1	PAPI|WP_042114693.1	PAQU|WP_150575697.1	PBRO|WP_150561777.1	PCAP|WP_150722090.1	PCAT|WP_044454320.1	PCEP|WP_130025002.1	PCOM|WP_150666736.1	PCOU|WP_010805724.1	PEPA|WP_130025002.1	PFAE|WP_047907077.1	PFIB|WP_039374553.1	PHOR|WP_150623376.1	PINI|WP_150789545.1	PMOR|WP_150565584.1	PNOR|WP_058377489.1	PNOS|WP_150557101.1	POXA|WP_046290931.1	PPNE|WP_150680278.1	PPNO|WP_023873180.1	PPUL|WP_039408438.1	PSOL|WP_150553247.1	PSPU|WP_039396297.1	PTEG|WP_150614867.1	PTER|WP_150700097.1	PTHI|WP_047215929.1	PVER|WP_044454320.1	PXY2|WP_130025002.1	ZZZZ|fig|93222.8.peg.5299
OG0000948	BCEP|WP_021163926.1	PANA|WP_150740447.1	PANH|WP_150670326.1	PAPI|WP_042113383.1	PAQU|WP_150578321.1	PBRO|WP_150561124.1	PCAP|WP_150722451.1	PCAT|WP_150626978.1	PCEP|WP_150610063.1	PCOM|WP_150666258.1	PCOU|WP_010808159.1	PEPA|WP_150590336.1	PFAE|WP_047906180.1	PFIB|WP_039375140.1	PHOR|WP_150621228.1	PINI|WP_150791922.1	PMOR|WP_150567971.1	PNOR|WP_058376344.1	PNOS|WP_150556057.1	POXA|WP_046290004.1	PPNE|WP_150682332.1	PPNO|WP_023593870.1	PPUL|WP_039406281.1	PSOL|WP_150552160.1	PSPU|WP_052252351.1	PTEG|WP_150613625.1	PTER|WP_150699522.1	PTHI|WP_047215776.1	PVER|WP_044458576.1	PXY2|WP_130027406.1	ZZZZ|fig|93222.8.peg.971
OG0000949	BCEP|WP_021163972.1	PANA|WP_039401937.1	PANH|WP_150667866.1	PAPI|WP_042113896.1	PAQU|WP_039401937.1	PBRO|WP_150558316.1	PCAP|WP_150721097.1	PCAT|WP_150625151.1	PCEP|WP_017231975.1	PCOM|WP_150664196.1	PCOU|WP_010805641.1	PEPA|WP_150588846.1	PFAE|WP_047908638.1	PFIB|WP_039370655.1	PHOR|WP_150619254.1	PINI|WP_150683401.1	PMOR|WP_150566287.1	PNOR|WP_058376792.1	PNOS|WP_150555515.1	POXA|WP_046293266.1	PPNE|WP_150680369.1	PPNO|WP_023872785.1	PPUL|WP_039413787.1	PSOL|WP_150551235.1	PSPU|WP_039401937.1	PTEG|WP_150611552.1	PTER|WP_150696349.1	PTHI|WP_047216736.1	PVER|WP_044457589.1	PXY2|WP_017231975.1	ZZZZ|fig|93222.8.peg.4525
OG0000950	BCEP|WP_021163975.1	PANA|WP_039394613.1	PANH|WP_150667701.1	PAPI|WP_042113890.1	PAQU|WP_039394613.1	PBRO|WP_039370303.1	PCAP|WP_039394613.1	PCAT|WP_150624172.1	PCEP|WP_130024527.1	PCOM|WP_039394613.1	PCOU|WP_010805645.1	PEPA|WP_150588702.1	PFAE|WP_047906539.1	PFIB|WP_039370303.1	PHOR|WP_150618968.1	PINI|WP_150789049.1	PMOR|WP_023598144.1	PNOR|WP_058376785.1	PNOS|WP_150555362.1	POXA|WP_039394613.1	PPNE|WP_058376785.1	PPNO|WP_023598144.1	PPUL|WP_039407203.1	PSOL|WP_017231979.1	PSPU|WP_039394613.1	PTEG|WP_044453292.1	PTER|WP_150696196.1	PTHI|WP_047215464.1	PVER|WP_044453292.1	PXY2|WP_130024527.1	ZZZZ|fig|93222.8.peg.4518
OG0000951	BCEP|WP_021164114.1	PANA|WP_150739455.1	PANH|WP_150667927.1	PAPI|WP_042112354.1	PAQU|WP_039396619.1	PBRO|WP_150560006.1	PCAP|WP_069342641.1	PCAT|WP_150627668.1	PCEP|WP_150610489.1	PCOM|WP_069342641.1	PCOU|WP_150691079.1	PEPA|WP_150591109.1	PFAE|WP_047905563.1	PFIB|WP_039372702.1	PHOR|WP_150622983.1	PINI|WP_150685000.1	PMOR|WP_150566781.1	PNOR|WP_058377644.1	PNOS|WP_150557036.1	POXA|WP_039396619.1	PPNE|WP_150681664.1	PPNO|WP_023594891.1	PPUL|WP_039404781.1	PSOL|WP_150553115.1	PSPU|WP_039396619.1	PTEG|WP_150614265.1	PTER|WP_150697041.1	PTHI|WP_047216849.1	PVER|WP_044456653.1	PXY2|WP_130026679.1	ZZZZ|fig|93222.8.peg.1153
OG0000952	BCEP|WP_021164115.1	PANA|WP_039402467.1	PANH|WP_150668209.1	PAPI|WP_094067455.1	PAQU|WP_150577299.1	PBRO|WP_150560155.1	PCAP|WP_150721403.1	PCAT|WP_150627690.1	PCEP|WP_174966746.1	PCOM|WP_039402467.1	PCOU|WP_144265753.1	PEPA|WP_150591173.1	PFAE|WP_047908317.1	PFIB|WP_144400512.1	PHOR|WP_150585927.1	PINI|WP_058377643.1	PMOR|WP_150566837.1	PNOR|WP_058377643.1	PNOS|WP_150557068.1	POXA|WP_046293971.1	PPNE|WP_150681766.1	PPNO|WP_023871964.1	PPUL|WP_039412835.1	PSOL|WP_150553124.1	PSPU|WP_039402467.1	PTEG|WP_150614319.1	PTER|WP_150697042.1	PTHI|WP_047216848.1	PVER|WP_044458364.1	PXY2|WP_130027913.1	ZZZZ|fig|93222.8.peg.1152
OG0000953	BCEP|WP_021164124.1	PANA|WP_150737302.1	PANH|WP_150667372.1	PAPI|WP_048629737.1	PAQU|WP_150574701.1	PBRO|WP_150558937.1	PCAP|WP_150723320.1	PCAT|WP_150622332.1	PCEP|WP_130026318.1	PCOM|WP_150663199.1	PCOU|WP_010804293.1	PEPA|WP_150589223.1	PFAE|WP_047905121.1	PFIB|WP_039371536.1	PHOR|WP_150621482.1	PINI|WP_150684556.1	PMOR|WP_150568585.1	PNOR|WP_058378106.1	PNOS|WP_150555722.1	POXA|WP_046292362.1	PPNE|WP_150681202.1	PPNO|WP_023595430.1	PPUL|WP_039412034.1	PSOL|WP_150550240.1	PSPU|WP_039397584.1	PTEG|WP_150612789.1	PTER|WP_224788807.1	PTHI|WP_047212775.1	PVER|WP_044456210.1	PXY2|WP_130026318.1	ZZZZ|fig|93222.8.peg.1808
OG0000954	BCEP|WP_021164126.1	PANA|WP_174990839.1	PANH|WP_174994819.1	PAPI|WP_042116560.1	PAQU|WP_174989939.1	PBRO|WP_174977805.1	PCAP|WP_174981531.1	PCAT|WP_174990292.1	PCEP|WP_165385319.1	PCOM|WP_174984329.1	PCOU|WP_174979420.1	PEPA|WP_174978186.1	PFAE|WP_047905123.1	PFIB|WP_039371528.1	PHOR|WP_174995755.1	PINI|WP_174996097.1	PMOR|WP_023595427.1	PNOR|WP_058378104.1	PNOS|WP_174966367.1	POXA|WP_046292364.1	PPNE|WP_174988257.1	PPNO|WP_023595427.1	PPUL|WP_039412039.1	PSOL|WP_174976353.1	PSPU|WP_039397578.1	PTEG|WP_174978515.1	PTER|WP_191629103.1	PTHI|WP_156884829.1	PVER|WP_044458240.1	PXY2|WP_165385319.1	ZZZZ|fig|93222.8.peg.1805
OG0000957	BCEP|WP_021164196.1	PANA|WP_150739720.1	PANH|WP_150670141.1	PAPI|WP_048628797.1	PAQU|WP_150575674.1	PBRO|WP_150557531.1	PCAP|WP_150722061.1	PCAT|WP_150625121.1	PCEP|WP_130024970.1	PCOM|WP_150666777.1	PCOU|WP_036663646.1	PEPA|WP_150588214.1	PFAE|WP_047907047.1	PFIB|WP_039374251.1	PHOR|WP_150620393.1	PINI|WP_150789523.1	PMOR|WP_150565614.1	PNOR|WP_058377455.1	PNOS|WP_150553600.1	POXA|WP_046290900.1	PPNE|WP_150680244.1	PPNO|WP_023597479.1	PPUL|WP_039408358.1	PSOL|WP_150551553.1	PSPU|WP_039396209.1	PTEG|WP_150611532.1	PTER|WP_150696618.1	PTHI|WP_047215920.1	PVER|WP_044454257.1	PXY2|WP_130024970.1	ZZZZ|fig|93222.8.peg.5258
OG0000958	BCEP|WP_021164234.1	PANA|WP_150736612.1	PANH|WP_150670414.1	PAPI|WP_042114258.1	PAQU|WP_150575348.1	PBRO|WP_150557809.1	PCAP|WP_150721004.1	PCAT|WP_150624787.1	PCEP|WP_150606374.1	PCOM|WP_150664126.1	PCOU|WP_010804756.1	PEPA|WP_150588452.1	PFAE|WP_047906788.1	PFIB|WP_039365457.1	PHOR|WP_150618708.1	PINI|WP_150789263.1	PMOR|WP_150565839.1	PNOR|WP_058377101.1	PNOS|WP_150553894.1	POXA|WP_046290632.1	PPNE|WP_150679897.1	PPNO|WP_023597816.1	PPUL|WP_039407789.1	PSOL|WP_150551804.1	PSPU|WP_039395389.1	PTEG|WP_150611264.1	PTER|WP_150699101.1	PTHI|WP_047215144.1	PVER|WP_044453719.1	PXY2|WP_130024743.1	ZZZZ|fig|93222.8.peg.4844
OG0000960	BCEP|WP_021164238.1	PANA|WP_039395376.1	PANH|WP_150670410.1	PAPI|WP_042117785.1	PAQU|WP_150575345.1	PBRO|WP_150558286.1	PCAP|WP_069340369.1	PCAT|WP_044457658.1	PCEP|WP_130024741.1	PCOM|WP_039395376.1	PCOU|WP_010804751.1	PEPA|WP_150588456.1	PFAE|WP_047906784.1	PFIB|WP_039365541.1	PHOR|WP_010804751.1	PINI|WP_150679892.1	PMOR|WP_150565842.1	PNOR|WP_058377096.1	PNOS|WP_150554161.1	POXA|WP_039395376.1	PPNE|WP_150679892.1	PPNO|WP_023872955.1	PPUL|WP_039407779.1	PSOL|WP_150551808.1	PSPU|WP_039395376.1	PTEG|WP_150611259.1	PTER|WP_150699105.1	PTHI|WP_047216677.1	PVER|WP_044457658.1	PXY2|WP_130024741.1	ZZZZ|fig|93222.8.peg.4839
OG0000961	BCEP|WP_021164239.1	PANA|WP_039395373.1	PANH|WP_150670409.1	PAPI|WP_042114253.1	PAQU|WP_039395373.1	PBRO|WP_150557812.1	PCAP|WP_150721001.1	PCAT|WP_044453708.1	PCEP|WP_150606368.1	PCOM|WP_039395373.1	PCOU|WP_010804750.1	PEPA|WP_150588457.1	PFAE|WP_047906783.1	PFIB|WP_039365449.1	PHOR|WP_150618713.1	PINI|WP_150682951.1	PMOR|WP_023597822.1	PNOR|WP_058377095.1	PNOS|WP_150553898.1	POXA|WP_046290629.1	PPNE|WP_150679891.1	PPNO|WP_023597822.1	PPUL|WP_039407777.1	PSOL|WP_150551809.1	PSPU|WP_039395373.1	PTEG|WP_150611258.1	PTER|WP_150699106.1	PTHI|WP_047215148.1	PVER|WP_044453708.1	PXY2|WP_130024740.1	ZZZZ|fig|93222.8.peg.4838
OG0000963	BCEP|WP_027786657.1	PANA|WP_150737761.1	PANH|WP_150668760.1	PAPI|WP_125347921.1	PAQU|WP_150576468.1	PBRO|WP_150559938.1	PCAP|WP_150719984.1	PCAT|WP_150625649.1	PCEP|WP_085982678.1	PCOM|WP_150664586.1	PCOU|WP_010807130.1	PEPA|WP_150587606.1	PFAE|WP_047908380.1	PFIB|WP_039367330.1	PHOR|WP_010807130.1	PINI|WP_150791472.1	PMOR|WP_150567670.1	PNOR|WP_084656640.1	PNOS|WP_174966450.1	POXA|WP_046294016.1	PPNE|WP_150681100.1	PPNO|WP_024788590.1	PPUL|WP_174234877.1	PSOL|WP_150550788.1	PSPU|WP_072633462.1	PTEG|WP_150611807.1	PTER|WP_150700183.1	PTHI|WP_156884820.1	PVER|WP_044458426.1	PXY2|WP_085982678.1	ZZZZ|fig|93222.8.peg.274
OG0000964	BCEP|WP_027786665.1	PANA|WP_150737709.1	PANH|WP_150668534.1	PAPI|WP_058375296.1	PAQU|WP_150576258.1	PBRO|WP_150559797.1	PCAP|WP_150719607.1	PCAT|WP_150625226.1	PCEP|WP_150607398.1	PCOM|WP_150664359.1	PCOU|WP_150690944.1	PEPA|WP_150587591.1	PFAE|WP_047905730.1	PFIB|WP_039367394.1	PHOR|WP_150619913.1	PINI|WP_150791409.1	PMOR|WP_150567563.1	PNOR|WP_058375795.1	PNOS|WP_150556739.1	POXA|WP_046292950.1	PPNE|WP_150680596.1	PPNO|WP_023594581.1	PPUL|WP_039405143.1	PSOL|WP_150550801.1	PSPU|WP_039400859.1	PTEG|WP_150611791.1	PTER|WP_150695020.1	PTHI|WP_047216012.1	PVER|WP_044456827.1	PXY2|WP_130026840.1	ZZZZ|fig|93222.8.peg.252
OG0000965	BCEP|WP_027786669.1	PANA|WP_150664353.1	PANH|WP_150668529.1	PAPI|WP_042112644.1	PAQU|WP_150576264.1	PBRO|WP_150559791.1	PCAP|WP_150719602.1	PCAT|WP_150625221.1	PCEP|WP_017232781.1	PCOM|WP_150664353.1	PCOU|WP_010807106.1	PEPA|WP_150587586.1	PFAE|WP_047905724.1	PFIB|WP_039367410.1	PHOR|WP_150619919.1	PINI|WP_087691394.1	PMOR|WP_150567569.1	PNOR|WP_058375790.1	PNOS|WP_150556746.1	POXA|WP_046292945.1	PPNE|WP_150680590.1	PPNO|WP_023594588.1	PPUL|WP_039405127.1	PSOL|WP_150550807.1	PSPU|WP_039400845.1	PTEG|WP_150611785.1	PTER|WP_150695026.1	PTHI|WP_047216018.1	PVER|WP_044456822.1	PXY2|WP_017232781.1	ZZZZ|fig|93222.8.peg.245
OG0000966	BCEP|WP_027786673.1	PANA|WP_150737717.1	PANH|WP_150668525.1	PAPI|WP_042112635.1	PAQU|WP_039400826.1	PBRO|WP_150559787.1	PCAP|WP_150719599.1	PCAT|WP_044456818.1	PCEP|WP_130026832.1	PCOM|WP_039400826.1	PCOU|WP_036663241.1	PEPA|WP_150587580.1	PFAE|WP_047905722.1	PFIB|WP_039367426.1	PHOR|WP_150619924.1	PINI|WP_150685873.1	PMOR|WP_150567574.1	PNOR|WP_058375783.1	PNOS|WP_150556750.1	POXA|WP_046292940.1	PPNE|WP_150680586.1	PPNO|WP_023872108.1	PPUL|WP_039405117.1	PSOL|WP_130026832.1	PSPU|WP_039400826.1	PTEG|WP_150611780.1	PTER|WP_150695032.1	PTHI|WP_047216027.1	PVER|WP_044456818.1	PXY2|WP_130026832.1	ZZZZ|fig|93222.8.peg.238
OG0000967	BCEP|WP_027786732.1	PANA|WP_150738319.1	PANH|WP_150671008.1	PAPI|WP_048629987.1	PAQU|WP_150577488.1	PBRO|WP_150560382.1	PCAP|WP_150722305.1	PCAT|WP_150626368.1	PCEP|WP_150610554.1	PCOM|WP_150665098.1	PCOU|WP_010805472.1	PEPA|WP_150589939.1	PFAE|WP_047907324.1	PFIB|WP_039373916.1	PHOR|WP_150621072.1	PINI|WP_150789779.1	PMOR|WP_150568381.1	PNOR|WP_058375447.1	PNOS|WP_150556312.1	POXA|WP_046291157.1	PPNE|WP_150682009.1	PPNO|WP_023597117.1	PPUL|WP_039409235.1	PSOL|WP_150552038.1	PSPU|WP_039400011.1	PTEG|WP_150615065.1	PTER|WP_150695200.1	PTHI|WP_047212705.1	PVER|WP_044454771.1	PXY2|WP_017235049.1	ZZZZ|fig|93222.8.peg.3141
OG0000968	BCEP|WP_027786801.1	PANA|WP_150739553.1	PANH|WP_150669406.1	PAPI|WP_048629295.1	PAQU|WP_150577779.1	PBRO|WP_150560727.1	PCAP|WP_170836319.1	PCAT|WP_150626629.1	PCEP|WP_150610717.1	PCOM|WP_150666319.1	PCOU|WP_010804636.1	PEPA|WP_150590592.1	PFAE|WP_047909027.1	PFIB|WP_039371925.1	PHOR|WP_150619699.1	PINI|WP_150791313.1	PMOR|WP_150567705.1	PNOR|WP_087721558.1	PNOS|WP_174966381.1	POXA|WP_046291690.1	PPNE|WP_150678536.1	PPNO|WP_023596353.1	PPUL|WP_039410651.1	PSOL|WP_150552754.1	PSPU|WP_039398911.1	PTEG|WP_150613799.1	PTER|WP_150698281.1	PTHI|WP_047214132.1	PVER|WP_044455487.1	PXY2|WP_130025720.1	ZZZZ|fig|93222.8.peg.2867
OG0000970	BCEP|WP_027786832.1	PANA|WP_150740228.1	PANH|WP_150669622.1	PAPI|WP_042112557.1	PAQU|WP_150576344.1	PBRO|WP_010807010.1	PCAP|WP_150719529.1	PCAT|WP_150626858.1	PCEP|WP_130026783.1	PCOM|WP_150664287.1	PCOU|WP_010807010.1	PEPA|WP_150587513.1	PFAE|WP_047905662.1	PFIB|WP_039367621.1	PHOR|WP_150620003.1	PINI|WP_087691450.1	PMOR|WP_150567638.1	PNOR|WP_058375721.1	PNOS|WP_150556409.1	POXA|WP_046292879.1	PPNE|WP_150680518.1	PPNO|WP_023594668.1	PPUL|WP_039404982.1	PSOL|WP_150552548.1	PSPU|WP_039400681.1	PTEG|WP_150611718.1	PTER|WP_150695933.1	PTHI|WP_047212566.1	PVER|WP_044456766.1	PXY2|WP_130026783.1	ZZZZ|fig|93222.8.peg.147
OG0000971	BCEP|WP_027786890.1	PANA|WP_174991101.1	PANH|WP_174994907.1	PAPI|WP_042115417.1	PAQU|WP_174990168.1	PBRO|WP_150559140.1	PCAP|WP_150721457.1	PCAT|WP_174990484.1	PCEP|WP_130025548.1	PCOM|WP_174984774.1	PCOU|WP_010807467.1	PEPA|WP_150589537.1	PFAE|WP_174554738.1	PFIB|WP_039373692.1	PHOR|WP_150619462.1	PINI|WP_174996069.1	PMOR|WP_150566977.1	PNOR|WP_084656620.1	PNOS|WP_150554994.1	POXA|WP_211279374.1	PPNE|WP_150678801.1	PPNO|WP_023873814.1	PPUL|WP_039410096.1	PSOL|WP_174976469.1	PSPU|WP_039399337.1	PTEG|WP_150612680.1	PTER|WP_150697552.1	PTHI|WP_047212893.1	PVER|WP_044455249.1	PXY2|WP_130025548.1	ZZZZ|fig|93222.8.peg.3738
OG0000972	BCEP|WP_027786893.1	PANA|WP_150739761.1	PANH|WP_150671067.1	PAPI|WP_174554647.1	PAQU|WP_174990057.1	PBRO|WP_150561766.1	PCAP|WP_069341409.1	PCAT|WP_150627545.1	PCEP|WP_017233110.1	PCOM|WP_174985195.1	PCOU|WP_150586594.1	PEPA|WP_150588169.1	PFAE|WP_047907088.1	PFIB|WP_080759430.1	PHOR|WP_150623398.1	PINI|WP_150789553.1	PMOR|WP_150565576.1	PNOR|WP_058377502.1	PNOS|WP_150557113.1	POXA|WP_211279344.1	PPNE|WP_150680290.1	PPNO|WP_023597432.1	PPUL|WP_039414304.1	PSOL|WP_150553256.1	PSPU|WP_174555897.1	PTEG|WP_150614856.1	PTER|WP_150697411.1	PTHI|WP_047212418.1	PVER|WP_044454341.1	PXY2|WP_017233110.1	ZZZZ|fig|93222.8.peg.5314
OG0000973	BCEP|WP_027786948.1	PANA|WP_150739556.1	PANH|WP_150669409.1	PAPI|WP_042115694.1	PAQU|WP_039398905.1	PBRO|WP_150560730.1	PCAP|WP_150723022.1	PCAT|WP_044455491.1	PCEP|WP_130025723.1	PCOM|WP_039398905.1	PCOU|WP_010804640.1	PEPA|WP_150590588.1	PFAE|WP_047907802.1	PFIB|WP_039371929.1	PHOR|WP_150619702.1	PINI|WP_058379079.1	PMOR|WP_150567707.1	PNOR|WP_058379079.1	PNOS|WP_150555974.1	POXA|WP_039398905.1	PPNE|WP_150678532.1	PPNO|WP_023596349.1	PPUL|WP_039410657.1	PSOL|WP_150552750.1	PSPU|WP_039398905.1	PTEG|WP_150613803.1	PTER|WP_150698277.1	PTHI|WP_047216476.1	PVER|WP_044455491.1	PXY2|WP_130025723.1	ZZZZ|fig|93222.8.peg.2863
OG0000974	BCEP|WP_027786951.1	PANA|WP_150739560.1	PANH|WP_150669413.1	PAPI|WP_048629318.1	PAQU|WP_150577785.1	PBRO|WP_150560735.1	PCAP|WP_150723025.1	PCAT|WP_150626635.1	PCEP|WP_150610266.1	PCOM|WP_150666325.1	PCOU|WP_150690665.1	PEPA|WP_150590585.1	PFAE|WP_047907805.1	PFIB|WP_039371940.1	PHOR|WP_150619707.1	PINI|WP_150791176.1	PMOR|WP_150567711.1	PNOR|WP_058379076.1	PNOS|WP_150555969.1	POXA|WP_046291697.1	PPNE|WP_150678528.1	PPNO|WP_023874096.1	PPUL|WP_039410669.1	PSOL|WP_017231389.1	PSPU|WP_039398899.1	PTEG|WP_150613806.1	PTER|WP_150698273.1	PTHI|WP_047214126.1	PVER|WP_044455495.1	PXY2|WP_130025726.1	ZZZZ|fig|93222.8.peg.2859
OG0000975	BCEP|WP_027786952.1	PANA|WP_150739529.1	PANH|WP_150671539.1	PAPI|WP_042115605.1	PAQU|WP_150577750.1	PBRO|WP_150561915.1	PCAP|WP_069344338.1	PCAT|WP_150626598.1	PCEP|WP_130025702.1	PCOM|WP_150577750.1	PCOU|WP_150586747.1	PEPA|WP_150591598.1	PFAE|WP_047907777.1	PFIB|WP_039371866.1	PHOR|WP_150619668.1	PINI|WP_087688909.1	PMOR|WP_150567684.1	PNOR|WP_058379186.1	PNOS|WP_150556001.1	POXA|WP_046291665.1	PPNE|WP_150678566.1	PPNO|WP_023596384.1	PPUL|WP_039410584.1	PSOL|WP_150552770.1	PSPU|WP_039398962.1	PTEG|WP_150615190.1	PTER|WP_150696788.1	PTHI|WP_047216480.1	PVER|WP_044455457.1	PXY2|WP_130025702.1	ZZZZ|fig|93222.8.peg.4017
OG0000977	BCEP|WP_027786970.1	PANA|WP_150740373.1	PANH|WP_150668417.1	PAPI|WP_042115424.1	PAQU|WP_150576719.1	PBRO|WP_150559149.1	PCAP|WP_150721467.1	PCAT|WP_150625791.1	PCEP|WP_150608622.1	PCOM|WP_150664796.1	PCOU|WP_150690547.1	PEPA|WP_150589545.1	PFAE|WP_047908962.1	PFIB|WP_039373682.1	PHOR|WP_150619467.1	PINI|WP_150790119.1	PMOR|WP_150566989.1	PNOR|WP_058379412.1	PNOS|WP_150555001.1	POXA|WP_046291487.1	PPNE|WP_150678794.1	PPNO|WP_023873820.1	PPUL|WP_039410118.1	PSOL|WP_150551422.1	PSPU|WP_039399321.1	PTEG|WP_150612439.1	PTER|WP_150697560.1	PTHI|WP_047212906.1	PVER|WP_044455255.1	PXY2|WP_130025553.1	ZZZZ|fig|93222.8.peg.3747
OG0000978	BCEP|WP_027786988.1	PANA|WP_150738528.1	PANH|WP_150668384.1	PAPI|WP_042115454.1	PAQU|WP_150576748.1	PBRO|WP_150559183.1	PCAP|WP_150721495.1	PCAT|WP_150625821.1	PCEP|WP_150608591.1	PCOM|WP_150664823.1	PCOU|WP_150690562.1	PEPA|WP_150589571.1	PFAE|WP_047907628.1	PFIB|WP_039373640.1	PHOR|WP_150619498.1	PINI|WP_087688205.1	PMOR|WP_150567022.1	PNOR|WP_058379380.1	PNOS|WP_150555039.1	POXA|WP_046291515.1	PPNE|WP_150678758.1	PPNO|WP_023596658.1	PPUL|WP_039410181.1	PSOL|WP_150551444.1	PSPU|WP_039399263.1	PTEG|WP_150612410.1	PTER|WP_150697593.1	PTHI|WP_047212944.1	PVER|WP_044455288.1	PXY2|WP_130025578.1	ZZZZ|fig|93222.8.peg.3786
OG0000979	BCEP|WP_027786990.1	PANA|WP_150738530.1	PANH|WP_150668381.1	PAPI|WP_042115457.1	PAQU|WP_039399261.1	PBRO|WP_150559186.1	PCAP|WP_069341654.1	PCAT|WP_044455290.1	PCEP|WP_130025580.1	PCOM|WP_150664825.1	PCOU|WP_010807422.1	PEPA|WP_150589573.1	PFAE|WP_047907630.1	PFIB|WP_039373636.1	PHOR|WP_010807422.1	PINI|WP_058379378.1	PMOR|WP_023596656.1	PNOR|WP_058379378.1	PNOS|WP_150555041.1	POXA|WP_046291517.1	PPNE|WP_150678756.1	PPNO|WP_023596656.1	PPUL|WP_039414910.1	PSOL|WP_130025580.1	PSPU|WP_039399261.1	PTEG|WP_150612407.1	PTER|WP_150697596.1	PTHI|WP_047212950.1	PVER|WP_044455290.1	PXY2|WP_130025580.1	ZZZZ|fig|93222.8.peg.3789
OG0000980	BCEP|WP_027787050.1	PANA|WP_150576832.1	PANH|WP_150668303.1	PAPI|WP_039368437.1	PAQU|WP_150576832.1	PBRO|WP_039368437.1	PCAP|WP_069345114.1	PCAT|WP_044455357.1	PCEP|WP_130025635.1	PCOM|WP_039399126.1	PCOU|WP_150584754.1	PEPA|WP_150589652.1	PFAE|WP_047907693.1	PFIB|WP_039368437.1	PHOR|WP_150619575.1	PINI|WP_150684135.1	PMOR|WP_150568703.1	PNOR|WP_058379286.1	PNOS|WP_150555118.1	POXA|WP_046291579.1	PPNE|WP_150678666.1	PPNO|WP_023596567.1	PPUL|WP_039410381.1	PSOL|WP_150551508.1	PSPU|WP_039399126.1	PTEG|WP_150612330.1	PTER|WP_150700076.1	PTHI|WP_047214335.1	PVER|WP_044455357.1	PXY2|WP_130025635.1	ZZZZ|fig|93222.8.peg.3890
OG0000981	BCEP|WP_027787079.1	PANA|WP_150739629.1	PANH|WP_150669495.1	PAPI|WP_048629339.1	PAQU|WP_150577867.1	PBRO|WP_150560806.1	PCAP|WP_150723092.1	PCAT|WP_150626696.1	PCEP|WP_150610180.1	PCOM|WP_150666390.1	PCOU|WP_010803848.1	PEPA|WP_150590518.1	PFAE|WP_047907864.1	PFIB|WP_039374302.1	PHOR|WP_150623547.1	PINI|WP_087721475.1	PMOR|WP_150567778.1	PNOR|WP_058378992.1	PNOS|WP_150556012.1	POXA|WP_046291769.1	PPNE|WP_150678443.1	PPNO|WP_023596262.1	PPUL|WP_039415148.1	PSOL|WP_150552659.1	PSPU|WP_039398764.1	PTEG|WP_150613881.1	PTER|WP_150698192.1	PTHI|WP_047214049.1	PVER|WP_044455572.1	PXY2|WP_130025795.1	ZZZZ|fig|93222.8.peg.2761
OG0000982	BCEP|WP_027787100.1	PANA|WP_150739656.1	PANH|WP_150669555.1	PAPI|WP_042118359.1	PAQU|WP_150577894.1	PBRO|WP_150560836.1	PCAP|WP_069344992.1	PCAT|WP_044455601.1	PCEP|WP_026131979.1	PCOM|WP_150666415.1	PCOU|WP_010803883.1	PEPA|WP_150590610.1	PFAE|WP_047907892.1	PFIB|WP_039374347.1	PHOR|WP_150623489.1	PINI|WP_058378962.1	PMOR|WP_023596228.1	PNOR|WP_058378962.1	PNOS|WP_150555867.1	POXA|WP_046291796.1	PPNE|WP_150678411.1	PPNO|WP_023596228.1	PPUL|WP_039410854.1	PSOL|WP_026131979.1	PSPU|WP_039398702.1	PTEG|WP_150613978.1	PTER|WP_150698160.1	PTHI|WP_047214019.1	PVER|WP_044455601.1	PXY2|WP_026131979.1	ZZZZ|fig|93222.8.peg.2724
OG0000983	BCEP|WP_027787108.1	PANA|WP_150739661.1	PANH|WP_150669525.1	PAPI|WP_042115789.1	PAQU|WP_039398693.1	PBRO|WP_150560842.1	PCAP|WP_069344996.1	PCAT|WP_150626725.1	PCEP|WP_130025819.1	PCOM|WP_039398693.1	PCOU|WP_010803888.1	PEPA|WP_150590485.1	PFAE|WP_047907896.1	PFIB|WP_039374352.1	PHOR|WP_150623479.1	PINI|WP_058378957.1	PMOR|WP_150567806.1	PNOR|WP_058378957.1	PNOS|WP_150555862.1	POXA|WP_046291800.1	PPNE|WP_150678406.1	PPNO|WP_023596223.1	PPUL|WP_039410863.1	PSOL|WP_150553439.1	PSPU|WP_039398693.1	PTEG|WP_150613915.1	PTER|WP_150698156.1	PTHI|WP_047214016.1	PVER|WP_044455605.1	PXY2|WP_130025819.1	ZZZZ|fig|93222.8.peg.2719
OG0000985	BCEP|WP_027787157.1	PANA|WP_150737115.1	PANH|WP_150667141.1	PAPI|WP_042116240.1	PAQU|WP_150574402.1	PBRO|WP_150558535.1	PCAP|WP_150720431.1	PCAT|WP_150622758.1	PCEP|WP_130026164.1	PCOM|WP_150662949.1	PCOU|WP_010808094.1	PEPA|WP_150588959.1	PFAE|WP_047904956.1	PFIB|WP_039366006.1	PHOR|WP_150621672.1	PINI|WP_058378340.1	PMOR|WP_150565259.1	PNOR|WP_058378340.1	PNOS|WP_150554259.1	POXA|WP_046292197.1	PPNE|WP_150677763.1	PPNO|WP_023595738.1	PPUL|WP_039411545.1	PSOL|WP_150550039.1	PSPU|WP_039397968.1	PTEG|WP_150613247.1	PTER|WP_150695664.1	PTHI|WP_047213663.1	PVER|WP_044456005.1	PXY2|WP_130026164.1	ZZZZ|fig|93222.8.peg.2138
OG0000987	BCEP|WP_027787179.1	PANA|WP_150737326.1	PANH|WP_150667109.1	PAPI|WP_042116204.1	PAQU|WP_150574369.1	PBRO|WP_150558913.1	PCAP|WP_150720579.1	PCAT|WP_150623683.1	PCEP|WP_017234545.1	PCOM|WP_150663482.1	PCOU|WP_010808045.1	PEPA|WP_150588932.1	PFAE|WP_167362743.1	PFIB|WP_052240392.1	PHOR|WP_150621713.1	PINI|WP_150790670.1	PMOR|WP_150565235.1	PNOR|WP_058378368.1	PNOS|WP_150554287.1	POXA|WP_046292162.1	PPNE|WP_150677805.1	PPNO|WP_023595769.1	PPUL|WP_052267310.1	PSOL|WP_174976366.1	PSPU|WP_039403023.1	PTEG|WP_150613276.1	PTER|WP_150695636.1	PTHI|WP_047213731.1	PVER|WP_044458164.1	PXY2|WP_130027851.1	ZZZZ|fig|93222.8.peg.2170
OG0000988	BCEP|WP_027787235.1	PANA|WP_174555929.1	PANH|WP_174994903.1	PAPI|WP_094068807.1	PAQU|WP_174555929.1	PBRO|WP_174977867.1	PCAP|WP_174981107.1	PCAT|WP_174990485.1	PCEP|WP_039829649.1	PCOM|WP_174555929.1	PCOU|WP_010807288.1	PEPA|WP_150591258.1	PFAE|WP_157112453.1	PFIB|WP_144400355.1	PHOR|WP_174995577.1	PINI|WP_170935995.1	PMOR|WP_174971681.1	PNOR|WP_170935995.1	PNOS|WP_174966469.1	POXA|WP_174555929.1	PPNE|WP_174987866.1	PPNO|WP_023596522.1	PPUL|WP_039410439.1	PSOL|WP_174976606.1	PSPU|WP_039399076.1	PTEG|WP_150612299.1	PTER|WP_191628960.1	PTHI|WP_047212972.1	PVER|WP_174556786.1	PXY2|WP_039829649.1	ZZZZ|fig|93222.8.peg.3939
OG0000989	BCEP|WP_027787236.1	PANA|WP_046291602.1	PANH|WP_150668272.1	PAPI|WP_048629259.1	PAQU|WP_150576860.1	PBRO|WP_150559289.1	PCAP|WP_069345145.1	PCAT|WP_150625918.1	PCEP|WP_150610623.1	PCOM|WP_046291602.1	PCOU|WP_010807287.1	PEPA|WP_150591259.1	PFAE|WP_047909006.1	PFIB|WP_039374686.1	PHOR|WP_150619604.1	PINI|WP_150790192.1	PMOR|WP_150568498.1	PNOR|WP_058379254.1	PNOS|WP_150556947.1	POXA|WP_046291602.1	PPNE|WP_150678634.1	PPNO|WP_023596521.1	PPUL|WP_039410442.1	PSOL|WP_150553336.1	PSPU|WP_039399074.1	PTEG|WP_150612298.1	PTER|WP_150696830.1	PTHI|WP_083566670.1	PVER|WP_044455384.1	PXY2|WP_130025657.1	ZZZZ|fig|93222.8.peg.3940
OG0000990	BCEP|WP_027787237.1	PANA|WP_150738622.1	PANH|WP_150668271.1	PAPI|WP_042115550.1	PAQU|WP_150576861.1	PBRO|WP_150559290.1	PCAP|WP_150721585.1	PCAT|WP_044455385.1	PCEP|WP_150610624.1	PCOM|WP_150664928.1	PCOU|WP_010807286.1	PEPA|WP_150591260.1	PFAE|WP_047907722.1	PFIB|WP_039374688.1	PHOR|WP_010807286.1	PINI|WP_150684157.1	PMOR|WP_150568499.1	PNOR|WP_058379253.1	PNOS|WP_150556946.1	POXA|WP_046291603.1	PPNE|WP_150678633.1	PPNO|WP_023873937.1	PPUL|WP_039410445.1	PSOL|WP_150553337.1	PSPU|WP_039399072.1	PTEG|WP_150612297.1	PTER|WP_150696829.1	PTHI|WP_047212975.1	PVER|WP_044455385.1	PXY2|WP_017231562.1	ZZZZ|fig|93222.8.peg.3941
OG0000991	BCEP|WP_027787239.1	PANA|WP_150576863.1	PANH|WP_150668269.1	PAPI|WP_042115551.1	PAQU|WP_150576863.1	PBRO|WP_150559292.1	PCAP|WP_150721587.1	PCAT|WP_044455386.1	PCEP|WP_017231564.1	PCOM|WP_150664930.1	PCOU|WP_150690599.1	PEPA|WP_150591262.1	PFAE|WP_047907723.1	PFIB|WP_039374689.1	PHOR|WP_150619606.1	PINI|WP_058379252.1	PMOR|WP_150568501.1	PNOR|WP_058379252.1	PNOS|WP_150556944.1	POXA|WP_046291604.1	PPNE|WP_150678631.1	PPNO|WP_023596518.1	PPUL|WP_039410447.1	PSOL|WP_150553339.1	PSPU|WP_039399070.1	PTEG|WP_150612295.1	PTER|WP_150696827.1	PTHI|WP_047212977.1	PVER|WP_044455386.1	PXY2|WP_017231564.1	ZZZZ|fig|93222.8.peg.3943
OG0000992	BCEP|WP_027787641.1	PANA|WP_150739554.1	PANH|WP_150669407.1	PAPI|WP_042115692.1	PAQU|WP_150577780.1	PBRO|WP_150560728.1	PCAP|WP_150723021.1	PCAT|WP_150626630.1	PCEP|WP_130025721.1	PCOM|WP_150666320.1	PCOU|WP_150690662.1	PEPA|WP_150590591.1	PFAE|WP_047907800.1	PFIB|WP_039371926.1	PHOR|WP_150619700.1	PINI|WP_058380347.1	PMOR|WP_150567706.1	PNOR|WP_058380347.1	PNOS|WP_150555976.1	POXA|WP_046291691.1	PPNE|WP_150678535.1	PPNO|WP_023596352.1	PPUL|WP_039410653.1	PSOL|WP_150552753.1	PSPU|WP_039398909.1	PTEG|WP_150613800.1	PTER|WP_150698280.1	PTHI|WP_047214131.1	PVER|WP_044455488.1	PXY2|WP_130025721.1	ZZZZ|fig|93222.8.peg.2866
OG0000993	BCEP|WP_027787679.1	PANA|WP_150737205.1	PANH|WP_150667265.1	PAPI|WP_042116418.1	PAQU|WP_150574513.1	PBRO|WP_150558635.1	PCAP|WP_150720520.1	PCAT|WP_150622525.1	PCEP|WP_130026231.1	PCOM|WP_150663026.1	PCOU|WP_010808809.1	PEPA|WP_150589109.1	PFAE|WP_047905031.1	PFIB|WP_039374060.1	PHOR|WP_150621585.1	PINI|WP_058378226.1	PMOR|WP_150565385.1	PNOR|WP_058378226.1	PNOS|WP_150557507.1	POXA|WP_046293828.1	PPNE|WP_150677572.1	PPNO|WP_023595634.1	PPUL|WP_039411778.1	PSOL|WP_150550144.1	PSPU|WP_039402947.1	PTEG|WP_150613125.1	PTER|WP_150699735.1	PTHI|WP_047213032.1	PVER|WP_044458205.1	PXY2|WP_130026231.1	ZZZZ|fig|93222.8.peg.2020
OG0000994	BCEP|WP_027787683.1	PANA|WP_150739578.1	PANH|WP_150669434.1	PAPI|WP_042115712.1	PAQU|WP_150577810.1	PBRO|WP_150560751.1	PCAP|WP_150723040.1	PCAT|WP_044455515.1	PCEP|WP_017232304.1	PCOM|WP_150666344.1	PCOU|WP_010803784.1	PEPA|WP_150590571.1	PFAE|WP_047907819.1	PFIB|WP_039371972.1	PHOR|WP_010803784.1	PINI|WP_087688860.1	PMOR|WP_150567725.1	PNOR|WP_058379058.1	PNOS|WP_150555953.1	POXA|WP_046291716.1	PPNE|WP_150678509.1	PPNO|WP_023596327.1	PPUL|WP_039410706.1	PSOL|WP_150552730.1	PSPU|WP_039398865.1	PTEG|WP_150613828.1	PTER|WP_150698257.1	PTHI|WP_047214114.1	PVER|WP_044455515.1	PXY2|WP_017232304.1	ZZZZ|fig|93222.8.peg.2838
OG0000995	BCEP|WP_027787704.1	PANA|WP_150737245.1	PANH|WP_150667308.1	PAPI|WP_042116478.1	PAQU|WP_150574641.1	PBRO|WP_150558683.1	PCAP|WP_069343920.1	PCAT|WP_150622442.1	PCEP|WP_130026267.1	PCOM|WP_150663127.1	PCOU|WP_010806051.1	PEPA|WP_150589160.1	PFAE|WP_047905071.1	PFIB|WP_039374122.1	PHOR|WP_150621539.1	PINI|WP_058378169.1	PMOR|WP_150565432.1	PNOR|WP_058378169.1	PNOS|WP_150555782.1	POXA|WP_046292310.1	PPNE|WP_150677524.1	PPNO|WP_023595509.1	PPUL|WP_039411899.1	PSOL|WP_150550187.1	PSPU|WP_039397702.1	PTEG|WP_150612731.1	PTER|WP_150699422.1	PTHI|WP_047212953.1	PVER|WP_044456150.1	PXY2|WP_130026267.1	ZZZZ|fig|93222.8.peg.1895
OG0000996	BCEP|WP_027787758.1	PANA|WP_150740341.1	PANH|WP_150668457.1	PAPI|WP_042115388.1	PAQU|WP_150576686.1	PBRO|WP_150559107.1	PCAP|WP_150721427.1	PCAT|WP_150625752.1	PCEP|WP_150551386.1	PCOM|WP_150664764.1	PCOU|WP_150690528.1	PEPA|WP_150589503.1	PFAE|WP_047907564.1	PFIB|WP_039369181.1	PHOR|WP_150619432.1	PINI|WP_150790098.1	PMOR|WP_150566949.1	PNOR|WP_058379452.1	PNOS|WP_150554962.1	POXA|WP_046291453.1	PPNE|WP_150678834.1	PPNO|WP_023873790.1	PPUL|WP_039410022.1	PSOL|WP_150551386.1	PSPU|WP_039399394.1	PTEG|WP_150612484.1	PTER|WP_150697514.1	PTHI|WP_047214460.1	PVER|WP_044455219.1	PXY2|WP_130025521.1	ZZZZ|fig|93222.8.peg.3699
OG0000999	BCEP|WP_027787880.1	PANA|WP_150740040.1	PANH|WP_150668192.1	PAPI|WP_048627563.1	PAQU|WP_150576982.1	PBRO|WP_150561418.1	PCAP|WP_150723538.1	PCAT|WP_150627276.1	PCEP|WP_150609993.1	PCOM|WP_150666506.1	PCOU|WP_010805941.1	PEPA|WP_150590900.1	PFAE|WP_047905333.1	PFIB|WP_039367930.1	PHOR|WP_150622581.1	PINI|WP_150790960.1	PMOR|WP_150568731.1	PNOR|WP_058377876.1	PNOS|WP_150555168.1	POXA|WP_046292584.1	PPNE|WP_150681414.1	PPNO|WP_023595159.1	PPUL|WP_039404321.1	PSOL|WP_150553550.1	PSPU|WP_039397100.1	PTEG|WP_150614407.1	PTER|WP_150700142.1	PTHI|WP_047214602.1	PVER|WP_044456418.1	PXY2|WP_130026509.1	ZZZZ|fig|93222.8.peg.1442
OG0001000	BCEP|WP_027787882.1	PANA|WP_150740042.1	PANH|WP_150668190.1	PAPI|WP_042112143.1	PAQU|WP_150576984.1	PBRO|WP_150561416.1	PCAP|WP_150723540.1	PCAT|WP_150627277.1	PCEP|WP_017231813.1	PCOM|WP_150666504.1	PCOU|WP_010805939.1	PEPA|WP_150590898.1	PFAE|WP_047905335.1	PFIB|WP_039367933.1	PHOR|WP_150622578.1	PINI|WP_150790958.1	PMOR|WP_150568733.1	PNOR|WP_058377874.1	PNOS|WP_150555170.1	POXA|WP_046292586.1	PPNE|WP_150681416.1	PPNO|WP_023871807.1	PPUL|WP_039412623.1	PSOL|WP_150553548.1	PSPU|WP_039397098.1	PTEG|WP_150614409.1	PTER|WP_150700140.1	PTHI|WP_047214603.1	PVER|WP_044456419.1	PXY2|WP_017231813.1	ZZZZ|fig|93222.8.peg.1440
OG0001001	BCEP|WP_027788003.1	PANA|WP_039401209.1	PANH|WP_150668658.1	PAPI|WP_082164653.1	PAQU|WP_039401209.1	PBRO|WP_150560546.1	PCAP|WP_069342273.1	PCAT|WP_150625351.1	PCEP|WP_130026946.1	PCOM|WP_039401209.1	PCOU|WP_010805222.1	PEPA|WP_150587714.1	PFAE|WP_047905835.1	PFIB|WP_039366994.1	PHOR|WP_010805222.1	PINI|WP_058375940.1	PMOR|WP_023594424.1	PNOR|WP_058375940.1	PNOS|WP_150554569.1	POXA|WP_046289666.1	PPNE|WP_150680788.1	PPNO|WP_023594424.1	PPUL|WP_039405472.1	PSOL|WP_150550683.1	PSPU|WP_039401209.1	PTEG|WP_150611920.1	PTER|WP_150696545.1	PTHI|WP_047214833.1	PVER|WP_044456937.1	PXY2|WP_130026946.1	ZZZZ|fig|93222.8.peg.435
OG0001002	BCEP|WP_027788005.1	PANA|WP_150737585.1	PANH|WP_150668659.1	PAPI|WP_042112811.1	PAQU|WP_150576133.1	PBRO|WP_150560548.1	PCAP|WP_150719727.1	PCAT|WP_044456938.1	PCEP|WP_017232513.1	PCOM|WP_150664487.1	PCOU|WP_010805224.1	PEPA|WP_150587716.1	PFAE|WP_047905837.1	PFIB|WP_039375621.1	PHOR|WP_150620357.1	PINI|WP_150792099.1	PMOR|WP_150566307.1	PNOR|WP_058375941.1	PNOS|WP_150554570.1	POXA|WP_046289668.1	PPNE|WP_150680790.1	PPNO|WP_023594422.1	PPUL|WP_039405474.1	PSOL|WP_150550681.1	PSPU|WP_039401212.1	PTEG|WP_150611922.1	PTER|WP_150696543.1	PTHI|WP_047214834.1	PVER|WP_044456938.1	PXY2|WP_130026948.1	ZZZZ|fig|93222.8.peg.437
OG0001003	BCEP|WP_027788045.1	PANA|WP_150740393.1	PANH|WP_150668521.1	PAPI|WP_094068914.1	PAQU|WP_150576941.1	PBRO|WP_150559374.1	PCAP|WP_150721912.1	PCAT|WP_150625967.1	PCEP|WP_017234866.1	PCOM|WP_150664989.1	PCOU|WP_010807536.1	PEPA|WP_150589675.1	PFAE|WP_157112448.1	PFIB|WP_052240591.1	PHOR|WP_150619766.1	PINI|WP_150790083.1	PMOR|WP_150566922.1	PNOR|WP_064675101.1	PNOS|WP_150554934.1	POXA|WP_157122884.1	PPNE|WP_150678864.1	PPNO|WP_023596776.1	PPUL|WP_039409963.1	PSOL|WP_150551528.1	PSPU|WP_039399444.1	PTEG|WP_150612686.1	PTER|WP_224788848.1	PTHI|WP_047214517.1	PVER|WP_157123327.1	PXY2|WP_017234866.1	ZZZZ|fig|93222.8.peg.3665
OG0001005	BCEP|WP_027788061.1	PANA|WP_039400075.1	PANH|WP_044454718.1	PAPI|WP_042115053.1	PAQU|WP_039400075.1	PBRO|WP_010804342.1	PCAP|WP_039400075.1	PCAT|WP_044454718.1	PCEP|WP_017232088.1	PCOM|WP_039400075.1	PCOU|WP_010804342.1	PEPA|WP_150589885.1	PFAE|WP_044454718.1	PFIB|WP_039373879.1	PHOR|WP_150624154.1	PINI|WP_058375474.1	PMOR|WP_023597149.1	PNOR|WP_058375474.1	PNOS|WP_039409192.1	POXA|WP_046291133.1	PPNE|WP_150681957.1	PPNO|WP_023597149.1	PPUL|WP_039409192.1	PSOL|WP_150552066.1	PSPU|WP_039400075.1	PTEG|WP_150614918.1	PTER|WP_150695167.1	PTHI|WP_047214543.1	PVER|WP_044454718.1	PXY2|WP_017232088.1	ZZZZ|fig|93222.8.peg.3105
OG0001006	BCEP|WP_027788132.1	PANA|WP_150738808.1	PANH|WP_069340618.1	PAPI|WP_048628927.1	PAQU|WP_150577618.1	PBRO|WP_039375864.1	PCAP|WP_069340618.1	PCAT|WP_150626064.1	PCEP|WP_130025115.1	PCOM|WP_039400328.1	PCOU|WP_010804441.1	PEPA|WP_150589787.1	PFAE|WP_047907204.1	PFIB|WP_039375864.1	PHOR|WP_039375864.1	PINI|WP_058375571.1	PMOR|WP_023597253.1	PNOR|WP_058375571.1	PNOS|WP_150556525.1	POXA|WP_046291049.1	PPNE|WP_150681852.1	PPNO|WP_023597253.1	PPUL|WP_039409019.1	PSOL|WP_150552403.1	PSPU|WP_039400328.1	PTEG|WP_039375864.1	PTER|WP_150695056.1	PTHI|WP_047216060.1	PVER|WP_044454556.1	PXY2|WP_130025115.1	ZZZZ|fig|93222.8.peg.2986
OG0001007	BCEP|WP_027788138.1	PANA|WP_150739091.1	PANH|WP_150671229.1	PAPI|WP_042115093.1	PAQU|WP_039399685.1	PBRO|WP_150561709.1	PCAP|WP_069343453.1	PCAT|WP_044455050.1	PCEP|WP_017233659.1	PCOM|WP_150665684.1	PCOU|WP_010806349.1	PEPA|WP_150589342.1	PFAE|WP_047907429.1	PFIB|WP_039366772.1	PHOR|WP_150624261.1	PINI|WP_058379672.1	PMOR|WP_150568213.1	PNOR|WP_058379672.1	PNOS|WP_150557313.1	POXA|WP_039399685.1	PPNE|WP_150679054.1	PPNO|WP_023596959.1	PPUL|WP_039409620.1	PSOL|WP_150551884.1	PSPU|WP_039399685.1	PTEG|WP_150615100.1	PTER|WP_150695349.1	PTHI|WP_047215691.1	PVER|WP_044455050.1	PXY2|WP_017233659.1	ZZZZ|fig|93222.8.peg.3473
OG0001008	BCEP|WP_027788201.1	PANA|WP_150737476.1	PANH|WP_150670546.1	PAPI|WP_010804065.1	PAQU|WP_150576002.1	PBRO|WP_150560677.1	PCAP|WP_150719837.1	PCAT|WP_044457037.1	PCEP|WP_130027032.1	PCOM|WP_150666619.1	PCOU|WP_010804065.1	PEPA|WP_150587843.1	PFAE|WP_047908451.1	PFIB|WP_039370919.1	PHOR|WP_010804065.1	PINI|WP_087686458.1	PMOR|WP_150566556.1	PNOR|WP_058376066.1	PNOS|WP_150554723.1	POXA|WP_046289762.1	PPNE|WP_150680924.1	PPNO|WP_023594274.1	PPUL|WP_039405695.1	PSOL|WP_150550582.1	PSPU|WP_039393067.1	PTEG|WP_150612027.1	PTER|WP_150696398.1	PTHI|WP_047214925.1	PVER|WP_044457037.1	PXY2|WP_130027032.1	ZZZZ|fig|93222.8.peg.602
OG0001009	BCEP|WP_027788202.1	PANA|WP_039393068.1	PANH|WP_044457038.1	PAPI|WP_042112997.1	PAQU|WP_039393068.1	PBRO|WP_150560678.1	PCAP|WP_069342517.1	PCAT|WP_044457038.1	PCEP|WP_150607112.1	PCOM|WP_150666620.1	PCOU|WP_010804064.1	PEPA|WP_150587844.1	PFAE|WP_044457038.1	PFIB|WP_039370922.1	PHOR|WP_150620257.1	PINI|WP_058376067.1	PMOR|WP_023594273.1	PNOR|WP_058376067.1	PNOS|WP_039405698.1	POXA|WP_039393068.1	PPNE|WP_150680925.1	PPNO|WP_023594273.1	PPUL|WP_039405698.1	PSOL|WP_150550581.1	PSPU|WP_039393068.1	PTEG|WP_150612028.1	PTER|WP_150696397.1	PTHI|WP_047214926.1	PVER|WP_044457038.1	PXY2|WP_130027033.1	ZZZZ|fig|93222.8.peg.603
OG0001010	BCEP|WP_027788335.1	PANA|WP_150739754.1	PANH|WP_150671057.1	PAPI|WP_042114699.1	PAQU|WP_150575700.1	PBRO|WP_150561775.1	PCAP|WP_069341418.1	PCAT|WP_044454325.1	PCEP|WP_150606768.1	PCOM|WP_039396307.1	PCOU|WP_010805727.1	PEPA|WP_150588177.1	PFAE|WP_047907080.1	PFIB|WP_039374548.1	PHOR|WP_150623380.1	PINI|WP_058377492.1	PMOR|WP_023597440.1	PNOR|WP_058377492.1	PNOS|WP_150557104.1	POXA|WP_046290933.1	PPNE|WP_150680280.1	PPNO|WP_023873182.1	PPUL|WP_039408446.1	PSOL|WP_017233100.1	PSPU|WP_039396307.1	PTEG|WP_150614864.1	PTER|WP_150700094.1	PTHI|WP_047216815.1	PVER|WP_044454325.1	PXY2|WP_130025004.1	ZZZZ|fig|93222.8.peg.5302
OG0001011	BCEP|WP_027788361.1	PANA|WP_150575668.1	PANH|WP_150670132.1	PAPI|WP_048628726.1	PAQU|WP_150575668.1	PBRO|WP_150557540.1	PCAP|WP_069340018.1	PCAT|WP_150625115.1	PCEP|WP_150606724.1	PCOM|WP_150575668.1	PCOU|WP_010805105.1	PEPA|WP_017235658.1	PFAE|WP_047907040.1	PFIB|WP_039374259.1	PHOR|WP_150620401.1	PINI|WP_058377446.1	PMOR|WP_150565621.1	PNOR|WP_058377446.1	PNOS|WP_150553609.1	POXA|WP_046290896.1	PPNE|WP_150680236.1	PPNO|WP_023597488.1	PPUL|WP_039408339.1	PSOL|WP_150551559.1	PSPU|WP_039396192.1	PTEG|WP_150611524.1	PTER|WP_150696611.1	PTHI|WP_047215916.1	PVER|WP_044454243.1	PXY2|WP_130024965.1	ZZZZ|fig|93222.8.peg.5249
OG0001012	BCEP|WP_027788369.1	PANA|WP_046290882.1	PANH|WP_150670121.1	PAPI|WP_048628722.1	PAQU|WP_150575660.1	PBRO|WP_150557550.1	PCAP|WP_150722043.1	PCAT|WP_150625103.1	PCEP|WP_150606708.1	PCOM|WP_046290882.1	PCOU|WP_010805088.1	PEPA|WP_150588231.1	PFAE|WP_047907029.1	PFIB|WP_039374268.1	PHOR|WP_150620412.1	PINI|WP_058377434.1	PMOR|WP_150565627.1	PNOR|WP_058377434.1	PNOS|WP_150553621.1	POXA|WP_046290882.1	PPNE|WP_150680226.1	PPNO|WP_023597503.1	PPUL|WP_039408309.1	PSOL|WP_150551570.1	PSPU|WP_039396156.1	PTEG|WP_150611514.1	PTER|WP_150696597.1	PTHI|WP_047215011.1	PVER|WP_044454221.1	PXY2|WP_130024959.1	ZZZZ|fig|93222.8.peg.5234
OG0001013	BCEP|WP_027788377.1	PANA|WP_039396286.1	PANH|WP_150671050.1	PAPI|WP_042114688.1	PAQU|WP_150575692.1	PBRO|WP_150561781.1	PCAP|WP_150722086.1	PCAT|WP_150627533.1	PCEP|WP_130025000.1	PCOM|WP_150666750.1	PCOU|WP_150623342.1	PEPA|WP_150588180.1	PFAE|WP_047907073.1	PFIB|WP_039374603.1	PHOR|WP_150623342.1	PINI|WP_150683311.1	PMOR|WP_150565587.1	PNOR|WP_058380106.1	PNOS|WP_150557098.1	POXA|WP_046290927.1	PPNE|WP_150680275.1	PPNO|WP_023597446.1	PPUL|WP_039408429.1	PSOL|WP_150553246.1	PSPU|WP_039396286.1	PTEG|WP_150614868.1	PTER|WP_150700100.1	PTHI|WP_047216812.1	PVER|WP_044454313.1	PXY2|WP_130025000.1	ZZZZ|fig|93222.8.peg.5295
OG0001014	BCEP|WP_027788384.1	PANA|WP_150737413.1	PANH|WP_150670608.1	PAPI|WP_042113090.1	PAQU|WP_150575934.1	PBRO|WP_150560973.1	PCAP|WP_150719901.1	PCAT|WP_150625604.1	PCEP|WP_150607033.1	PCOM|WP_150666544.1	PCOU|WP_150690786.1	PEPA|WP_150587922.1	PFAE|WP_047905988.1	PFIB|WP_039374834.1	PHOR|WP_150620197.1	PINI|WP_150791670.1	PMOR|WP_150566466.1	PNOR|WP_058376128.1	PNOS|WP_150554794.1	POXA|WP_046289817.1	PPNE|WP_150680993.1	PPNO|WP_023594198.1	PPUL|WP_039405816.1	PSOL|WP_150550521.1	PSPU|WP_039393187.1	PTEG|WP_150612088.1	PTER|WP_150699686.1	PTHI|WP_047214982.1	PVER|WP_044457098.1	PXY2|WP_130027103.1	ZZZZ|fig|93222.8.peg.699
OG0001015	BCEP|WP_027788389.1	PANA|WP_150737725.1	PANH|WP_150670624.1	PAPI|WP_042113093.1	PAQU|WP_150576420.1	PBRO|WP_150561035.1	PCAP|WP_150719904.1	PCAT|WP_150625694.1	PCEP|WP_150607605.1	PCOM|WP_150666610.1	PCOU|WP_150691033.1	PEPA|WP_150587925.1	PFAE|WP_053059450.1	PFIB|WP_052241063.1	PHOR|WP_150620370.1	PINI|WP_150686196.1	PMOR|WP_150566468.1	PNOR|WP_084656650.1	PNOS|WP_150554797.1	POXA|WP_052652664.1	PPNE|WP_150680996.1	PPNO|WP_023594194.1	PPUL|WP_084072755.1	PSOL|WP_150550518.1	PSPU|WP_224786943.1	PTEG|WP_150612091.1	PTER|WP_224788956.1	PTHI|WP_083566814.1	PVER|WP_044457100.1	PXY2|WP_130027985.1	ZZZZ|fig|93222.8.peg.703
OG0001017	BCEP|WP_027788423.1	PANA|WP_150737394.1	PANH|WP_150670826.1	PAPI|WP_048628038.1	PAQU|WP_150575915.1	PBRO|WP_150560951.1	PCAP|WP_150719919.1	PCAT|WP_150625620.1	PCEP|WP_150607006.1	PCOM|WP_150666564.1	PCOU|WP_150690780.1	PEPA|WP_150587943.1	PFAE|WP_047906007.1	PFIB|WP_039374887.1	PHOR|WP_150620177.1	PINI|WP_150791659.1	PMOR|WP_150566487.1	PNOR|WP_084656652.1	PNOS|WP_150554815.1	POXA|WP_084010079.1	PPNE|WP_150681014.1	PPNO|WP_023594171.1	PPUL|WP_039405877.1	PSOL|WP_150550503.1	PSPU|WP_039393243.1	PTEG|WP_150612109.1	PTER|WP_150699395.1	PTHI|WP_047215000.1	PVER|WP_044457118.1	PXY2|WP_130027133.1	ZZZZ|fig|93222.8.peg.726
OG0001018	BCEP|WP_027788432.1	PANA|WP_150737379.1	PANH|WP_150670845.1	PAPI|WP_042113145.1	PAQU|WP_150575898.1	PBRO|WP_150560931.1	PCAP|WP_150719931.1	PCAT|WP_150625635.1	PCEP|WP_017234727.1	PCOM|WP_039393291.1	PCOU|WP_010803940.1	PEPA|WP_150587961.1	PFAE|WP_047906025.1	PFIB|WP_039374913.1	PHOR|WP_150620158.1	PINI|WP_058376167.1	PMOR|WP_150566503.1	PNOR|WP_058376167.1	PNOS|WP_150557166.1	POXA|WP_046289848.1	PPNE|WP_150681033.1	PPNO|WP_023594151.1	PPUL|WP_039405935.1	PSOL|WP_150550480.1	PSPU|WP_039393291.1	PTEG|WP_150612127.1	PTER|WP_150699375.1	PTHI|WP_047215893.1	PVER|WP_044457137.1	PXY2|WP_017234727.1	ZZZZ|fig|93222.8.peg.750
OG0001020	BCEP|WP_027788457.1	PANA|WP_150737354.1	PANH|WP_150670876.1	PAPI|WP_048628055.1	PAQU|WP_150575870.1	PBRO|WP_150560896.1	PCAP|WP_150719955.1	PCAT|WP_150627884.1	PCEP|WP_150606941.1	PCOM|WP_150666605.1	PCOU|WP_150690761.1	PEPA|WP_150587994.1	PFAE|WP_047906057.1	PFIB|WP_039375671.1	PHOR|WP_150620130.1	PINI|WP_150791644.1	PMOR|WP_145864597.1	PNOR|WP_058376202.1	PNOS|WP_150557207.1	POXA|WP_046289877.1	PPNE|WP_150681067.1	PPNO|WP_023594050.1	PPUL|WP_039406043.1	PSOL|WP_150550449.1	PSPU|WP_039393360.1	PTEG|WP_150612162.1	PTER|WP_150699408.1	PTHI|WP_047216806.1	PVER|WP_044457171.1	PXY2|WP_130027193.1	ZZZZ|fig|93222.8.peg.794
OG0001021	BCEP|WP_027788472.1	PANA|WP_150740503.1	PANH|WP_150671330.1	PAPI|WP_058375286.1	PAQU|WP_150578536.1	PBRO|WP_150561286.1	PCAP|WP_150722361.1	PCAT|WP_150627181.1	PCEP|WP_017234672.1	PCOM|WP_150666153.1	PCOU|WP_010808663.1	PEPA|WP_150590421.1	PFAE|WP_047906078.1	PFIB|WP_039375422.1	PHOR|WP_150621128.1	PINI|WP_150686574.1	PMOR|WP_025250222.1	PNOR|WP_058376223.1	PNOS|WP_150556160.1	POXA|WP_046289905.1	PPNE|WP_150682213.1	PPNO|WP_023594022.1	PPUL|WP_039406087.1	PSOL|WP_150552273.1	PSPU|WP_039393400.1	PTEG|WP_150613746.1	PTER|WP_150698712.1	PTHI|WP_047215843.1	PVER|WP_044457192.1	PXY2|WP_017234672.1	ZZZZ|fig|93222.8.peg.825
OG0001022	BCEP|WP_027788473.1	PANA|WP_150740504.1	PANH|WP_150671331.1	PAPI|WP_048628106.1	PAQU|WP_150578535.1	PBRO|WP_150561285.1	PCAP|WP_150722362.1	PCAT|WP_150627182.1	PCEP|WP_150610110.1	PCOM|WP_150578535.1	PCOU|WP_150691244.1	PEPA|WP_150590420.1	PFAE|WP_047906079.1	PFIB|WP_039375421.1	PHOR|WP_150621129.1	PINI|WP_087686197.1	PMOR|WP_150568142.1	PNOR|WP_058376224.1	PNOS|WP_150556159.1	POXA|WP_046289906.1	PPNE|WP_150682214.1	PPNO|WP_023872415.1	PPUL|WP_039406089.1	PSOL|WP_150552272.1	PSPU|WP_039393403.1	PTEG|WP_150613745.1	PTER|WP_150698711.1	PTHI|WP_047215842.1	PVER|WP_044457193.1	PXY2|WP_130027231.1	ZZZZ|fig|93222.8.peg.826
OG0001023	BCEP|WP_027788479.1	PANA|WP_150578521.1	PANH|WP_150671344.1	PAPI|WP_039373958.1	PAQU|WP_150578521.1	PBRO|WP_150561275.1	PCAP|WP_150722375.1	PCAT|WP_150627192.1	PCEP|WP_130027245.1	PCOM|WP_150578521.1	PCOU|WP_150691253.1	PEPA|WP_150590410.1	PFAE|WP_047906091.1	PFIB|WP_039373958.1	PHOR|WP_150621141.1	PINI|WP_058376235.1	PMOR|WP_023872420.1	PNOR|WP_058376235.1	PNOS|WP_150556149.1	POXA|WP_046289918.1	PPNE|WP_150682225.1	PPNO|WP_023872420.1	PPUL|WP_039406106.1	PSOL|WP_150552262.1	PSPU|WP_039393431.1	PTEG|WP_150613736.1	PTER|WP_150698701.1	PTHI|WP_047215834.1	PVER|WP_044457202.1	PXY2|WP_130027245.1	ZZZZ|fig|93222.8.peg.841
OG0001024	BCEP|WP_027788532.1	PANA|WP_150740417.1	PANH|WP_150670296.1	PAPI|WP_048628205.1	PAQU|WP_150578351.1	PBRO|WP_150561089.1	PCAP|WP_150722429.1	PCAT|WP_150627000.1	PCEP|WP_150610075.1	PCOM|WP_150666235.1	PCOU|WP_010808197.1	PEPA|WP_150590371.1	PFAE|WP_047906150.1	PFIB|WP_039375183.1	PHOR|WP_150621200.1	PINI|WP_058376311.1	PMOR|WP_023593907.1	PNOR|WP_058376311.1	PNOS|WP_150556088.1	POXA|WP_046289977.1	PPNE|WP_150682300.1	PPNO|WP_023593907.1	PPUL|WP_039406212.1	PSOL|WP_150552182.1	PSPU|WP_039393581.1	PTEG|WP_150613658.1	PTER|WP_150699553.1	PTHI|WP_047215807.1	PVER|WP_044457267.1	PXY2|WP_130027376.1	ZZZZ|fig|93222.8.peg.932
OG0001025	BCEP|WP_027788534.1	PANA|WP_150740429.1	PANH|WP_150670301.1	PAPI|WP_048628207.1	PAQU|WP_150578338.1	PBRO|WP_150561094.1	PCAP|WP_150722434.1	PCAT|WP_150626998.1	PCEP|WP_130027384.1	PCOM|WP_150666239.1	PCOU|WP_010808191.1	PEPA|WP_150590366.1	PFAE|WP_047906154.1	PFIB|WP_039375178.1	PHOR|WP_150621204.1	PINI|WP_150791927.1	PMOR|WP_150567955.1	PNOR|WP_058376317.1	PNOS|WP_150556085.1	POXA|WP_046289982.1	PPNE|WP_150682305.1	PPNO|WP_023593901.1	PPUL|WP_039406223.1	PSOL|WP_150552178.1	PSPU|WP_039393587.1	PTEG|WP_150613653.1	PTER|WP_150699564.1	PTHI|WP_047215801.1	PVER|WP_044457273.1	PXY2|WP_130027384.1	ZZZZ|fig|93222.8.peg.938
OG0001026	BCEP|WP_027788565.1	PANA|WP_150740459.1	PANH|WP_150670338.1	PAPI|WP_042117505.1	PAQU|WP_150578308.1	PBRO|WP_150561136.1	PCAP|WP_150722460.1	PCAT|WP_150626968.1	PCEP|WP_017235766.1	PCOM|WP_150666269.1	PCOU|WP_150691315.1	PEPA|WP_150590327.1	PFAE|WP_047906190.1	PFIB|WP_039374634.1	PHOR|WP_150621240.1	PINI|WP_150791914.1	PMOR|WP_150567982.1	PNOR|WP_058376355.1	PNOS|WP_150556044.1	POXA|WP_046290014.1	PPNE|WP_150682344.1	PPNO|WP_023593855.1	PPUL|WP_039406303.1	PSOL|WP_150552151.1	PSPU|WP_039393663.1	PTEG|WP_150613613.1	PTER|WP_150699515.1	PTHI|WP_047215769.1	PVER|WP_044457311.1	PXY2|WP_130027413.1	ZZZZ|fig|93222.8.peg.988
OG0001027	BCEP|WP_027788576.1	PANA|WP_150740470.1	PANH|WP_150670349.1	PAPI|WP_094067970.1	PAQU|WP_046290025.1	PBRO|WP_150561146.1	PCAP|WP_150722471.1	PCAT|WP_150626959.1	PCEP|WP_130027424.1	PCOM|WP_150666277.1	PCOU|WP_036664047.1	PEPA|WP_150590317.1	PFAE|WP_047906199.1	PFIB|WP_144400158.1	PHOR|WP_150621252.1	PINI|WP_058376363.1	PMOR|WP_150567992.1	PNOR|WP_058376363.1	PNOS|WP_150556033.1	POXA|WP_046290025.1	PPNE|WP_150682353.1	PPNO|WP_023872497.1	PPUL|WP_039406324.1	PSOL|WP_150552139.1	PSPU|WP_039393687.1	PTEG|WP_150613602.1	PTER|WP_224788943.1	PTHI|WP_047215756.1	PVER|WP_044457320.1	PXY2|WP_130027424.1	ZZZZ|fig|93222.8.peg.1001
OG0001028	BCEP|WP_027788579.1	PANA|WP_039393695.1	PANH|WP_039393695.1	PAPI|WP_010804110.1	PAQU|WP_039393695.1	PBRO|WP_010804110.1	PCAP|WP_069342358.1	PCAT|WP_039393695.1	PCEP|WP_017235783.1	PCOM|WP_039393695.1	PCOU|WP_010804110.1	PEPA|WP_150590313.1	PFAE|WP_039393695.1	PFIB|WP_010804110.1	PHOR|WP_010804110.1	PINI|WP_058376367.1	PMOR|WP_023593838.1	PNOR|WP_058376367.1	PNOS|WP_039406335.1	POXA|WP_039393695.1	PPNE|WP_150682358.1	PPNO|WP_023593838.1	PPUL|WP_039406335.1	PSOL|WP_150552135.1	PSPU|WP_039393695.1	PTEG|WP_150590313.1	PTER|WP_150699501.1	PTHI|WP_047215751.1	PVER|WP_039393695.1	PXY2|WP_017235783.1	ZZZZ|fig|93222.8.peg.1007
OG0001029	BCEP|WP_027788581.1	PANA|WP_039393774.1	PANH|WP_150670377.1	PAPI|WP_042113448.1	PAQU|WP_150578266.1	PBRO|WP_150561175.1	PCAP|WP_150722501.1	PCAT|WP_044457348.1	PCEP|WP_130027444.1	PCOM|WP_150666800.1	PCOU|WP_010804160.1	PEPA|WP_150590285.1	PFAE|WP_047906228.1	PFIB|WP_039374978.1	PHOR|WP_010804160.1	PINI|WP_058376407.1	PMOR|WP_150568017.1	PNOR|WP_058376407.1	PNOS|WP_150557441.1	POXA|WP_046290060.1	PPNE|WP_150682396.1	PPNO|WP_023872515.1	PPUL|WP_039406403.1	PSOL|WP_150552113.1	PSPU|WP_039393774.1	PTEG|WP_150615164.1	PTER|WP_150698911.1	PTHI|WP_047215721.1	PVER|WP_044457348.1	PXY2|WP_130027444.1	ZZZZ|fig|93222.8.peg.43
OG0001030	BCEP|WP_027788582.1	PANA|WP_046290062.1	PANH|WP_010804162.1	PAPI|WP_010804162.1	PAQU|WP_039393778.1	PBRO|WP_010804162.1	PCAP|WP_010804162.1	PCAT|WP_039393778.1	PCEP|WP_010804162.1	PCOM|WP_046290062.1	PCOU|WP_010804162.1	PEPA|WP_010804162.1	PFAE|WP_010804162.1	PFIB|WP_010804162.1	PHOR|WP_010804162.1	PINI|WP_150686708.1	PMOR|WP_010804162.1	PNOR|WP_058376409.1	PNOS|WP_150557442.1	POXA|WP_046290062.1	PPNE|WP_150682394.1	PPNO|WP_010804162.1	PPUL|WP_010804162.1	PSOL|WP_010804162.1	PSPU|WP_039393778.1	PTEG|WP_010804162.1	PTER|WP_150698913.1	PTHI|WP_047215719.1	PVER|WP_039393778.1	PXY2|WP_010804162.1	ZZZZ|fig|93222.8.peg.40
OG0001031	BCEP|WP_027788595.1	PANA|WP_150738096.1	PANH|WP_150668808.1	PAPI|WP_048628282.1	PAQU|WP_150577950.1	PBRO|WP_150560328.1	PCAP|WP_150722729.1	PCAT|WP_150626553.1	PCEP|WP_150610752.1	PCOM|WP_150663562.1	PCOU|WP_150689866.1	PEPA|WP_150591519.1	PFAE|WP_047906243.1	PFIB|WP_039373157.1	PHOR|WP_150620675.1	PINI|WP_058376431.1	PMOR|WP_150568543.1	PNOR|WP_058376431.1	PNOS|WP_150555614.1	POXA|WP_046290087.1	PPNE|WP_150679257.1	PPNO|WP_023598500.1	PPUL|WP_039406459.1	PSOL|WP_017234981.1	PSPU|WP_039393820.1	PTEG|WP_150613396.1	PTER|WP_150699066.1	PTHI|WP_047216787.1	PVER|WP_044457367.1	PXY2|WP_130027466.1	ZZZZ|fig|93222.8.peg.4065
OG0001032	BCEP|WP_027788623.1	PANA|WP_217429650.1	PANH|WP_217426298.1	PAPI|WP_058375270.1	PAQU|WP_217424889.1	PBRO|WP_217425967.1	PCAP|WP_069344545.1	PCAT|WP_217431282.1	PCEP|WP_150610328.1	PCOM|WP_217426146.1	PCOU|WP_010807656.1	PEPA|WP_150590211.1	PFAE|WP_053059485.1	PFIB|WP_080759312.1	PHOR|WP_150620732.1	PINI|WP_150791799.1	PMOR|WP_174971441.1	PNOR|WP_058376496.1	PNOS|WP_174966357.1	POXA|WP_052652742.1	PPNE|WP_150679312.1	PPNO|WP_023598430.1	PPUL|WP_052266861.1	PSOL|WP_150552935.1	PSPU|WP_095178582.1	PTEG|WP_150613463.1	PTER|WP_224788925.1	PTHI|WP_083566615.1	PVER|WP_084070921.1	PXY2|WP_130027524.1	ZZZZ|fig|93222.8.peg.4136
OG0001034	BCEP|WP_027788804.1	PANA|WP_150738253.1	PANH|WP_150670933.1	PAPI|WP_048628402.1	PAQU|WP_150574970.1	PBRO|WP_150558208.1	PCAP|WP_150720637.1	PCAT|WP_150623885.1	PCEP|WP_130027626.1	PCOM|WP_150663742.1	PCOU|WP_010806661.1	PEPA|WP_150591337.1	PFAE|WP_047906433.1	PFIB|WP_039373219.1	PHOR|WP_150620855.1	PINI|WP_150682578.1	PMOR|WP_150566224.1	PNOR|WP_058376639.1	PNOS|WP_150555456.1	POXA|WP_046290261.1	PPNE|WP_150679459.1	PPNO|WP_023598272.1	PPUL|WP_039406923.1	PSOL|WP_150552790.1	PSPU|WP_039394259.1	PTEG|WP_150610846.1	PTER|WP_150697723.1	PTHI|WP_047215550.1	PVER|WP_044453158.1	PXY2|WP_130027626.1	ZZZZ|fig|93222.8.peg.4321
OG0001037	BCEP|WP_027788859.1	PANA|WP_150739302.1	PANH|WP_150667665.1	PAPI|WP_094067910.1	PAQU|WP_150575098.1	PBRO|WP_150558054.1	PCAP|WP_150720785.1	PCAT|WP_150624249.1	PCEP|WP_150606036.1	PCOM|WP_150663898.1	PCOU|WP_010805635.1	PEPA|WP_150588693.1	PFAE|WP_157112191.1	PFIB|WP_144400313.1	PHOR|WP_150618964.1	PINI|WP_150682730.1	PMOR|WP_150566096.1	PNOR|WP_157125647.1	PNOS|WP_150557488.1	POXA|WP_157122604.1	PPNE|WP_150679629.1	PPNO|WP_023598104.1	PPUL|WP_115089000.1	PSOL|WP_150551113.1	PSPU|WP_095178404.1	PTEG|WP_150611015.1	PTER|WP_150696150.1	PTHI|WP_047215457.1	PVER|WP_157122964.1	PXY2|WP_130024535.1	ZZZZ|fig|93222.8.peg.4532
OG0001039	BCEP|WP_027788953.1	PANA|WP_150736480.1	PANH|WP_150667591.1	PAPI|WP_048628533.1	PAQU|WP_150575186.1	PBRO|WP_150557960.1	PCAP|WP_150720864.1	PCAT|WP_150624404.1	PCEP|WP_150606166.1	PCOM|WP_150663984.1	PCOU|WP_010805519.1	PEPA|WP_150588593.1	PFAE|WP_047906650.1	PFIB|WP_039370532.1	PHOR|WP_150618866.1	PINI|WP_150789147.1	PMOR|WP_150566016.1	PNOR|WP_058376909.1	PNOS|WP_150554037.1	POXA|WP_046290475.1	PPNE|WP_150679728.1	PPNO|WP_023597989.1	PPUL|WP_039407439.1	PSOL|WP_150551020.1	PSPU|WP_039394988.1	PTEG|WP_150611116.1	PTER|WP_150697134.1	PTHI|WP_047215392.1	PVER|WP_044457619.1	PXY2|WP_130024616.1	ZZZZ|fig|93222.8.peg.4653
OG0001040	BCEP|WP_027789057.1	PANA|WP_150736610.1	PANH|WP_150670412.1	PAPI|WP_048628593.1	PAQU|WP_150575346.1	PBRO|WP_150557810.1	PCAP|WP_150721002.1	PCAT|WP_150624783.1	PCEP|WP_150606370.1	PCOM|WP_150664124.1	PCOU|WP_010804754.1	PEPA|WP_150588454.1	PFAE|WP_047906786.1	PFIB|WP_039365454.1	PHOR|WP_150618710.1	PINI|WP_150789262.1	PMOR|WP_150565841.1	PNOR|WP_058377099.1	PNOS|WP_150553896.1	POXA|WP_046290630.1	PPNE|WP_150679895.1	PPNO|WP_023597818.1	PPUL|WP_039407786.1	PSOL|WP_150551806.1	PSPU|WP_039395383.1	PTEG|WP_150611262.1	PTER|WP_150699102.1	PTHI|WP_047215145.1	PVER|WP_044453715.1	PXY2|WP_130024742.1	ZZZZ|fig|93222.8.peg.4842
OG0001042	BCEP|WP_027789093.1	PANA|WP_150736635.1	PANH|WP_150670445.1	PAPI|WP_042114292.1	PAQU|WP_150575377.1	PBRO|WP_150557779.1	PCAP|WP_150721029.1	PCAT|WP_150624826.1	PCEP|WP_130024765.1	PCOM|WP_150665334.1	PCOU|WP_010804794.1	PEPA|WP_150588420.1	PFAE|WP_047906814.1	PFIB|WP_039373719.1	PHOR|WP_150618679.1	PINI|WP_150789282.1	PMOR|WP_150565812.1	PNOR|WP_058377133.1	PNOS|WP_150553862.1	POXA|WP_046290658.1	PPNE|WP_150679929.1	PPNO|WP_023872981.1	PPUL|WP_039407835.1	PSOL|WP_150551779.1	PSPU|WP_039395472.1	PTEG|WP_150611296.1	PTER|WP_150699994.1	PTHI|WP_047216674.1	PVER|WP_044453783.1	PXY2|WP_130024765.1	ZZZZ|fig|93222.8.peg.4885
OG0001043	BCEP|WP_027789096.1	PANA|WP_039395490.1	PANH|WP_039395490.1	PAPI|WP_039373727.1	PAQU|WP_039395490.1	PBRO|WP_150557774.1	PCAP|WP_039395490.1	PCAT|WP_039395490.1	PCEP|WP_026131718.1	PCOM|WP_039395490.1	PCOU|WP_010804799.1	PEPA|WP_174978130.1	PFAE|WP_039395490.1	PFIB|WP_039373727.1	PHOR|WP_150618675.1	PINI|WP_170936044.1	PMOR|WP_025249903.1	PNOR|WP_058377138.1	PNOS|WP_150553858.1	POXA|WP_039395490.1	PPNE|WP_150679934.1	PPNO|WP_023872983.1	PPUL|WP_039407842.1	PSOL|WP_150551776.1	PSPU|WP_039395490.1	PTEG|WP_150611301.1	PTER|WP_150699999.1	PTHI|WP_047215113.1	PVER|WP_039395490.1	PXY2|WP_017232658.1	ZZZZ|fig|93222.8.peg.4891
OG0001044	BCEP|WP_027789146.1	PANA|WP_150736875.1	PANH|WP_150670089.1	PAPI|WP_048628706.1	PAQU|WP_150575632.1	PBRO|WP_150557581.1	PCAP|WP_069340061.1	PCAT|WP_150625073.1	PCEP|WP_150606682.1	PCOM|WP_150665555.1	PCOU|WP_150689427.1	PEPA|WP_150588266.1	PFAE|WP_047907001.1	PFIB|WP_039369761.1	PHOR|WP_150620442.1	PINI|WP_150789501.1	PMOR|WP_150565655.1	PNOR|WP_058377402.1	PNOS|WP_150553654.1	POXA|WP_046290856.1	PPNE|WP_150680190.1	PPNO|WP_023873127.1	PPUL|WP_039408230.1	PSOL|WP_150551599.1	PSPU|WP_039396063.1	PTEG|WP_150611482.1	PTER|WP_150696565.1	PTHI|WP_047215043.1	PVER|WP_044454165.1	PXY2|WP_130024934.1	ZZZZ|fig|93222.8.peg.5198
OG0001045	BCEP|WP_027789152.1	PANA|WP_150736886.1	PANH|WP_150670102.1	PAPI|WP_042114600.1	PAQU|WP_150575644.1	PBRO|WP_150557570.1	PCAP|WP_150722029.1	PCAT|WP_150625087.1	PCEP|WP_130024943.1	PCOM|WP_150665568.1	PCOU|WP_010805066.1	PEPA|WP_150588253.1	PFAE|WP_047907013.1	PFIB|WP_039369790.1	PHOR|WP_150620430.1	PINI|WP_150683256.1	PMOR|WP_150565643.1	PNOR|WP_058377412.1	PNOS|WP_150553642.1	POXA|WP_046290866.1	PPNE|WP_150680203.1	PPNO|WP_023873131.1	PPUL|WP_039408251.1	PSOL|WP_150551588.1	PSPU|WP_039396091.1	PTEG|WP_150611494.1	PTER|WP_150696576.1	PTHI|WP_047215028.1	PVER|WP_044454186.1	PXY2|WP_130024943.1	ZZZZ|fig|93222.8.peg.5212
OG0001046	BCEP|WP_027789154.1	PANA|WP_150665570.1	PANH|WP_150670104.1	PAPI|WP_058375247.1	PAQU|WP_150575647.1	PBRO|WP_150557567.1	PCAP|WP_150722032.1	PCAT|WP_150625089.1	PCEP|WP_130024946.1	PCOM|WP_150665570.1	PCOU|WP_010805069.1	PEPA|WP_150588250.1	PFAE|WP_084663300.1	PFIB|WP_039369795.1	PHOR|WP_150620428.1	PINI|WP_150789510.1	PMOR|WP_150565641.1	PNOR|WP_058377415.1	PNOS|WP_150553639.1	POXA|WP_046290868.1	PPNE|WP_150680206.1	PPNO|WP_036641459.1	PPUL|WP_039408259.1	PSOL|WP_150551585.1	PSPU|WP_039396097.1	PTEG|WP_150611496.1	PTER|WP_150696579.1	PTHI|WP_047215026.1	PVER|WP_044454190.1	PXY2|WP_130024946.1	ZZZZ|fig|93222.8.peg.5215
OG0001047	BCEP|WP_027789167.1	PANA|WP_150737427.1	PANH|WP_150670595.1	PAPI|WP_048628024.1	PAQU|WP_150575947.1	PBRO|WP_174977983.1	PCAP|WP_150719890.1	PCAT|WP_150625590.1	PCEP|WP_130027078.1	PCOM|WP_150666677.1	PCOU|WP_150690792.1	PEPA|WP_150587909.1	PFAE|WP_053059448.1	PFIB|WP_080759212.1	PHOR|WP_150620206.1	PINI|WP_150686210.1	PMOR|WP_150566454.1	PNOR|WP_058376115.1	PNOS|WP_150554785.1	POXA|WP_052652656.1	PPNE|WP_150680979.1	PPNO|WP_023594214.1	PPUL|WP_052266798.1	PSOL|WP_150550534.1	PSPU|WP_052252312.1	PTEG|WP_150612080.1	PTER|WP_150699695.1	PTHI|WP_052892712.1	PVER|WP_044457088.1	PXY2|WP_130027078.1	ZZZZ|fig|93222.8.peg.683
OG0001048	BCEP|WP_027789169.1	PANA|WP_150737429.1	PANH|WP_150670593.1	PAPI|WP_042113068.1	PAQU|WP_150575949.1	PBRO|WP_150560983.1	PCAP|WP_150719888.1	PCAT|WP_150625588.1	PCEP|WP_130027074.1	PCOM|WP_150666675.1	PCOU|WP_010804002.1	PEPA|WP_150587907.1	PFAE|WP_047905975.1	PFIB|WP_039371047.1	PHOR|WP_150620208.1	PINI|WP_150791678.1	PMOR|WP_150566452.1	PNOR|WP_058376114.1	PNOS|WP_150554783.1	POXA|WP_046289804.1	PPNE|WP_150680977.1	PPNO|WP_023594216.1	PPUL|WP_039405795.1	PSOL|WP_150550536.1	PSPU|WP_039393159.1	PTEG|WP_150612078.1	PTER|WP_150699697.1	PTHI|WP_047214971.1	PVER|WP_044457086.1	PXY2|WP_130027074.1	ZZZZ|fig|93222.8.peg.681
OG0001052	BCEP|WP_027789492.1	PANA|WP_039402605.1	PANH|WP_150668103.1	PAPI|WP_042117074.1	PAQU|WP_039402605.1	PBRO|WP_150561355.1	PCAP|WP_039402605.1	PCAT|WP_039402605.1	PCEP|WP_026131998.1	PCOM|WP_039402605.1	PCOU|WP_036662967.1	PEPA|WP_150590848.1	PFAE|WP_047905410.1	PFIB|WP_039368173.1	PHOR|WP_150622454.1	PINI|WP_058377817.1	PMOR|WP_023871850.1	PNOR|WP_058377817.1	PNOS|WP_150555222.1	POXA|WP_039402605.1	PPNE|WP_058377817.1	PPNO|WP_023871850.1	PPUL|WP_039404417.1	PSOL|WP_026131998.1	PSPU|WP_039402605.1	PTEG|WP_150614462.1	PTER|WP_150698589.1	PTHI|WP_047214654.1	PVER|WP_039402605.1	PXY2|WP_026131998.1	ZZZZ|fig|93222.8.peg.1370
OG0001059	BCEP|WP_027791117.1	PANA|WP_150738565.1	PANH|WP_150668343.1	PAPI|WP_042115486.1	PAQU|WP_150576789.1	PBRO|WP_150559221.1	PCAP|WP_150721525.1	PCAT|WP_150625859.1	PCEP|WP_130025609.1	PCOM|WP_150664868.1	PCOU|WP_010807378.1	PEPA|WP_150589613.1	PFAE|WP_047907662.1	PFIB|WP_039368531.1	PHOR|WP_150619533.1	PINI|WP_150684103.1	PMOR|WP_023873894.1	PNOR|WP_058379333.1	PNOS|WP_150555078.1	POXA|WP_046291549.1	PPNE|WP_150678713.1	PPNO|WP_023873894.1	PPUL|WP_039410276.1	PSOL|WP_130025609.1	PSPU|WP_039399182.1	PTEG|WP_150612368.1	PTER|WP_150697645.1	PTHI|WP_047214376.1	PVER|WP_044455320.1	PXY2|WP_130025609.1	ZZZZ|fig|93222.8.peg.3840
OG0001060	BCEP|WP_027791145.1	PANA|WP_150738574.1	PANH|WP_150668329.1	PAPI|WP_042115499.1	PAQU|WP_150576801.1	PBRO|WP_150559233.1	PCAP|WP_150721531.1	PCAT|WP_150625870.1	PCEP|WP_130025618.1	PCOM|WP_150664878.1	PCOU|WP_010807361.1	PEPA|WP_150589629.1	PFAE|WP_047907677.1	PFIB|WP_039368485.1	PHOR|WP_150619545.1	PINI|WP_150790162.1	PMOR|WP_150568681.1	PNOR|WP_058379316.1	PNOS|WP_150555092.1	POXA|WP_046291560.1	PPNE|WP_150678699.1	PPNO|WP_023596592.1	PPUL|WP_039410327.1	PSOL|WP_150551492.1	PSPU|WP_039399156.1	PTEG|WP_150612352.1	PTER|WP_150697662.1	PTHI|WP_047214360.1	PVER|WP_044455337.1	PXY2|WP_130025618.1	ZZZZ|fig|93222.8.peg.3859
OG0001061	BCEP|WP_027791147.1	PANA|WP_150738575.1	PANH|WP_150668328.1	PAPI|WP_042115500.1	PAQU|WP_150576802.1	PBRO|WP_150559234.1	PCAP|WP_150721532.1	PCAT|WP_150625871.1	PCEP|WP_150608540.1	PCOM|WP_039399155.1	PCOU|WP_010807359.1	PEPA|WP_150589630.1	PFAE|WP_047907678.1	PFIB|WP_039368482.1	PHOR|WP_150619547.1	PINI|WP_087688157.1	PMOR|WP_150568682.1	PNOR|WP_058379315.1	PNOS|WP_150555093.1	POXA|WP_046291561.1	PPNE|WP_150678698.1	PPNO|WP_023873902.1	PPUL|WP_039410329.1	PSOL|WP_017234684.1	PSPU|WP_039399155.1	PTEG|WP_150612350.1	PTER|WP_150697663.1	PTHI|WP_047214357.1	PVER|WP_044455338.1	PXY2|WP_017234684.1	ZZZZ|fig|93222.8.peg.3861
OG0001068	BCEP|WP_034183732.1	PANA|WP_039393382.1	PANH|WP_150671316.1	PAPI|WP_039375444.1	PAQU|WP_039393382.1	PBRO|WP_010808648.1	PCAP|WP_039393382.1	PCAT|WP_039393382.1	PCEP|WP_130027213.1	PCOM|WP_150666145.1	PCOU|WP_010808648.1	PEPA|WP_150590430.1	PFAE|WP_039393382.1	PFIB|WP_039375444.1	PHOR|WP_150621115.1	PINI|WP_058376217.1	PMOR|WP_150568134.1	PNOR|WP_058376217.1	PNOS|WP_039375444.1	POXA|WP_039393382.1	PPNE|WP_058376217.1	PPNO|WP_023872403.1	PPUL|WP_039375444.1	PSOL|WP_130027213.1	PSPU|WP_039393382.1	PTEG|WP_130027213.1	PTER|WP_150698717.1	PTHI|WP_047215848.1	PVER|WP_039393382.1	PXY2|WP_130027213.1	ZZZZ|fig|93222.8.peg.811
OG0001069	BCEP|WP_034189815.1	PANA|WP_039393605.1	PANH|WP_150670310.1	PAPI|WP_042113351.1	PAQU|WP_039393605.1	PBRO|WP_150561104.1	PCAP|WP_069342319.1	PCAT|WP_150626992.1	PCEP|WP_017234573.1	PCOM|WP_150666245.1	PCOU|WP_010808180.1	PEPA|WP_150590356.1	PFAE|WP_047906163.1	PFIB|WP_039375165.1	PHOR|WP_150621212.1	PINI|WP_150686652.1	PMOR|WP_023593889.1	PNOR|WP_058376326.1	PNOS|WP_150556076.1	POXA|WP_046289989.1	PPNE|WP_150682315.1	PPNO|WP_023593889.1	PPUL|WP_039406240.1	PSOL|WP_150552174.1	PSPU|WP_039393605.1	PTEG|WP_150613643.1	PTER|WP_150699537.1	PTHI|WP_047215790.1	PVER|WP_044457283.1	PXY2|WP_130027393.1	ZZZZ|fig|93222.8.peg.949
OG0001070	BCEP|WP_034195746.1	PANA|WP_150740217.1	PANH|WP_150669637.1	PAPI|WP_042112573.1	PAQU|WP_150576327.1	PBRO|WP_150559729.1	PCAP|WP_150719542.1	PCAT|WP_150626869.1	PCEP|WP_130026794.1	PCOM|WP_150664295.1	PCOU|WP_010807024.1	PEPA|WP_150587526.1	PFAE|WP_047905676.1	PFIB|WP_039367576.1	PHOR|WP_150619990.1	PINI|WP_150686049.1	PMOR|WP_150567628.1	PNOR|WP_058375735.1	PNOS|WP_150556395.1	POXA|WP_046292893.1	PPNE|WP_150680531.1	PPNO|WP_023594656.1	PPUL|WP_039405021.1	PSOL|WP_150552536.1	PSPU|WP_039400708.1	PTEG|WP_150611731.1	PTER|WP_150695919.1	PTHI|WP_047212550.1	PVER|WP_044456779.1	PXY2|WP_130026794.1	ZZZZ|fig|93222.8.peg.163
OG0001071	BCEP|WP_034195750.1	PANA|WP_150740387.1	PANH|WP_150668403.1	PAPI|WP_042115437.1	PAQU|WP_046291499.1	PBRO|WP_174977851.1	PCAP|WP_150721479.1	PCAT|WP_150625803.1	PCEP|WP_174966649.1	PCOM|WP_150664809.1	PCOU|WP_010807444.1	PEPA|WP_150589554.1	PFAE|WP_174554721.1	PFIB|WP_052240915.1	PHOR|WP_174995543.1	PINI|WP_174996070.1	PMOR|WP_150567002.1	PNOR|WP_084656284.1	PNOS|WP_150555020.1	POXA|WP_046291499.1	PPNE|WP_150678777.1	PPNO|WP_048806591.1	PPUL|WP_052267162.1	PSOL|WP_026131924.1	PSPU|WP_052252969.1	PTEG|WP_150612678.1	PTER|WP_224788769.1	PTHI|WP_072628608.1	PVER|WP_044455270.1	PXY2|WP_174966649.1	ZZZZ|fig|93222.8.peg.3765
OG0001072	BCEP|WP_034208354.1	PANA|WP_039396128.1	PANH|WP_150670114.1	PAPI|WP_042114614.1	PAQU|WP_150575654.1	PBRO|WP_150557558.1	PCAP|WP_150722038.1	PCAT|WP_150625098.1	PCEP|WP_017235634.1	PCOM|WP_046290875.1	PCOU|WP_010805079.1	PEPA|WP_150588240.1	PFAE|WP_047907022.1	PFIB|WP_039374277.1	PHOR|WP_150620420.1	PINI|WP_150683267.1	PMOR|WP_150565633.1	PNOR|WP_058377425.1	PNOS|WP_150553630.1	POXA|WP_046290875.1	PPNE|WP_150680217.1	PPNO|WP_023597512.1	PPUL|WP_039408285.1	PSOL|WP_017235634.1	PSPU|WP_039396128.1	PTEG|WP_150611506.1	PTER|WP_191628916.1	PTHI|WP_047215017.1	PVER|WP_044454205.1	PXY2|WP_017235634.1	ZZZZ|fig|93222.8.peg.5225
OG0001073	BCEP|WP_042973437.1	PANA|WP_150738724.1	PANH|WP_150669041.1	PAPI|WP_048628983.1	PAQU|WP_150577707.1	PBRO|WP_150559419.1	PCAP|WP_150722537.1	PCAT|WP_044454706.1	PCEP|WP_130025189.1	PCOM|WP_150665129.1	PCOU|WP_010804350.1	PEPA|WP_150589874.1	PFAE|WP_047907295.1	PFIB|WP_039375309.1	PHOR|WP_150624167.1	PINI|WP_150683595.1	PMOR|WP_150567308.1	PNOR|WP_058375481.1	PNOS|WP_150556595.1	POXA|WP_046291127.1	PPNE|WP_150681949.1	PPNO|WP_023597155.1	PPUL|WP_039409180.1	PSOL|WP_150552077.1	PSPU|WP_039400090.1	PTEG|WP_150614930.1	PTER|WP_150695161.1	PTHI|WP_047214550.1	PVER|WP_044454706.1	PXY2|WP_130025189.1	ZZZZ|fig|93222.8.peg.3097
OG0001075	BCEP|WP_042975833.1	PANA|WP_150739876.1	PANH|WP_150671278.1	PAPI|WP_094068486.1	PAQU|WP_150578214.1	PBRO|WP_174978014.1	PCAP|WP_174981508.1	PCAT|WP_150622066.1	PCEP|WP_150610581.1	PCOM|WP_150663328.1	PCOU|WP_010806285.1	PEPA|WP_150590723.1	PFAE|WP_047905250.1	PFIB|WP_039371590.1	PHOR|WP_174995820.1	PINI|WP_150791009.1	PMOR|WP_150567150.1	PNOR|WP_157125918.1	PNOS|WP_174966453.1	POXA|WP_046292519.1	PPNE|WP_150681334.1	PPNO|WP_023595278.1	PPUL|WP_039412394.1	PSOL|WP_150550350.1	PSPU|WP_039397344.1	PTEG|WP_174978527.1	PTER|WP_191629148.1	PTHI|WP_047214438.1	PVER|WP_044456317.1	PXY2|WP_130026442.1	ZZZZ|fig|93222.8.peg.1596
OG0001076	BCEP|WP_042976184.1	PANA|WP_150740366.1	PANH|WP_069341704.1	PAPI|WP_042115412.1	PAQU|WP_150576710.1	PBRO|WP_150559135.1	PCAP|WP_150721452.1	PCAT|WP_150625778.1	PCEP|WP_017234932.1	PCOM|WP_150664788.1	PCOU|WP_010807472.1	PEPA|WP_150589532.1	PFAE|WP_047907589.1	PFIB|WP_039373698.1	PHOR|WP_150619457.1	PINI|WP_150684037.1	PMOR|WP_150566971.1	PNOR|WP_058379426.1	PNOS|WP_150554988.1	POXA|WP_046291477.1	PPNE|WP_150678806.1	PPNO|WP_023596715.1	PPUL|WP_039410088.1	PSOL|WP_017234932.1	PSPU|WP_039399347.1	PTEG|WP_150612453.1	PTER|WP_150697547.1	PTHI|WP_047212889.1	PVER|WP_044455244.1	PXY2|WP_017234932.1	ZZZZ|fig|93222.8.peg.3732
OG0001079	BCEP|WP_042977010.1	PANA|WP_039397811.1	PANH|WP_150667267.1	PAPI|WP_048629673.1	PAQU|WP_039397811.1	PBRO|WP_150558637.1	PCAP|WP_150720522.1	PCAT|WP_150622521.1	PCEP|WP_130026232.1	PCOM|WP_039397811.1	PCOU|WP_010808807.1	PEPA|WP_150589111.1	PFAE|WP_047905033.1	PFIB|WP_039374063.1	PHOR|WP_150621583.1	PINI|WP_150790795.1	PMOR|WP_150565387.1	PNOR|WP_058378224.1	PNOS|WP_150557509.1	POXA|WP_046292269.1	PPNE|WP_150677570.1	PPNO|WP_023595632.1	PPUL|WP_039411785.1	PSOL|WP_150550146.1	PSPU|WP_039397811.1	PTEG|WP_150613123.1	PTER|WP_150699733.1	PTHI|WP_047213029.1	PVER|WP_044456106.1	PXY2|WP_130026232.1	ZZZZ|fig|93222.8.peg.2018
OG0001080	BCEP|WP_042977071.1	PANA|WP_150739335.1	PANH|WP_150668048.1	PAPI|WP_045852646.1	PAQU|WP_150577093.1	PBRO|WP_150560123.1	PCAP|WP_150721234.1	PCAT|WP_150627062.1	PCEP|WP_130026595.1	PCOM|WP_150666062.1	PCOU|WP_150691141.1	PEPA|WP_150591430.1	PFAE|WP_084663759.1	PFIB|WP_080758943.1	PHOR|WP_150623153.1	PINI|WP_150684896.1	PMOR|WP_150566676.1	PNOR|WP_084656064.1	PNOS|WP_150555283.1	POXA|WP_046292679.1	PPNE|WP_150681534.1	PPNO|WP_023871885.1	PPUL|WP_084072676.1	PSOL|WP_150553027.1	PSPU|WP_084103502.1	PTEG|WP_150614176.1	PTER|WP_150696915.1	PTHI|WP_047212507.1	PVER|WP_084070763.1	PXY2|WP_130026595.1	ZZZZ|fig|93222.8.peg.1301
OG0001081	BCEP|WP_042977076.1	PANA|WP_150738588.1	PANH|WP_150668314.1	PAPI|WP_042115511.1	PAQU|WP_150576821.1	PBRO|WP_150559248.1	PCAP|WP_150721547.1	PCAT|WP_150625884.1	PCEP|WP_130027792.1	PCOM|WP_150576821.1	PCOU|WP_010807341.1	PEPA|WP_150589689.1	PFAE|WP_047907685.1	PFIB|WP_039368458.1	PHOR|WP_150619563.1	PINI|WP_150684127.1	PMOR|WP_150568692.1	PNOR|WP_058379296.1	PNOS|WP_150555157.1	POXA|WP_046293599.1	PPNE|WP_150678678.1	PPNO|WP_023596579.1	PPUL|WP_039414966.1	PSOL|WP_150551545.1	PSPU|WP_039403596.1	PTEG|WP_150612339.1	PTER|WP_191629056.1	PTHI|WP_047216514.1	PVER|WP_044455348.1	PXY2|WP_130027792.1	ZZZZ|fig|93222.8.peg.3878
OG0001082	BCEP|WP_042977079.1	PANA|WP_150737421.1	PANH|WP_174995074.1	PAPI|WP_072632765.1	PAQU|WP_095178483.1	PBRO|WP_174977972.1	PCAP|WP_083253654.1	PCAT|WP_150625596.1	PCEP|WP_174966556.1	PCOM|WP_095178483.1	PCOU|WP_150690788.1	PEPA|WP_150587913.1	PFAE|WP_084663907.1	PFIB|WP_039371064.1	PHOR|WP_174995632.1	PINI|WP_087722333.1	PMOR|WP_115344406.1	PNOR|WP_157125865.1	PNOS|WP_150554790.1	POXA|WP_157122811.1	PPNE|WP_150680984.1	PPNO|WP_115344406.1	PPUL|WP_115089029.1	PSOL|WP_150550530.1	PSPU|WP_095178483.1	PTEG|WP_174978456.1	PTER|WP_150699689.1	PTHI|WP_206093710.1	PVER|WP_150625596.1	PXY2|WP_130027087.1	ZZZZ|fig|93222.8.peg.689
OG0001084	BCEP|WP_042977136.1	PANA|WP_150737680.1	PANH|WP_150668563.1	PAPI|WP_042112693.1	PAQU|WP_150576230.1	PBRO|WP_150559830.1	PCAP|WP_150719632.1	PCAT|WP_150625254.1	PCEP|WP_150607370.1	PCOM|WP_150664386.1	PCOU|WP_150690930.1	PEPA|WP_150587621.1	PFAE|WP_047905758.1	PFIB|WP_039367283.1	PHOR|WP_150619883.1	PINI|WP_150791391.1	PMOR|WP_150567531.1	PNOR|WP_064674991.1	PNOS|WP_150556771.1	POXA|WP_046292979.1	PPNE|WP_150680629.1	PPNO|WP_028731253.1	PPUL|WP_039405223.1	PSOL|WP_150550777.1	PSPU|WP_039400943.1	PTEG|WP_150611821.1	PTER|WP_150700174.1	PTHI|WP_047215987.1	PVER|WP_044456854.1	PXY2|WP_130026861.1	ZZZZ|fig|93222.8.peg.294
OG0001085	BCEP|WP_042977384.1	PANA|WP_150738555.1	PANH|WP_150668348.1	PAPI|WP_042115480.1	PAQU|WP_150576784.1	PBRO|WP_150559215.1	PCAP|WP_150721522.1	PCAT|WP_150625854.1	PCEP|WP_150608561.1	PCOM|WP_150664858.1	PCOU|WP_010807384.1	PEPA|WP_150589602.1	PFAE|WP_047908980.1	PFIB|WP_052240547.1	PHOR|WP_150619527.1	PINI|WP_150790153.1	PMOR|WP_150567053.1	PNOR|WP_058379339.1	PNOS|WP_150555072.1	POXA|WP_084009682.1	PPNE|WP_150678718.1	PPNO|WP_023596614.1	PPUL|WP_052267172.1	PSOL|WP_150551474.1	PSPU|WP_052252960.1	PTEG|WP_150612374.1	PTER|WP_150697633.1	PTHI|WP_156884737.1	PVER|WP_052810959.1	PXY2|WP_130025605.1	ZZZZ|fig|93222.8.peg.3832
OG0001086	BCEP|WP_042977620.1	PANA|WP_174990953.1	PANH|WP_174994902.1	PAPI|WP_052765736.1	PAQU|WP_174990160.1	PBRO|WP_174977858.1	PCAP|WP_174981110.1	PCAT|WP_174990477.1	PCEP|WP_165385420.1	PCOM|WP_174984758.1	PCOU|WP_036661085.1	PEPA|WP_174978351.1	PFAE|WP_053059750.1	PFIB|WP_052241043.1	PHOR|WP_174995579.1	PINI|WP_174996074.1	PMOR|WP_150568500.1	PNOR|WP_084656265.1	PNOS|WP_174966468.1	POXA|WP_046293613.1	PPNE|WP_174987863.1	PPNO|WP_051399350.1	PPUL|WP_052267562.1	PSOL|WP_174976607.1	PSPU|WP_095178455.1	PTEG|WP_150612296.1	PTER|WP_150696828.1	PTHI|WP_083566672.1	PVER|WP_044457975.1	PXY2|WP_165385420.1	ZZZZ|fig|93222.8.peg.3942
OG0001088	BCEP|WP_042978309.1	PANA|WP_039397956.1	PANH|WP_069343771.1	PAPI|WP_042116253.1	PAQU|WP_039397956.1	PBRO|WP_150558542.1	PCAP|WP_069343771.1	PCAT|WP_044456013.1	PCEP|WP_150607936.1	PCOM|WP_039397956.1	PCOU|WP_010808103.1	PEPA|WP_150588967.1	PFAE|WP_047904962.1	PFIB|WP_039375345.1	PHOR|WP_150621666.1	PINI|WP_058378333.1	PMOR|WP_023595729.1	PNOR|WP_058378333.1	PNOS|WP_150554252.1	POXA|WP_046292204.1	PPNE|WP_150677756.1	PPNO|WP_023595729.1	PPUL|WP_039411556.1	PSOL|WP_017234161.1	PSPU|WP_039397956.1	PTEG|WP_150613239.1	PTER|WP_150695668.1	PTHI|WP_047213655.1	PVER|WP_044456013.1	PXY2|WP_017234161.1	ZZZZ|fig|93222.8.peg.2128
OG0001089	BCEP|WP_044844766.1	PANA|WP_150737584.1	PANH|WP_150668660.1	PAPI|WP_042112813.1	PAQU|WP_150576132.1	PBRO|WP_150560549.1	PCAP|WP_150719728.1	PCAT|WP_150625353.1	PCEP|WP_130026949.1	PCOM|WP_039401215.1	PCOU|WP_010805225.1	PEPA|WP_150587717.1	PFAE|WP_047905838.1	PFIB|WP_039375619.1	PHOR|WP_150620356.1	PINI|WP_150792098.1	PMOR|WP_150566308.1	PNOR|WP_058375942.1	PNOS|WP_150554571.1	POXA|WP_046289669.1	PPNE|WP_150680791.1	PPNO|WP_023872203.1	PPUL|WP_039405475.1	PSOL|WP_130026949.1	PSPU|WP_039401215.1	PTEG|WP_150611923.1	PTER|WP_150696542.1	PTHI|WP_047214835.1	PVER|WP_044456939.1	PXY2|WP_130026949.1	ZZZZ|fig|93222.8.peg.438
OG0001090	BCEP|WP_048020504.1	PANA|WP_150738540.1	PANH|WP_150668366.1	PAPI|WP_042115469.1	PAQU|WP_150576765.1	PBRO|WP_150559203.1	PCAP|WP_150721510.1	PCAT|WP_150625836.1	PCEP|WP_150608574.1	PCOM|WP_150664839.1	PCOU|WP_150690566.1	PEPA|WP_150589589.1	PFAE|WP_047907643.1	PFIB|WP_039368577.1	PHOR|WP_150619514.1	PINI|WP_150790136.1	PMOR|WP_150567036.1	PNOR|WP_058379359.1	PNOS|WP_150555059.1	POXA|WP_046291532.1	PPNE|WP_150678739.1	PPNO|WP_023873868.1	PPUL|WP_039410229.1	PSOL|WP_150551462.1	PSPU|WP_039399225.1	PTEG|WP_150612387.1	PTER|WP_150697623.1	PTHI|WP_047214390.1	PVER|WP_044455306.1	PXY2|WP_130025594.1	ZZZZ|fig|93222.8.peg.3815
OG0001091	BCEP|WP_048020523.1	PANA|WP_150738556.1	PANH|WP_150668346.1	PAPI|WP_042115482.1	PAQU|WP_150576786.1	PBRO|WP_150559217.1	PCAP|WP_150721524.1	PCAT|WP_150625856.1	PCEP|WP_017233045.1	PCOM|WP_150664860.1	PCOU|WP_150690573.1	PEPA|WP_150589604.1	PFAE|WP_047907658.1	PFIB|WP_039368542.1	PHOR|WP_150619529.1	PINI|WP_058379337.1	PMOR|WP_150567055.1	PNOR|WP_058379337.1	PNOS|WP_150555074.1	POXA|WP_046291545.1	PPNE|WP_150678716.1	PPNO|WP_023596612.1	PPUL|WP_039414943.1	PSOL|WP_017233045.1	PSPU|WP_039399188.1	PTEG|WP_150612372.1	PTER|WP_150697635.1	PTHI|WP_047214380.1	PVER|WP_044455317.1	PXY2|WP_017233045.1	ZZZZ|fig|93222.8.peg.3836
OG0001093	BCEP|WP_048020913.1	PANA|WP_150739654.1	PANH|WP_150669519.1	PAPI|WP_042115783.1	PAQU|WP_150577892.1	PBRO|WP_150560833.1	PCAP|WP_150723114.1	PCAT|WP_150626720.1	PCEP|WP_130025814.1	PCOM|WP_150666413.1	PCOU|WP_010803879.1	PEPA|WP_150590492.1	PFAE|WP_047907889.1	PFIB|WP_039374342.1	PHOR|WP_150623493.1	PINI|WP_150791235.1	PMOR|WP_150567800.1	PNOR|WP_058378965.1	PNOS|WP_150555870.1	POXA|WP_046291794.1	PPNE|WP_150678414.1	PPNO|WP_023596231.1	PPUL|WP_039410846.1	PSOL|WP_150553434.1	PSPU|WP_039398709.1	PTEG|WP_150613908.1	PTER|WP_150698163.1	PTHI|WP_156884700.1	PVER|WP_044455598.1	PXY2|WP_130025814.1	ZZZZ|fig|93222.8.peg.2727
OG0001094	BCEP|WP_048020927.1	PANA|WP_150739659.1	PANH|WP_150669523.1	PAPI|WP_042115788.1	PAQU|WP_150577897.1	PBRO|WP_150560840.1	PCAP|WP_044455604.1	PCAT|WP_044455604.1	PCEP|WP_017234118.1	PCOM|WP_150666418.1	PCOU|WP_010803886.1	PEPA|WP_150590487.1	PFAE|WP_047907895.1	PFIB|WP_039374351.1	PHOR|WP_150623483.1	PINI|WP_058378959.1	PMOR|WP_150567804.1	PNOR|WP_058378959.1	PNOS|WP_150555864.1	POXA|WP_046291799.1	PPNE|WP_150678408.1	PPNO|WP_023596225.1	PPUL|WP_039410860.1	PSOL|WP_017234118.1	PSPU|WP_039398694.1	PTEG|WP_150613913.1	PTER|WP_150698158.1	PTHI|WP_047214018.1	PVER|WP_044455604.1	PXY2|WP_017234118.1	ZZZZ|fig|93222.8.peg.2721
OG0001096	BCEP|WP_048021097.1	PANA|WP_039399078.1	PANH|WP_150668275.1	PAPI|WP_048629257.1	PAQU|WP_039399078.1	PBRO|WP_042115546.1	PCAP|WP_150721582.1	PCAT|WP_044455382.1	PCEP|WP_130025655.1	PCOM|WP_039399078.1	PCOU|WP_010807290.1	PEPA|WP_150591256.1	PFAE|WP_047907720.1	PFIB|WP_039374683.1	PHOR|WP_150619601.1	PINI|WP_150790190.1	PMOR|WP_023596524.1	PNOR|WP_058380362.1	PNOS|WP_150556950.1	POXA|WP_039399078.1	PPNE|WP_150678637.1	PPNO|WP_023596524.1	PPUL|WP_039410436.1	PSOL|WP_130025655.1	PSPU|WP_039399078.1	PTEG|WP_150612301.1	PTER|WP_150696833.1	PTHI|WP_047212968.1	PVER|WP_044455382.1	PXY2|WP_130025655.1	ZZZZ|fig|93222.8.peg.3937
OG0001098	BCEP|WP_048022305.1	PANA|WP_150737629.1	PANH|WP_150668615.1	PAPI|WP_048627886.1	PAQU|WP_150576179.1	PBRO|WP_150559880.1	PCAP|WP_069342705.1	PCAT|WP_150625658.1	PCEP|WP_150607324.1	PCOM|WP_150664436.1	PCOU|WP_150690898.1	PEPA|WP_150587668.1	PFAE|WP_047905805.1	PFIB|WP_039367108.1	PHOR|WP_150619833.1	PINI|WP_087722544.1	PMOR|WP_150567486.1	PNOR|WP_058375886.1	PNOS|WP_150556656.1	POXA|WP_046293026.1	PPNE|WP_150680687.1	PPNO|WP_023872162.1	PPUL|WP_039405321.1	PSOL|WP_150550734.1	PSPU|WP_039401063.1	PTEG|WP_150611869.1	PTER|WP_150699826.1	PTHI|WP_156884537.1	PVER|WP_044458454.1	PXY2|WP_130026900.1	ZZZZ|fig|93222.8.peg.363
OG0001102	BCEP|WP_048023606.1	PANA|WP_150740524.1	PANH|WP_150671142.1	PAPI|WP_048628116.1	PAQU|WP_039393438.1	PBRO|WP_150561253.1	PCAP|WP_069343472.1	PCAT|WP_150627207.1	PCEP|WP_130027310.1	PCOM|WP_039393438.1	PCOU|WP_010808690.1	PEPA|WP_150590406.1	PFAE|WP_047906096.1	PFIB|WP_039373966.1	PHOR|WP_150621161.1	PINI|WP_058376244.1	PMOR|WP_150568155.1	PNOR|WP_058376244.1	PNOS|WP_150556142.1	POXA|WP_046289924.1	PPNE|WP_150682235.1	PPNO|WP_023872425.1	PPUL|WP_039406129.1	PSOL|WP_150552257.1	PSPU|WP_039393438.1	PTEG|WP_150613732.1	PTER|WP_150698698.1	PTHI|WP_047215831.1	PVER|WP_044457213.1	PXY2|WP_130027310.1	ZZZZ|fig|93222.8.peg.857
OG0001103	BCEP|WP_048023610.1	PANA|WP_150740526.1	PANH|WP_150671140.1	PAPI|WP_042113248.1	PAQU|WP_150578505.1	PBRO|WP_150561251.1	PCAP|WP_150722384.1	PCAT|WP_150627209.1	PCEP|WP_150610095.1	PCOM|WP_150666176.1	PCOU|WP_010808692.1	PEPA|WP_150590404.1	PFAE|WP_084663945.1	PFIB|WP_039373969.1	PHOR|WP_150621163.1	PINI|WP_150791968.1	PMOR|WP_150568156.1	PNOR|WP_084656448.1	PNOS|WP_150556140.1	POXA|WP_046289926.1	PPNE|WP_150682237.1	PPNO|WP_023872426.1	PPUL|WP_052266819.1	PSOL|WP_150552255.1	PSPU|WP_039393442.1	PTEG|WP_150613730.1	PTER|WP_150698738.1	PTHI|WP_047215829.1	PVER|WP_044457215.1	PXY2|WP_130027313.1	ZZZZ|fig|93222.8.peg.859
OG0001105	BCEP|WP_048023976.1	PANA|WP_150738214.1	PANH|WP_150668996.1	PAPI|WP_048628383.1	PAQU|WP_150578089.1	PBRO|WP_150560173.1	PCAP|WP_150722848.1	PCAT|WP_150626411.1	PCEP|WP_150605749.1	PCOM|WP_150663699.1	PCOU|WP_150689792.1	PEPA|WP_150590103.1	PFAE|WP_047906382.1	PFIB|WP_039366327.1	PHOR|WP_150620814.1	PINI|WP_150788927.1	PMOR|WP_150567831.1	PNOR|WP_058376591.1	PNOS|WP_150555499.1	POXA|WP_046290216.1	PPNE|WP_150679410.1	PPNO|WP_023598325.1	PPUL|WP_039406827.1	PSOL|WP_150552834.1	PSPU|WP_039394126.1	PTEG|WP_150613566.1	PTER|WP_150697839.1	PTHI|WP_047215589.1	PVER|WP_044457499.1	PXY2|WP_130027592.1	ZZZZ|fig|93222.8.peg.4257
OG0001106	BCEP|WP_048024084.1	PANA|WP_150738629.1	PANH|WP_150668259.1	PAPI|WP_042115560.1	PAQU|WP_150576870.1	PBRO|WP_150559301.1	PCAP|WP_150721594.1	PCAT|WP_150625926.1	PCEP|WP_150610628.1	PCOM|WP_150664937.1	PCOU|WP_150690603.1	PEPA|WP_150591270.1	PFAE|WP_047907731.1	PFIB|WP_039374705.1	PHOR|WP_150619614.1	PINI|WP_150684164.1	PMOR|WP_023596508.1	PNOR|WP_058379243.1	PNOS|WP_150556935.1	POXA|WP_046291614.1	PPNE|WP_150678623.1	PPNO|WP_023596508.1	PPUL|WP_039410464.1	PSOL|WP_150553348.1	PSPU|WP_039399049.1	PTEG|WP_150612286.1	PTER|WP_150696818.1	PTHI|WP_047212991.1	PVER|WP_044455398.1	PXY2|WP_130025664.1	ZZZZ|fig|93222.8.peg.3954
OG0001107	BCEP|WP_048024177.1	PANA|WP_150737121.1	PANH|WP_150667148.1	PAPI|WP_042118652.1	PAQU|WP_150574880.1	PBRO|WP_150558543.1	PCAP|WP_150720438.1	PCAT|WP_150622742.1	PCEP|WP_150607934.1	PCOM|WP_150663486.1	PCOU|WP_010808104.1	PEPA|WP_150588968.1	PFAE|WP_047904963.1	PFIB|WP_039375395.1	PHOR|WP_150621825.1	PINI|WP_150790693.1	PMOR|WP_150565265.1	PNOR|WP_058378332.1	PNOS|WP_150554251.1	POXA|WP_046292205.1	PPNE|WP_150677755.1	PPNO|WP_023595728.1	PPUL|WP_039411558.1	PSOL|WP_150550047.1	PSPU|WP_039397954.1	PTEG|WP_150613238.1	PTER|WP_150695669.1	PTHI|WP_047213654.1	PVER|WP_044456014.1	PXY2|WP_130026169.1	ZZZZ|fig|93222.8.peg.2127
OG0001108	BCEP|WP_048024440.1	PANA|WP_150740204.1	PANH|WP_150669650.1	PAPI|WP_042112587.1	PAQU|WP_150576313.1	PBRO|WP_150559744.1	PCAP|WP_150719554.1	PCAT|WP_044456788.1	PCEP|WP_130026804.1	PCOM|WP_039400731.1	PCOU|WP_010807046.1	PEPA|WP_150587539.1	PFAE|WP_047905687.1	PFIB|WP_039367536.1	PHOR|WP_150619971.1	PINI|WP_058375748.1	PMOR|WP_150567613.1	PNOR|WP_058375748.1	PNOS|WP_150556379.1	POXA|WP_046292902.1	PPNE|WP_150680543.1	PPNO|WP_023872078.1	PPUL|WP_039405044.1	PSOL|WP_017232837.1	PSPU|WP_039400731.1	PTEG|WP_150611744.1	PTER|WP_150695904.1	PTHI|WP_047212543.1	PVER|WP_044456788.1	PXY2|WP_130026804.1	ZZZZ|fig|93222.8.peg.179
OG0001109	BCEP|WP_048024926.1	PANA|WP_150737671.1	PANH|WP_150668575.1	PAPI|WP_048627868.1	PAQU|WP_150576219.1	PBRO|WP_150559835.1	PCAP|WP_150719643.1	PCAT|WP_150625265.1	PCEP|WP_017232730.1	PCOM|WP_150664398.1	PCOU|WP_010807156.1	PEPA|WP_150587626.1	PFAE|WP_047905764.1	PFIB|WP_039367268.1	PHOR|WP_150619878.1	PINI|WP_058375837.1	PMOR|WP_150567526.1	PNOR|WP_058375837.1	PNOS|WP_150556700.1	POXA|WP_157122793.1	PPNE|WP_150680640.1	PPNO|WP_023872138.1	PPUL|WP_039405235.1	PSOL|WP_150550773.1	PSPU|WP_039400958.1	PTEG|WP_150611827.1	PTER|WP_150700180.1	PTHI|WP_047215976.1	PVER|WP_044456861.1	PXY2|WP_130026865.1	ZZZZ|fig|93222.8.peg.308
OG0001116	BCEP|WP_049097329.1	PANA|WP_039399168.1	PANH|WP_150668337.1	PAPI|WP_048629229.1	PAQU|WP_150576794.1	PBRO|WP_150559225.1	PCAP|WP_150721527.1	PCAT|WP_044455328.1	PCEP|WP_150608550.1	PCOM|WP_150664873.1	PCOU|WP_010807370.1	PEPA|WP_150589620.1	PFAE|WP_047907669.1	PFIB|WP_039368503.1	PHOR|WP_010807370.1	PINI|WP_150684106.1	PMOR|WP_023596601.1	PNOR|WP_058379325.1	PNOS|WP_150555084.1	POXA|WP_046291554.1	PPNE|WP_150678707.1	PPNO|WP_023596601.1	PPUL|WP_039410299.1	PSOL|WP_150551484.1	PSPU|WP_039399168.1	PTEG|WP_150612360.1	PTER|WP_150697653.1	PTHI|WP_047214369.1	PVER|WP_044455328.1	PXY2|WP_130025611.1	ZZZZ|fig|93222.8.peg.3850
OG0001118	BCEP|WP_057056463.1	PANA|WP_174991033.1	PANH|WP_174994983.1	PAPI|WP_172417068.1	PAQU|WP_174990234.1	PBRO|WP_174977960.1	PCAP|WP_174981454.1	PCAT|WP_174990533.1	PCEP|WP_174966718.1	PCOM|WP_174985097.1	PCOU|WP_010803869.1	PEPA|WP_174978275.1	PFAE|WP_084663512.1	PFIB|WP_039374331.1	PHOR|WP_174995846.1	PINI|WP_170936025.1	PMOR|WP_174971410.1	PNOR|WP_174554610.1	PNOS|WP_174966377.1	POXA|WP_211279366.1	PPNE|WP_174987707.1	PPNO|WP_028731367.1	PPUL|WP_039410834.1	PSOL|WP_174976613.1	PSPU|WP_052252911.1	PTEG|WP_174978596.1	PTER|WP_224788820.1	PTHI|WP_047214032.1	PVER|WP_174556766.1	PXY2|WP_165385273.1	ZZZZ|fig|93222.8.peg.2737
OG0001119	BCEP|WP_059236288.1	PANA|WP_150737371.1	PANH|WP_150670853.1	PAPI|WP_042113153.1	PAQU|WP_150575892.1	PBRO|WP_150560922.1	PCAP|WP_069340956.1	PCAT|WP_150625643.1	PCEP|WP_083902357.1	PCOM|WP_150575892.1	PCOU|WP_036664345.1	PEPA|WP_150587969.1	PFAE|WP_047906032.1	PFIB|WP_036664345.1	PHOR|WP_036664345.1	PINI|WP_150686164.1	PMOR|WP_150566510.1	PNOR|WP_058376176.1	PNOS|WP_150557176.1	POXA|WP_046289857.1	PPNE|WP_150681041.1	PPNO|WP_023594140.1	PPUL|WP_039405959.1	PSOL|WP_150550471.1	PSPU|WP_224786948.1	PTEG|WP_150612135.1	PTER|WP_150699410.1	PTHI|WP_083566626.1	PVER|WP_044457146.1	PXY2|WP_083902357.1	ZZZZ|fig|93222.8.peg.762
OG0001120	BCEP|WP_059484351.1	PANA|WP_150737679.1	PANH|WP_150668565.1	PAPI|WP_042112695.1	PAQU|WP_150576228.1	PBRO|WP_150559831.1	PCAP|WP_150719633.1	PCAT|WP_150625255.1	PCEP|WP_017232735.1	PCOM|WP_150664388.1	PCOU|WP_150690929.1	PEPA|WP_150587623.1	PFAE|WP_047905760.1	PFIB|WP_039367277.1	PHOR|WP_150619882.1	PINI|WP_150685836.1	PMOR|WP_150567529.1	PNOR|WP_058375835.1	PNOS|WP_150556704.1	POXA|WP_046292981.1	PPNE|WP_150680631.1	PPNO|WP_023594542.1	PPUL|WP_039405227.1	PSOL|WP_017232735.1	PSPU|WP_039400948.1	PTEG|WP_150611823.1	PTER|WP_150700176.1	PTHI|WP_047215984.1	PVER|WP_044456856.1	PXY2|WP_017232735.1	ZZZZ|fig|93222.8.peg.297
OG0001123	BCEP|WP_059486740.1	PANA|WP_150740659.1	PANH|WP_150671525.1	PAPI|WP_042112098.1	PAQU|WP_039397147.1	PBRO|WP_150561883.1	PCAP|WP_150723154.1	PCAT|WP_150627724.1	PCEP|WP_017231905.1	PCOM|WP_150663408.1	PCOU|WP_150690395.1	PEPA|WP_150590630.1	PFAE|WP_047905313.1	PFIB|WP_039368934.1	PHOR|WP_150622643.1	PINI|WP_150684765.1	PMOR|WP_150567093.1	PNOR|WP_058377907.1	PNOS|WP_150556786.1	POXA|WP_046292565.1	PPNE|WP_150681385.1	PPNO|WP_023595184.1	PPUL|WP_039404284.1	PSOL|WP_150553484.1	PSPU|WP_039397147.1	PTEG|WP_150613009.1	PTER|WP_150698816.1	PTHI|WP_047214582.1	PVER|WP_044456398.1	PXY2|WP_130026482.1	ZZZZ|fig|93222.8.peg.1480
OG0001125	BCEP|WP_059490088.1	PANA|WP_039398772.1	PANH|WP_150669492.1	PAPI|WP_042115755.1	PAQU|WP_150577863.1	PBRO|WP_150560803.1	PCAP|WP_150723089.1	PCAT|WP_150626693.1	PCEP|WP_017234104.1	PCOM|WP_039398772.1	PCOU|WP_010803845.1	PEPA|WP_150590521.1	PFAE|WP_047907861.1	PFIB|WP_010803845.1	PHOR|WP_150623553.1	PINI|WP_058380337.1	PMOR|WP_150567775.1	PNOR|WP_058380337.1	PNOS|WP_150555900.1	POXA|WP_046291762.1	PPNE|WP_150678448.1	PPNO|WP_023874151.1	PPUL|WP_039415145.1	PSOL|WP_150552662.1	PSPU|WP_039398772.1	PTEG|WP_150613879.1	PTER|WP_150698195.1	PTHI|WP_047214052.1	PVER|WP_044455568.1	PXY2|WP_017234104.1	ZZZZ|fig|93222.8.peg.2765
OG0001126	BCEP|WP_059491978.1	PANA|WP_150740432.1	PANH|WP_150670304.1	PAPI|WP_042113343.1	PAQU|WP_150578335.1	PBRO|WP_150561097.1	PCAP|WP_150722438.1	PCAT|WP_150626996.1	PCEP|WP_017234581.1	PCOM|WP_150666242.1	PCOU|WP_010808188.1	PEPA|WP_150590363.1	PFAE|WP_047906157.1	PFIB|WP_039375174.1	PHOR|WP_150621208.1	PINI|WP_150791926.1	PMOR|WP_150567958.1	PNOR|WP_058376320.1	PNOS|WP_150556082.1	POXA|WP_046289985.1	PPNE|WP_150682308.1	PPNO|WP_023593898.1	PPUL|WP_039406227.1	PSOL|WP_017234581.1	PSPU|WP_039393591.1	PTEG|WP_150613650.1	PTER|WP_150699545.1	PTHI|WP_047215798.1	PVER|WP_044457276.1	PXY2|WP_017234581.1	ZZZZ|fig|93222.8.peg.941
OG0001128	BCEP|WP_059493276.1	PANA|WP_150738596.1	PANH|WP_150668306.1	PAPI|WP_048629240.1	PAQU|WP_150576829.1	PBRO|WP_150559257.1	PCAP|WP_150721553.1	PCAT|WP_150625889.1	PCEP|WP_130025632.1	PCOM|WP_150664900.1	PCOU|WP_010807332.1	PEPA|WP_174978225.1	PFAE|WP_047907691.1	PFIB|WP_144400197.1	PHOR|WP_150619572.1	PINI|WP_150790178.1	PMOR|WP_150568700.1	PNOR|WP_084656270.1	PNOS|WP_174966331.1	POXA|WP_046293602.1	PPNE|WP_174987869.1	PPNO|WP_028730753.1	PPUL|WP_084072542.1	PSOL|WP_150551547.1	PSPU|WP_084104237.1	PTEG|WP_150612672.1	PTER|WP_150700073.1	PTHI|WP_156884866.1	PVER|WP_044455355.1	PXY2|WP_130025632.1	ZZZZ|fig|93222.8.peg.3887
OG0001129	BCEP|WP_059493860.1	PANA|WP_150738215.1	PANH|WP_150668997.1	PAPI|WP_042113626.1	PAQU|WP_150578090.1	PBRO|WP_150560172.1	PCAP|WP_150722849.1	PCAT|WP_150626410.1	PCEP|WP_150605751.1	PCOM|WP_150663700.1	PCOU|WP_010807770.1	PEPA|WP_150590102.1	PFAE|WP_047906383.1	PFIB|WP_039366325.1	PHOR|WP_150620815.1	PINI|WP_150788928.1	PMOR|WP_150567830.1	PNOR|WP_058376592.1	PNOS|WP_150555498.1	POXA|WP_046290217.1	PPNE|WP_150679411.1	PPNO|WP_023872645.1	PPUL|WP_039406828.1	PSOL|WP_150552833.1	PSPU|WP_039394129.1	PTEG|WP_150613567.1	PTER|WP_150697768.1	PTHI|WP_047215588.1	PVER|WP_044457500.1	PXY2|WP_130027593.1	ZZZZ|fig|93222.8.peg.4258
OG0001131	BCEP|WP_059495421.1	PANA|WP_150737441.1	PANH|WP_150670580.1	PAPI|WP_042113052.1	PAQU|WP_150575961.1	PBRO|WP_150560995.1	PCAP|WP_069342463.1	PCAT|WP_150625574.1	PCEP|WP_017235217.1	PCOM|WP_150666663.1	PCOU|WP_150585654.1	PEPA|WP_150587895.1	PFAE|WP_047905966.1	PFIB|WP_039371031.1	PHOR|WP_150620220.1	PINI|WP_150686222.1	PMOR|WP_023594229.1	PNOR|WP_058376105.1	PNOS|WP_150554771.1	POXA|WP_046289795.1	PPNE|WP_150680965.1	PPNO|WP_023594229.1	PPUL|WP_039405779.1	PSOL|WP_150550546.1	PSPU|WP_039393136.1	PTEG|WP_150612065.1	PTER|WP_150699709.1	PTHI|WP_047214962.1	PVER|WP_044457076.1	PXY2|WP_017235217.1	ZZZZ|fig|93222.8.peg.666
OG0001133	BCEP|WP_059498614.1	PANA|WP_150736614.1	PANH|WP_150670416.1	PAPI|WP_048628595.1	PAQU|WP_150575350.1	PBRO|WP_150557807.1	PCAP|WP_150721006.1	PCAT|WP_150624791.1	PCEP|WP_150606378.1	PCOM|WP_150664128.1	PCOU|WP_051126395.1	PEPA|WP_150588451.1	PFAE|WP_047906789.1	PFIB|WP_052240330.1	PHOR|WP_150618706.1	PINI|WP_150789265.1	PMOR|WP_150565837.1	PNOR|WP_058377103.1	PNOS|WP_150553893.1	POXA|WP_046290633.1	PPNE|WP_150679898.1	PPNO|WP_023872957.1	PPUL|WP_039407790.1	PSOL|WP_150551802.1	PSPU|WP_052252456.1	PTEG|WP_150611265.1	PTER|WP_150699099.1	PTHI|WP_047215142.1	PVER|WP_044453723.1	PXY2|WP_130024745.1	ZZZZ|fig|93222.8.peg.4846
OG0001134	BCEP|WP_059521150.1	PANA|WP_150736479.1	PANH|WP_044453467.1	PAPI|WP_039370528.1	PAQU|WP_039394985.1	PBRO|WP_010805521.1	PCAP|WP_046290474.1	PCAT|WP_150624402.1	PCEP|WP_150551021.1	PCOM|WP_039394985.1	PCOU|WP_010805521.1	PEPA|WP_150588594.1	PFAE|WP_047906649.1	PFIB|WP_039370528.1	PHOR|WP_150618867.1	PINI|WP_087690214.1	PMOR|WP_150566017.1	PNOR|WP_058376907.1	PNOS|WP_150554038.1	POXA|WP_046290474.1	PPNE|WP_150679726.1	PPNO|WP_023597991.1	PPUL|WP_039407437.1	PSOL|WP_150551021.1	PSPU|WP_039394985.1	PTEG|WP_150611114.1	PTER|WP_150697132.1	PTHI|WP_047215394.1	PVER|WP_044453467.1	PXY2|WP_130024615.1	ZZZZ|fig|93222.8.peg.4651
OG0001135	BCEP|WP_059522369.1	PANA|WP_150740441.1	PANH|WP_150670319.1	PAPI|WP_042113365.1	PAQU|WP_150578327.1	PBRO|WP_150561115.1	PCAP|WP_150722446.1	PCAT|WP_044457293.1	PCEP|WP_017231782.1	PCOM|WP_150666251.1	PCOU|WP_010808168.1	PEPA|WP_150590345.1	PFAE|WP_047906172.1	PFIB|WP_039375151.1	PHOR|WP_150621220.1	PINI|WP_150686658.1	PMOR|WP_150567967.1	PNOR|WP_058376337.1	PNOS|WP_150556066.1	POXA|WP_046289997.1	PPNE|WP_150682325.1	PPNO|WP_024788445.1	PPUL|WP_039406260.1	PSOL|WP_017231782.1	PSPU|WP_039393630.1	PTEG|WP_150613633.1	PTER|WP_150699527.1	PTHI|WP_047215781.1	PVER|WP_044457293.1	PXY2|WP_017231782.1	ZZZZ|fig|93222.8.peg.961
OG0001136	BCEP|WP_059528978.1	PANA|WP_052652600.1	PANH|WP_150668599.1	PAPI|WP_042117308.1	PAQU|WP_052652600.1	PBRO|WP_150559865.1	PCAP|WP_150719669.1	PCAT|WP_150625289.1	PCEP|WP_130026886.1	PCOM|WP_052652600.1	PCOU|WP_150690906.1	PEPA|WP_150587655.1	PFAE|WP_047905792.1	PFIB|WP_039367785.1	PHOR|WP_150619848.1	PINI|WP_058375871.1	PMOR|WP_150567501.1	PNOR|WP_058375871.1	PNOS|WP_150556672.1	POXA|WP_052652600.1	PPNE|WP_150680671.1	PPNO|WP_023872153.1	PPUL|WP_039405295.1	PSOL|WP_150550748.1	PSPU|WP_052652600.1	PTEG|WP_150611855.1	PTER|WP_224788969.1	PTHI|WP_047215953.1	PVER|WP_084070839.1	PXY2|WP_130026886.1	ZZZZ|fig|93222.8.peg.342
OG0001138	BCEP|WP_059532860.1	PANA|WP_150740372.1	PANH|WP_150668418.1	PAPI|WP_042115423.1	PAQU|WP_150576718.1	PBRO|WP_150559148.1	PCAP|WP_150721466.1	PCAT|WP_150625790.1	PCEP|WP_130025552.1	PCOM|WP_150664795.1	PCOU|WP_010807459.1	PEPA|WP_150589544.1	PFAE|WP_047908961.1	PFIB|WP_039373683.1	PHOR|WP_150619466.1	PINI|WP_150790118.1	PMOR|WP_150566988.1	PNOR|WP_058379413.1	PNOS|WP_150555000.1	POXA|WP_046291486.1	PPNE|WP_150678795.1	PPNO|WP_023596697.1	PPUL|WP_039410115.1	PSOL|WP_150551421.1	PSPU|WP_039399324.1	PTEG|WP_150612440.1	PTER|WP_150697559.1	PTHI|WP_047212904.1	PVER|WP_044457929.1	PXY2|WP_130025552.1	ZZZZ|fig|93222.8.peg.3746
OG0001140	BCEP|WP_059554305.1	PANA|WP_150736564.1	PANH|WP_150667495.1	PAPI|WP_042114168.1	PAQU|WP_150575297.1	PBRO|WP_150557868.1	PCAP|WP_150720955.1	PCAT|WP_150624598.1	PCEP|WP_150606304.1	PCOM|WP_150664073.1	PCOU|WP_150689576.1	PEPA|WP_150588512.1	PFAE|WP_047906725.1	PFIB|WP_039365344.1	PHOR|WP_150618765.1	PINI|WP_150789229.1	PMOR|WP_150565895.1	PNOR|WP_058377017.1	PNOS|WP_150553953.1	POXA|WP_046290572.1	PPNE|WP_150679831.1	PPNO|WP_023597889.1	PPUL|WP_039407673.1	PSOL|WP_150550932.1	PSPU|WP_039395212.1	PTEG|WP_150611204.1	PTER|WP_150699166.1	PTHI|WP_047215198.1	PVER|WP_044453614.1	PXY2|WP_130024694.1	ZZZZ|fig|93222.8.peg.4770
OG0001145	BCEP|WP_059681826.1	PANA|WP_150737572.1	PANH|WP_150668675.1	PAPI|WP_042112840.1	PAQU|WP_150576120.1	PBRO|WP_150560564.1	PCAP|WP_150719742.1	PCAT|WP_150625367.1	PCEP|WP_017232494.1	PCOM|WP_039401249.1	PCOU|WP_150690873.1	PEPA|WP_150587732.1	PFAE|WP_047905851.1	PFIB|WP_039375596.1	PHOR|WP_010805243.1	PINI|WP_058375956.1	PMOR|WP_150566320.1	PNOR|WP_058375956.1	PNOS|WP_150554587.1	POXA|WP_046289681.1	PPNE|WP_150680807.1	PPNO|WP_023594403.1	PPUL|WP_039405496.1	PSOL|WP_150550667.1	PSPU|WP_039401249.1	PTEG|WP_150611938.1	PTER|WP_150696524.1	PTHI|WP_047214850.1	PVER|WP_044456950.1	PXY2|WP_017232494.1	ZZZZ|fig|93222.8.peg.457
OG0001146	BCEP|WP_059681829.1	PANA|WP_150737576.1	PANH|WP_150668671.1	PAPI|WP_048627912.1	PAQU|WP_150576123.1	PBRO|WP_150560560.1	PCAP|WP_150719738.1	PCAT|WP_150625363.1	PCEP|WP_150607238.1	PCOM|WP_150664495.1	PCOU|WP_150690875.1	PEPA|WP_150587728.1	PFAE|WP_047905847.1	PFIB|WP_039375602.1	PHOR|WP_150620346.1	PINI|WP_150792091.1	PMOR|WP_150566317.1	PNOR|WP_058375952.1	PNOS|WP_150554583.1	POXA|WP_046289677.1	PPNE|WP_150680803.1	PPNO|WP_023594407.1	PPUL|WP_039405490.1	PSOL|WP_150550671.1	PSPU|WP_039401242.1	PTEG|WP_174978444.1	PTER|WP_150696528.1	PTHI|WP_047214847.1	PVER|WP_044456946.1	PXY2|WP_130026957.1	ZZZZ|fig|93222.8.peg.453
OG0001148	BCEP|WP_059681991.1	PANA|WP_150740660.1	PANH|WP_044456396.1	PAPI|WP_042112094.1	PAQU|WP_150578122.1	PBRO|WP_150561884.1	PCAP|WP_069344101.1	PCAT|WP_044456396.1	PCEP|WP_130026481.1	PCOM|WP_150663407.1	PCOU|WP_010805271.1	PEPA|WP_150590632.1	PFAE|WP_047905311.1	PFIB|WP_039368931.1	PHOR|WP_150622645.1	PINI|WP_058377909.1	PMOR|WP_023871788.1	PNOR|WP_058377909.1	PNOS|WP_150556788.1	POXA|WP_046292564.1	PPNE|WP_150681383.1	PPNO|WP_023871788.1	PPUL|WP_039404279.1	PSOL|WP_150553482.1	PSPU|WP_039397150.1	PTEG|WP_150613007.1	PTER|WP_150698814.1	PTHI|WP_047214580.1	PVER|WP_044456396.1	PXY2|WP_130026481.1	ZZZZ|fig|93222.8.peg.1482
OG0001149	BCEP|WP_059681992.1	PANA|WP_150661667.1	PANH|WP_150671535.1	PAPI|WP_094068581.1	PAQU|WP_150578252.1	PBRO|WP_150561909.1	PCAP|WP_150723239.1	PCAT|WP_150627737.1	PCEP|WP_150610613.1	PCOM|WP_150663538.1	PCOU|WP_081636289.1	PEPA|WP_174978301.1	PFAE|WP_047908234.1	PFIB|WP_039369074.1	PHOR|WP_150622840.1	PINI|WP_150685089.1	PMOR|WP_174971312.1	PNOR|WP_157125917.1	PNOS|WP_150556789.1	POXA|WP_046293905.1	PPNE|WP_217426972.1	PPNO|WP_024788457.1	PPUL|WP_052267404.1	PSOL|WP_174976617.1	PSPU|WP_224787022.1	PTEG|WP_174978536.1	PTER|WP_224788884.1	PTHI|WP_072628648.1	PVER|WP_044458291.1	PXY2|WP_130027894.1	ZZZZ|fig|93222.8.peg.1483
OG0001153	BCEP|WP_059682794.1	PANA|WP_150739569.1	PANH|WP_150669422.1	PAPI|WP_048629365.1	PAQU|WP_150577795.1	PBRO|WP_150560745.1	PCAP|WP_150723032.1	PCAT|WP_150626766.1	PCEP|WP_150610253.1	PCOM|WP_150666333.1	PCOU|WP_150690670.1	PEPA|WP_150590577.1	PFAE|WP_047907813.1	PFIB|WP_039371957.1	PHOR|WP_150619715.1	PINI|WP_150791181.1	PMOR|WP_150567719.1	PNOR|WP_058379067.1	PNOS|WP_150555959.1	POXA|WP_046291707.1	PPNE|WP_150678516.1	PPNO|WP_023874104.1	PPUL|WP_039410691.1	PSOL|WP_150552736.1	PSPU|WP_039398884.1	PTEG|WP_150613816.1	PTER|WP_150698265.1	PTHI|WP_047216473.1	PVER|WP_044455505.1	PXY2|WP_130025734.1	ZZZZ|fig|93222.8.peg.2848
OG0001161	BCEP|WP_059684347.1	PANA|WP_150738573.1	PANH|WP_150668330.1	PAPI|WP_042118211.1	PAQU|WP_150576800.1	PBRO|WP_150559232.1	PCAP|WP_150721530.1	PCAT|WP_150625869.1	PCEP|WP_130025617.1	PCOM|WP_150664877.1	PCOU|WP_010807362.1	PEPA|WP_150589628.1	PFAE|WP_047908981.1	PFIB|WP_039368671.1	PHOR|WP_150619544.1	PINI|WP_150790161.1	PMOR|WP_150568680.1	PNOR|WP_058379317.1	PNOS|WP_150555091.1	POXA|WP_046291559.1	PPNE|WP_150678700.1	PPNO|WP_029754106.1	PPUL|WP_039410324.1	PSOL|WP_150551491.1	PSPU|WP_039399157.1	PTEG|WP_150612353.1	PTER|WP_150697661.1	PTHI|WP_047214362.1	PVER|WP_072617455.1	PXY2|WP_130025617.1	ZZZZ|fig|93222.8.peg.3858
OG0001162	BCEP|WP_059684364.1	PANA|WP_046291552.1	PANH|WP_150668339.1	PAPI|WP_042115490.1	PAQU|WP_150576793.1	PBRO|WP_150559223.1	PCAP|WP_069345080.1	PCAT|WP_150625862.1	PCEP|WP_150608552.1	PCOM|WP_150664871.1	PCOU|WP_010807373.1	PEPA|WP_150589618.1	PFAE|WP_047907667.1	PFIB|WP_039368516.1	PHOR|WP_150619537.1	PINI|WP_150684105.1	PMOR|WP_150567060.1	PNOR|WP_058379328.1	PNOS|WP_150555082.1	POXA|WP_046291552.1	PPNE|WP_150678708.1	PPNO|WP_023596603.1	PPUL|WP_039410293.1	PSOL|WP_150551482.1	PSPU|WP_039399173.1	PTEG|WP_150612362.1	PTER|WP_150697650.1	PTHI|WP_047214372.1	PVER|WP_044455325.1	PXY2|WP_017233055.1	ZZZZ|fig|93222.8.peg.3847
OG0001164	BCEP|WP_059684418.1	PANA|WP_150739875.1	PANH|WP_150671280.1	PAPI|WP_042116743.1	PAQU|WP_150578212.1	PBRO|WP_150561469.1	PCAP|WP_150723229.1	PCAT|WP_150622062.1	PCEP|WP_150610582.1	PCOM|WP_150663329.1	PCOU|WP_010806287.1	PEPA|WP_150590721.1	PFAE|WP_047905252.1	PFIB|WP_039371206.1	PHOR|WP_150622780.1	PINI|WP_150684719.1	PMOR|WP_150567148.1	PNOR|WP_058377967.1	PNOS|WP_150556843.1	POXA|WP_046292521.1	PPNE|WP_150681336.1	PPNO|WP_023595276.1	PPUL|WP_039412399.1	PSOL|WP_150550352.1	PSPU|WP_039397341.1	PTEG|WP_150612955.1	PTER|WP_150698754.1	PTHI|WP_047214440.1	PVER|WP_044456319.1	PXY2|WP_130026444.1	ZZZZ|fig|93222.8.peg.1594
OG0001166	BCEP|WP_059684431.1	PANA|WP_150740716.1	PANH|WP_150671288.1	PAPI|WP_042116762.1	PAQU|WP_150578201.1	PBRO|WP_150561479.1	PCAP|WP_150723221.1	PCAT|WP_150622045.1	PCEP|WP_150610588.1	PCOM|WP_150663336.1	PCOU|WP_150690345.1	PEPA|WP_150590713.1	PFAE|WP_047905262.1	PFIB|WP_039368736.1	PHOR|WP_150622765.1	PINI|WP_058377958.1	PMOR|WP_150567139.1	PNOR|WP_058377958.1	PNOS|WP_150556833.1	POXA|WP_046292529.1	PPNE|WP_150681345.1	PPNO|WP_023595265.1	PPUL|WP_039412422.1	PSOL|WP_150550363.1	PSPU|WP_039397323.1	PTEG|WP_150612965.1	PTER|WP_150698763.1	PTHI|WP_047214445.1	PVER|WP_044456329.1	PXY2|WP_130026454.1	ZZZZ|fig|93222.8.peg.1583
OG0001167	BCEP|WP_059684712.1	PANA|WP_150738786.1	PANH|WP_150669103.1	PAPI|WP_042114917.1	PAQU|WP_150577645.1	PBRO|WP_150559500.1	PCAP|WP_150722600.1	PCAT|WP_044454615.1	PCEP|WP_150609677.1	PCOM|WP_150665192.1	PCOU|WP_150691682.1	PEPA|WP_150589815.1	PFAE|WP_047907233.1	PFIB|WP_039370127.1	PHOR|WP_150619197.1	PINI|WP_150789716.1	PMOR|WP_150567360.1	PNOR|WP_058375542.1	PNOS|WP_150556553.1	POXA|WP_046291073.1	PPNE|WP_150681883.1	PPNO|WP_023597226.1	PPUL|WP_039409083.1	PSOL|WP_150552376.1	PSPU|WP_052253041.1	PTEG|WP_150614684.1	PTER|WP_191628720.1	PTHI|WP_047216090.1	PVER|WP_044454615.1	PXY2|WP_130025139.1	ZZZZ|fig|93222.8.peg.3020
OG0001168	BCEP|WP_059685172.1	PANA|WP_150737658.1	PANH|WP_150668583.1	PAPI|WP_042112716.1	PAQU|WP_150576205.1	PBRO|WP_150559848.1	PCAP|WP_150719655.1	PCAT|WP_044456873.1	PCEP|WP_130026876.1	PCOM|WP_150576205.1	PCOU|WP_010807174.1	PEPA|WP_150587640.1	PFAE|WP_047905778.1	PFIB|WP_039367185.1	PHOR|WP_150619864.1	PINI|WP_150791379.1	PMOR|WP_150567514.1	PNOR|WP_058375855.1	PNOS|WP_150556687.1	POXA|WP_046293000.1	PPNE|WP_150680653.1	PPNO|WP_023872144.1	PPUL|WP_039405271.1	PSOL|WP_150550759.1	PSPU|WP_039400999.1	PTEG|WP_150611841.1	PTER|WP_150699799.1	PTHI|WP_047215965.1	PVER|WP_044456873.1	PXY2|WP_130026876.1	ZZZZ|fig|93222.8.peg.324
OG0001169	BCEP|WP_059685182.1	PANA|WP_039404100.1	PANH|WP_150668594.1	PAPI|WP_072632783.1	PAQU|WP_150576196.1	PBRO|WP_150559861.1	PCAP|WP_069342009.1	PCAT|WP_150625284.1	PCEP|WP_017232022.1	PCOM|WP_150576196.1	PCOU|WP_150690908.1	PEPA|WP_150587651.1	PFAE|WP_047905788.1	PFIB|WP_039367151.1	PHOR|WP_150584510.1	PINI|WP_058375866.1	PMOR|WP_150567506.1	PNOR|WP_058375866.1	PNOS|WP_150556676.1	POXA|WP_046294029.1	PPNE|WP_150680666.1	PPNO|WP_023594508.1	PPUL|WP_039405291.1	PSOL|WP_150550752.1	PSPU|WP_039404100.1	PTEG|WP_150611850.1	PTER|WP_150699836.1	PTHI|WP_047215958.1	PVER|WP_044456883.1	PXY2|WP_017232022.1	ZZZZ|fig|93222.8.peg.336
OG0001170	BCEP|WP_059685185.1	PANA|WP_150737643.1	PANH|WP_150668600.1	PAPI|WP_048627879.1	PAQU|WP_150576192.1	PBRO|WP_150559866.1	PCAP|WP_150719670.1	PCAT|WP_150625290.1	PCEP|WP_150607340.1	PCOM|WP_150664421.1	PCOU|WP_150690905.1	PEPA|WP_150587656.1	PFAE|WP_047905793.1	PFIB|WP_039367146.1	PHOR|WP_150619847.1	PINI|WP_150791371.1	PMOR|WP_150567500.1	PNOR|WP_058375872.1	PNOS|WP_150556671.1	POXA|WP_046293011.1	PPNE|WP_150680672.1	PPNO|WP_023594501.1	PPUL|WP_039405297.1	PSOL|WP_150550747.1	PSPU|WP_039401036.1	PTEG|WP_150611856.1	PTER|WP_150699814.1	PTHI|WP_047215952.1	PVER|WP_044456885.1	PXY2|WP_130026887.1	ZZZZ|fig|93222.8.peg.343
OG0001171	BCEP|WP_059685192.1	PANA|WP_150737639.1	PANH|WP_150668605.1	PAPI|WP_042112744.1	PAQU|WP_150576187.1	PBRO|WP_150559871.1	PCAP|WP_069344375.1	PCAT|WP_150625295.1	PCEP|WP_017235820.1	PCOM|WP_150664427.1	PCOU|WP_010808261.1	PEPA|WP_150587659.1	PFAE|WP_047905797.1	PFIB|WP_039367135.1	PHOR|WP_150619842.1	PINI|WP_150685811.1	PMOR|WP_150567495.1	PNOR|WP_058375876.1	PNOS|WP_150556666.1	POXA|WP_046293016.1	PPNE|WP_150680677.1	PPNO|WP_023594496.1	PPUL|WP_039405304.1	PSOL|WP_150550743.1	PSPU|WP_039401044.1	PTEG|WP_150611860.1	PTER|WP_150699818.1	PTHI|WP_047215947.1	PVER|WP_044456891.1	PXY2|WP_017235820.1	ZZZZ|fig|93222.8.peg.350
OG0001172	BCEP|WP_059685236.1	PANA|WP_150739709.1	PANH|WP_150670126.1	PAPI|WP_042114633.1	PAQU|WP_150575663.1	PBRO|WP_150557545.1	PCAP|WP_150722049.1	PCAT|WP_150625109.1	PCEP|WP_150606718.1	PCOM|WP_150666786.1	PCOU|WP_010805099.1	PEPA|WP_150588226.1	PFAE|WP_047907035.1	PFIB|WP_039374263.1	PHOR|WP_150620406.1	PINI|WP_150789517.1	PMOR|WP_150565623.1	PNOR|WP_058377440.1	PNOS|WP_150553615.1	POXA|WP_046290890.1	PPNE|WP_150680230.1	PPNO|WP_023597494.1	PPUL|WP_039408328.1	PSOL|WP_150551564.1	PSPU|WP_039396175.1	PTEG|WP_150611519.1	PTER|WP_150696606.1	PTHI|WP_047215004.1	PVER|WP_044454234.1	PXY2|WP_017235652.1	ZZZZ|fig|93222.8.peg.5243
OG0001174	BCEP|WP_059685402.1	PANA|WP_150736897.1	PANH|WP_150667851.1	PAPI|WP_094067918.1	PAQU|WP_150575796.1	PBRO|WP_150558301.1	PCAP|WP_150721114.1	PCAT|WP_150625168.1	PCEP|WP_150606856.1	PCOM|WP_150664210.1	PCOU|WP_144265901.1	PEPA|WP_150588836.1	PFAE|WP_047908669.1	PFIB|WP_052240680.1	PHOR|WP_150619241.1	PINI|WP_150682809.1	PMOR|WP_150566274.1	PNOR|WP_058376908.1	PNOS|WP_150554177.1	POXA|WP_046293294.1	PPNE|WP_150679727.1	PPNO|WP_115344608.1	PPUL|WP_039413879.1	PSOL|WP_150551228.1	PSPU|WP_052253157.1	PTEG|WP_150611115.1	PTER|WP_150697133.1	PTHI|WP_047215393.1	PVER|WP_044457618.1	PXY2|WP_130027662.1	ZZZZ|fig|93222.8.peg.4652
OG0001179	BCEP|WP_059686576.1	PANA|WP_150737710.1	PANH|WP_150668532.1	PAPI|WP_048627843.1	PAQU|WP_150576260.1	PBRO|WP_150559795.1	PCAP|WP_150719606.1	PCAT|WP_150625224.1	PCEP|WP_150607400.1	PCOM|WP_150664357.1	PCOU|WP_150690946.1	PEPA|WP_150587590.1	PFAE|WP_047905728.1	PFIB|WP_039367399.1	PHOR|WP_150619915.1	PINI|WP_150685865.1	PMOR|WP_150567565.1	PNOR|WP_058375793.1	PNOS|WP_150556741.1	POXA|WP_046292948.1	PPNE|WP_150680594.1	PPNO|WP_023872113.1	PPUL|WP_039405136.1	PSOL|WP_150550802.1	PSPU|WP_039400854.1	PTEG|WP_150611789.1	PTER|WP_150695022.1	PTHI|WP_047216013.1	PVER|WP_044456825.1	PXY2|WP_130026839.1	ZZZZ|fig|93222.8.peg.250
OG0001180	BCEP|WP_059686620.1	PANA|WP_150738330.1	PANH|WP_150670995.1	PAPI|WP_042116967.1	PAQU|WP_150577474.1	PBRO|WP_150560396.1	PCAP|WP_150722292.1	PCAT|WP_150626358.1	PCEP|WP_150610548.1	PCOM|WP_150665088.1	PCOU|WP_150691512.1	PEPA|WP_150589953.1	PFAE|WP_047907334.1	PFIB|WP_039373468.1	PHOR|WP_150621060.1	PINI|WP_150789785.1	PMOR|WP_150568393.1	PNOR|WP_058375431.1	PNOS|WP_150556299.1	POXA|WP_046291168.1	PPNE|WP_150682024.1	PPNO|WP_023597101.1	PPUL|WP_039409261.1	PSOL|WP_150552027.1	PSPU|WP_039399980.1	PTEG|WP_150615052.1	PTER|WP_150695212.1	PTHI|WP_047212721.1	PVER|WP_044454795.1	PXY2|WP_130025230.1	ZZZZ|fig|93222.8.peg.3159
OG0001184	BCEP|WP_059687178.1	PANA|WP_150737401.1	PANH|WP_150670818.1	PAPI|WP_042113106.1	PAQU|WP_150575922.1	PBRO|WP_150560959.1	PCAP|WP_150719912.1	PCAT|WP_044457111.1	PCEP|WP_130027124.1	PCOM|WP_150666556.1	PCOU|WP_010803969.1	PEPA|WP_150587936.1	PFAE|WP_047906000.1	PFIB|WP_039375724.1	PHOR|WP_150620185.1	PINI|WP_150686189.1	PMOR|WP_150566478.1	PNOR|WP_058376142.1	PNOS|WP_150554807.1	POXA|WP_046289827.1	PPNE|WP_150681007.1	PPNO|WP_023594181.1	PPUL|WP_039405855.1	PSOL|WP_150550509.1	PSPU|WP_039393230.1	PTEG|WP_150612102.1	PTER|WP_150699402.1	PTHI|WP_047214995.1	PVER|WP_044457111.1	PXY2|WP_130027124.1	ZZZZ|fig|93222.8.peg.717
OG0001186	BCEP|WP_059687192.1	PANA|WP_150737376.1	PANH|WP_150670847.1	PAPI|WP_042113149.1	PAQU|WP_150575896.1	PBRO|WP_150560927.1	PCAP|WP_150719932.1	PCAT|WP_150625638.1	PCEP|WP_150606977.1	PCOM|WP_150666580.1	PCOU|WP_010803936.1	PEPA|WP_150587964.1	PFAE|WP_047906029.1	PFIB|WP_039374917.1	PHOR|WP_150620154.1	PINI|WP_150791654.1	PMOR|WP_150566505.1	PNOR|WP_058376171.1	PNOS|WP_150557170.1	POXA|WP_046289852.1	PPNE|WP_150681037.1	PPNO|WP_023872352.1	PPUL|WP_039405946.1	PSOL|WP_150550477.1	PSPU|WP_039393300.1	PTEG|WP_150612130.1	PTER|WP_150699372.1	PTHI|WP_047215890.1	PVER|WP_044457141.1	PXY2|WP_130027161.1	ZZZZ|fig|93222.8.peg.754
OG0001188	BCEP|WP_059687201.1	PANA|WP_150737357.1	PANH|WP_150670870.1	PAPI|WP_042113175.1	PAQU|WP_150575877.1	PBRO|WP_150560905.1	PCAP|WP_150719950.1	PCAT|WP_150627878.1	PCEP|WP_130027184.1	PCOM|WP_150575877.1	PCOU|WP_010806908.1	PEPA|WP_150587985.1	PFAE|WP_047906049.1	PFIB|WP_039375659.1	PHOR|WP_150620139.1	PINI|WP_150686153.1	PMOR|WP_023872391.1	PNOR|WP_058376193.1	PNOS|WP_150557197.1	POXA|WP_046289870.1	PPNE|WP_150681057.1	PPNO|WP_023872391.1	PPUL|WP_039406009.1	PSOL|WP_150550458.1	PSPU|WP_039393350.1	PTEG|WP_150612153.1	PTER|WP_150699348.1	PTHI|WP_047215869.1	PVER|WP_044457163.1	PXY2|WP_130027184.1	ZZZZ|fig|93222.8.peg.783
OG0001189	BCEP|WP_059687203.1	PANA|WP_150737355.1	PANH|WP_150670872.1	PAPI|WP_048628052.1	PAQU|WP_150575874.1	PBRO|WP_150560902.1	PCAP|WP_150719952.1	PCAT|WP_150627881.1	PCEP|WP_130027188.1	PCOM|WP_150666600.1	PCOU|WP_010806911.1	PEPA|WP_150588081.1	PFAE|WP_047906051.1	PFIB|WP_039375662.1	PHOR|WP_150620136.1	PINI|WP_150791646.1	PMOR|WP_150566528.1	PNOR|WP_058376196.1	PNOS|WP_150557200.1	POXA|WP_046289871.1	PPNE|WP_150681060.1	PPNO|WP_023594058.1	PPUL|WP_039406015.1	PSOL|WP_150550455.1	PSPU|WP_039393355.1	PTEG|WP_150612156.1	PTER|WP_150699345.1	PTHI|WP_047216808.1	PVER|WP_044457165.1	PXY2|WP_130027188.1	ZZZZ|fig|93222.8.peg.786
OG0001190	BCEP|WP_059687292.1	PANA|WP_150740714.1	PANH|WP_150671290.1	PAPI|WP_048629805.1	PAQU|WP_150578199.1	PBRO|WP_150561480.1	PCAP|WP_150723219.1	PCAT|WP_150622041.1	PCEP|WP_130026455.1	PCOM|WP_150663338.1	PCOU|WP_010806300.1	PEPA|WP_150590711.1	PFAE|WP_047905265.1	PFIB|WP_039368742.1	PHOR|WP_150622761.1	PINI|WP_150790999.1	PMOR|WP_150567137.1	PNOR|WP_058377956.1	PNOS|WP_150556831.1	POXA|WP_046292531.1	PPNE|WP_150681347.1	PPNO|WP_023595263.1	PPUL|WP_039412429.1	PSOL|WP_150550365.1	PSPU|WP_039397318.1	PTEG|WP_150612967.1	PTER|WP_150698765.1	PTHI|WP_047214447.1	PVER|WP_044456331.1	PXY2|WP_130026455.1	ZZZZ|fig|93222.8.peg.1581
OG0001191	BCEP|WP_059687303.1	PANA|WP_150737255.1	PANH|WP_150667319.1	PAPI|WP_042116493.1	PAQU|WP_150574651.1	PBRO|WP_150558692.1	PCAP|WP_150723281.1	PCAT|WP_150622424.1	PCEP|WP_130026273.1	PCOM|WP_150663135.1	PCOU|WP_150690157.1	PEPA|WP_150589169.1	PFAE|WP_047905082.1	PFIB|WP_039374138.1	PHOR|WP_150621529.1	PINI|WP_150790835.1	PMOR|WP_150565440.1	PNOR|WP_058378158.1	PNOS|WP_150555771.1	POXA|WP_046292321.1	PPNE|WP_150677513.1	PPNO|WP_023871622.1	PPUL|WP_039411932.1	PSOL|WP_150550193.1	PSPU|WP_039397677.1	PTEG|WP_150612741.1	PTER|WP_150698128.1	PTHI|WP_047214419.1	PVER|WP_044456163.1	PXY2|WP_130026273.1	ZZZZ|fig|93222.8.peg.1882
OG0001192	BCEP|WP_059687318.1	PANA|WP_150739630.1	PANH|WP_150669496.1	PAPI|WP_042115759.1	PAQU|WP_150577868.1	PBRO|WP_150560807.1	PCAP|WP_069344964.1	PCAT|WP_150626697.1	PCEP|WP_130025796.1	PCOM|WP_150577868.1	PCOU|WP_150690695.1	PEPA|WP_150590517.1	PFAE|WP_047907865.1	PFIB|WP_039374304.1	PHOR|WP_150623545.1	PINI|WP_150791224.1	PMOR|WP_150567779.1	PNOR|WP_058378991.1	PNOS|WP_150555897.1	POXA|WP_046291770.1	PPNE|WP_150678442.1	PPNO|WP_023596261.1	PPUL|WP_039410806.1	PSOL|WP_150552658.1	PSPU|WP_039398762.1	PTEG|WP_150613882.1	PTER|WP_150698191.1	PTHI|WP_047214048.1	PVER|WP_044455573.1	PXY2|WP_130025796.1	ZZZZ|fig|93222.8.peg.2760
OG0001193	BCEP|WP_059687321.1	PANA|WP_150739636.1	PANH|WP_150669502.1	PAPI|WP_072632825.1	PAQU|WP_150577875.1	PBRO|WP_150560814.1	PCAP|WP_150723097.1	PCAT|WP_150626703.1	PCEP|WP_150610166.1	PCOM|WP_150666396.1	PCOU|WP_150690698.1	PEPA|WP_150590512.1	PFAE|WP_047907871.1	PFIB|WP_039374313.1	PHOR|WP_150623531.1	PINI|WP_150791227.1	PMOR|WP_150567825.1	PNOR|WP_058378985.1	PNOS|WP_150555892.1	POXA|WP_046291776.1	PPNE|WP_150679176.1	PPNO|WP_028731033.1	PPUL|WP_039410814.1	PSOL|WP_150553413.1	PSPU|WP_039398750.1	PTEG|WP_150613889.1	PTER|WP_150698184.1	PTHI|WP_047216467.1	PVER|WP_044455580.1	PXY2|WP_130025801.1	ZZZZ|fig|93222.8.peg.2752
OG0001194	BCEP|WP_059687326.1	PANA|WP_174990238.1	PANH|WP_174994992.1	PAPI|WP_058375195.1	PAQU|WP_174990238.1	PBRO|WP_150560825.1	PCAP|WP_139133421.1	PCAT|WP_150626769.1	PCEP|WP_017234132.1	PCOM|WP_174985113.1	PCOU|WP_051126094.1	PEPA|WP_150590499.1	PFAE|WP_047909045.1	PFIB|WP_052241007.1	PHOR|WP_150623507.1	PINI|WP_174996273.1	PMOR|WP_150567793.1	PNOR|WP_087689135.1	PNOS|WP_174966384.1	POXA|WP_046293654.1	PPNE|WP_150679175.1	PPNO|WP_023596240.1	PPUL|WP_052267571.1	PSOL|WP_150553427.1	PSPU|WP_039403413.1	PTEG|WP_150613901.1	PTER|WP_150698287.1	PTHI|WP_047214031.1	PVER|WP_044458014.1	PXY2|WP_130025809.1	ZZZZ|fig|93222.8.peg.2736
OG0001195	BCEP|WP_059687327.1	PANA|WP_150739649.1	PANH|WP_174994984.1	PAPI|WP_042115780.1	PAQU|WP_174990235.1	PBRO|WP_174977961.1	PCAP|WP_174981457.1	PCAT|WP_174990534.1	PCEP|WP_174966717.1	PCOM|WP_174985100.1	PCOU|WP_036660868.1	PEPA|WP_174978274.1	PFAE|WP_047907886.1	PFIB|WP_039374336.1	PHOR|WP_174995845.1	PINI|WP_058378968.1	PMOR|WP_174971414.1	PNOR|WP_058378968.1	PNOS|WP_174966376.1	POXA|WP_046291790.1	PPNE|WP_174987704.1	PPNO|WP_023874160.1	PPUL|WP_039410838.1	PSOL|WP_174976614.1	PSPU|WP_039398716.1	PTEG|WP_174978597.1	PTER|WP_224788816.1	PTHI|WP_047214027.1	PVER|WP_044455595.1	PXY2|WP_165385274.1	ZZZZ|fig|93222.8.peg.2732
OG0001196	BCEP|WP_059687328.1	PANA|WP_150739650.1	PANH|WP_150669515.1	PAPI|WP_082117875.1	PAQU|WP_174990239.1	PBRO|WP_174977967.1	PCAP|WP_174981481.1	PCAT|WP_174990540.1	PCEP|WP_130025811.1	PCOM|WP_150666409.1	PCOU|WP_051126093.1	PEPA|WP_174978283.1	PFAE|WP_047909046.1	PFIB|WP_039374337.1	PHOR|WP_174995849.1	PINI|WP_174996274.1	PMOR|WP_150567797.1	PNOR|WP_058380333.1	PNOS|WP_150555874.1	POXA|WP_046291791.1	PPNE|WP_174987854.1	PPNO|WP_028731369.1	PPUL|WP_052267572.1	PSOL|WP_174976615.1	PSPU|WP_052253263.1	PTEG|WP_150613904.1	PTER|WP_150698285.1	PTHI|WP_047214026.1	PVER|WP_044458016.1	PXY2|WP_130025811.1	ZZZZ|fig|93222.8.peg.2731
OG0001197	BCEP|WP_059687330.1	PANA|WP_150739653.1	PANH|WP_150669518.1	PAPI|WP_042115782.1	PAQU|WP_150577891.1	PBRO|WP_150560832.1	PCAP|WP_150723113.1	PCAT|WP_150626719.1	PCEP|WP_017234125.1	PCOM|WP_150666412.1	PCOU|WP_010803878.1	PEPA|WP_150590493.1	PFAE|WP_047907888.1	PFIB|WP_039374341.1	PHOR|WP_150623495.1	PINI|WP_150686531.1	PMOR|WP_150567799.1	PNOR|WP_058378966.1	PNOS|WP_150555871.1	POXA|WP_046291793.1	PPNE|WP_150678415.1	PPNO|WP_023596232.1	PPUL|WP_039410845.1	PSOL|WP_150553433.1	PSPU|WP_039398710.1	PTEG|WP_150613907.1	PTER|WP_150698164.1	PTHI|WP_047214023.1	PVER|WP_044455597.1	PXY2|WP_017234125.1	ZZZZ|fig|93222.8.peg.2728
OG0001198	BCEP|WP_059687376.1	PANA|WP_150737103.1	PANH|WP_150667127.1	PAPI|WP_042116227.1	PAQU|WP_150574388.1	PBRO|WP_150558525.1	PCAP|WP_150720424.1	PCAT|WP_174990344.1	PCEP|WP_174966631.1	PCOM|WP_150662940.1	PCOU|WP_168162899.1	PEPA|WP_150588949.1	PFAE|WP_047904945.1	PFIB|WP_167525571.1	PHOR|WP_150621681.1	PINI|WP_150684333.1	PMOR|WP_174970805.1	PNOR|WP_058378352.1	PNOS|WP_150554270.1	POXA|WP_046292189.1	PPNE|WP_150677774.1	PPNO|WP_161782795.1	PPUL|WP_039411525.1	PSOL|WP_150550029.1	PSPU|WP_039397986.1	PTEG|WP_150613257.1	PTER|WP_150695653.1	PTHI|WP_047213682.1	PVER|WP_167370695.1	PXY2|WP_130026155.1	ZZZZ|fig|93222.8.peg.2150
OG0001199	BCEP|WP_059687383.1	PANA|WP_150737084.1	PANH|WP_150667108.1	PAPI|WP_042116202.1	PAQU|WP_150574368.1	PBRO|WP_150558507.1	PCAP|WP_150720407.1	PCAT|WP_150622816.1	PCEP|WP_150608017.1	PCOM|WP_150662926.1	PCOU|WP_150690003.1	PEPA|WP_150588931.1	PFAE|WP_047904928.1	PFIB|WP_039365957.1	PHOR|WP_150621714.1	PINI|WP_150790669.1	PMOR|WP_150565234.1	PNOR|WP_058378369.1	PNOS|WP_150554288.1	POXA|WP_046292161.1	PPNE|WP_150677806.1	PPNO|WP_023595770.1	PPUL|WP_039411491.1	PSOL|WP_150550012.1	PSPU|WP_039398014.1	PTEG|WP_150613277.1	PTER|WP_150695635.1	PTHI|WP_047213733.1	PVER|WP_044455965.1	PXY2|WP_130026126.1	ZZZZ|fig|93222.8.peg.2171
OG0001200	BCEP|WP_059687384.1	PANA|WP_150737083.1	PANH|WP_150667107.1	PAPI|WP_042118626.1	PAQU|WP_150574367.1	PBRO|WP_150558506.1	PCAP|WP_150720406.1	PCAT|WP_150622818.1	PCEP|WP_130026125.1	PCOM|WP_150662925.1	PCOU|WP_150690002.1	PEPA|WP_150588930.1	PFAE|WP_047908134.1	PFIB|WP_039366209.1	PHOR|WP_150621715.1	PINI|WP_150684315.1	PMOR|WP_150565233.1	PNOR|WP_058378370.1	PNOS|WP_150554289.1	POXA|WP_046293790.1	PPNE|WP_150677807.1	PPNO|WP_023874505.1	PPUL|WP_039411488.1	PSOL|WP_150550011.1	PSPU|WP_039403024.1	PTEG|WP_150613278.1	PTER|WP_150695633.1	PTHI|WP_047213736.1	PVER|WP_044455964.1	PXY2|WP_130026125.1	ZZZZ|fig|93222.8.peg.2172
OG0001201	BCEP|WP_059687397.1	PANA|WP_174991038.1	PANH|WP_174994990.1	PAPI|WP_167370765.1	PAQU|WP_150577923.1	PBRO|WP_174977966.1	PCAP|WP_150723062.1	PCAT|WP_174990538.1	PCEP|WP_174966726.1	PCOM|WP_150666432.1	PCOU|WP_036661027.1	PEPA|WP_174978286.1	PFAE|WP_167362734.1	PFIB|WP_167525577.1	PHOR|WP_174995581.1	PINI|WP_174997288.1	PMOR|WP_150567750.1	PNOR|WP_167365832.1	PNOS|WP_150555928.1	POXA|WP_157122891.1	PPNE|WP_150679181.1	PPNO|WP_028731035.1	PPUL|WP_039415110.1	PSOL|WP_174976559.1	PSPU|WP_224786936.1	PTEG|WP_174978604.1	PTER|WP_150698226.1	PTHI|WP_083566750.1	PVER|WP_084070995.1	PXY2|WP_130025772.1	ZZZZ|fig|93222.8.peg.2799
OG0001204	BCEP|WP_059687423.1	PANA|WP_150738625.1	PANH|WP_150668264.1	PAPI|WP_042115555.1	PAQU|WP_150576866.1	PBRO|WP_150559297.1	PCAP|WP_150721591.1	PCAT|WP_150625922.1	PCEP|WP_130025660.1	PCOM|WP_150664933.1	PCOU|WP_150690600.1	PEPA|WP_150591266.1	PFAE|WP_047907726.1	PFIB|WP_039374696.1	PHOR|WP_150619609.1	PINI|WP_150790193.1	PMOR|WP_150568505.1	PNOR|WP_058379248.1	PNOS|WP_150556940.1	POXA|WP_046291609.1	PPNE|WP_150678627.1	PPNO|WP_023596513.1	PPUL|WP_039410458.1	PSOL|WP_150553343.1	PSPU|WP_039399061.1	PTEG|WP_150612291.1	PTER|WP_150696822.1	PTHI|WP_047212985.1	PVER|WP_044455389.1	PXY2|WP_130025660.1	ZZZZ|fig|93222.8.peg.3949
OG0001206	BCEP|WP_059687908.1	PANA|WP_150738158.1	PANH|WP_174994930.1	PAPI|WP_082164705.1	PAQU|WP_150578017.1	PBRO|WP_150560255.1	PCAP|WP_150722787.1	PCAT|WP_150626482.1	PCEP|WP_150610336.1	PCOM|WP_150663628.1	PCOU|WP_168162950.1	PEPA|WP_150590202.1	PFAE|WP_047906309.1	PFIB|WP_080759310.1	PHOR|WP_150620742.1	PINI|WP_150791891.1	PMOR|WP_150567910.1	PNOR|WP_157125976.1	PNOS|WP_150555547.1	POXA|WP_084009955.1	PPNE|WP_174988096.1	PPNO|WP_023872599.1	PPUL|WP_084072796.1	PSOL|WP_150552926.1	PSPU|WP_072633381.1	PTEG|WP_150613472.1	PTER|WP_224788926.1	PTHI|WP_156884517.1	PVER|WP_063389864.1	PXY2|WP_130027530.1	ZZZZ|fig|93222.8.peg.4147
OG0001207	BCEP|WP_059687911.1	PANA|WP_150738211.1	PANH|WP_150668991.1	PAPI|WP_042113621.1	PAQU|WP_150578085.1	PBRO|WP_150560176.1	PCAP|WP_150722844.1	PCAT|WP_150626416.1	PCEP|WP_017233821.1	PCOM|WP_150663693.1	PCOU|WP_010807763.1	PEPA|WP_150590108.1	PFAE|WP_047906377.1	PFIB|WP_039366342.1	PHOR|WP_150620811.1	PINI|WP_150682544.1	PMOR|WP_150567833.1	PNOR|WP_058376586.1	PNOS|WP_150555504.1	POXA|WP_046290210.1	PPNE|WP_150679404.1	PPNO|WP_023598331.1	PPUL|WP_039406808.1	PSOL|WP_017233821.1	PSPU|WP_039394110.1	PTEG|WP_150613561.1	PTER|WP_150697840.1	PTHI|WP_047215594.1	PVER|WP_044457494.1	PXY2|WP_017233821.1	ZZZZ|fig|93222.8.peg.4251
OG0001209	BCEP|WP_059688312.1	PANA|WP_150736896.1	PANH|WP_150667599.1	PAPI|WP_048628528.1	PAQU|WP_150575794.1	PBRO|WP_174977753.1	PCAP|WP_150721110.1	PCAT|WP_150625165.1	PCEP|WP_150606152.1	PCOM|WP_150663976.1	PCOU|WP_150689911.1	PEPA|WP_150588838.1	PFAE|WP_084664049.1	PFIB|WP_144400328.1	PHOR|WP_150619243.1	PINI|WP_150789617.1	PMOR|WP_150566276.1	PNOR|WP_084656504.1	PNOS|WP_174966240.1	POXA|WP_046293292.1	PPNE|WP_150680385.1	PPNO|WP_028731281.1	PPUL|WP_115088983.1	PSOL|WP_150551028.1	PSPU|WP_039402004.1	PTEG|WP_150611562.1	PTER|WP_150697123.1	PTHI|WP_047215405.1	PVER|WP_044457614.1	PXY2|WP_130024609.1	ZZZZ|fig|93222.8.peg.4642
OG0001210	BCEP|WP_059688330.1	PANA|WP_150736411.1	PANH|WP_150667645.1	PAPI|WP_042113931.1	PAQU|WP_150575118.1	PBRO|WP_150558029.1	PCAP|WP_150720804.1	PCAT|WP_150624282.1	PCEP|WP_150606065.1	PCOM|WP_150663916.1	PCOU|WP_150689665.1	PEPA|WP_150588671.1	PFAE|WP_047906585.1	PFIB|WP_039370354.1	PHOR|WP_150618941.1	PINI|WP_150789098.1	PMOR|WP_150566076.1	PNOR|WP_058376816.1	PNOS|WP_150554112.1	POXA|WP_046290400.1	PPNE|WP_150679650.1	PPNO|WP_023598080.1	PPUL|WP_039407275.1	PSOL|WP_150551092.1	PSPU|WP_039394767.1	PTEG|WP_150611036.1	PTER|WP_150696130.1	PTHI|WP_047216732.1	PVER|WP_044453351.1	PXY2|WP_130024552.1	ZZZZ|fig|93222.8.peg.4559
OG0001211	BCEP|WP_059688351.1	PANA|WP_150739256.1	PANH|WP_150667713.1	PAPI|WP_042113880.1	PAQU|WP_150575082.1	PBRO|WP_150558069.1	PCAP|WP_150720741.1	PCAT|WP_150625147.1	PCEP|WP_130024515.1	PCOM|WP_150663854.1	PCOU|WP_150689684.1	PEPA|WP_150588713.1	PFAE|WP_047906530.1	PFIB|WP_039370279.1	PHOR|WP_150618980.1	PINI|WP_058376775.1	PMOR|WP_150566138.1	PNOR|WP_058376775.1	PNOS|WP_150555373.1	POXA|WP_046290346.1	PPNE|WP_150679583.1	PPNO|WP_023872753.1	PPUL|WP_052266911.1	PSOL|WP_150551132.1	PSPU|WP_039394588.1	PTEG|WP_150610998.1	PTER|WP_150696206.1	PTHI|WP_047215474.1	PVER|WP_044453284.1	PXY2|WP_130024515.1	ZZZZ|fig|93222.8.peg.4506
OG0001212	BCEP|WP_059688376.1	PANA|WP_150740487.1	PANH|WP_150670390.1	PAPI|WP_042117501.1	PAQU|WP_150578365.1	PBRO|WP_150561182.1	PCAP|WP_150722520.1	PCAT|WP_150627030.1	PCEP|WP_150610124.1	PCOM|WP_150666311.1	PCOU|WP_144265909.1	PEPA|WP_150590441.1	PFAE|WP_047908524.1	PFIB|WP_052241033.1	PHOR|WP_150621300.1	PINI|WP_087686328.1	PMOR|WP_150568026.1	PNOR|WP_058379943.1	PNOS|WP_150556176.1	POXA|WP_046293173.1	PPNE|WP_150682388.1	PPNO|WP_048806765.1	PPUL|WP_052267462.1	PSOL|WP_150552292.1	PSPU|WP_052253133.1	PTEG|WP_150613761.1	PTER|WP_150699559.1	PTHI|WP_047216792.1	PVER|WP_044458577.1	PXY2|WP_130028003.1	ZZZZ|fig|93222.8.peg.982
OG0001213	BCEP|WP_059688384.1	PANA|WP_039401593.1	PANH|WP_150670389.1	PAPI|WP_172417106.1	PAQU|WP_039401593.1	PBRO|WP_174977993.1	PCAP|WP_174981315.1	PCAT|WP_150627032.1	PCEP|WP_130027404.1	PCOM|WP_174985074.1	PCOU|WP_036664083.1	PEPA|WP_150590338.1	PFAE|WP_157112491.1	PFIB|WP_039375253.1	PHOR|WP_150621226.1	PINI|WP_150686662.1	PMOR|WP_150568025.1	PNOR|WP_174554634.1	PNOS|WP_150556059.1	POXA|WP_039401593.1	PPNE|WP_150682330.1	PPNO|WP_024788447.1	PPUL|WP_039413472.1	PSOL|WP_150552161.1	PSPU|WP_039401593.1	PTEG|WP_150613627.1	PTER|WP_150699561.1	PTHI|WP_047215777.1	PVER|WP_044457298.1	PXY2|WP_130027404.1	ZZZZ|fig|93222.8.peg.969
OG0001214	BCEP|WP_059688385.1	PANA|WP_150740443.1	PANH|WP_150670321.1	PAPI|WP_048628209.1	PAQU|WP_150578325.1	PBRO|WP_150561117.1	PCAP|WP_150722448.1	PCAT|WP_150626983.1	PCEP|WP_130027401.1	PCOM|WP_150578325.1	PCOU|WP_010808166.1	PEPA|WP_150590343.1	PFAE|WP_047906174.1	PFIB|WP_039375147.1	PHOR|WP_150621222.1	PINI|WP_150686660.1	PMOR|WP_150567969.1	PNOR|WP_058376339.1	PNOS|WP_150556064.1	POXA|WP_046289999.1	PPNE|WP_150682327.1	PPNO|WP_023593877.1	PPUL|WP_039406266.1	PSOL|WP_150552164.1	PSPU|WP_039393635.1	PTEG|WP_150613631.1	PTER|WP_150699525.1	PTHI|WP_047215779.1	PVER|WP_044457295.1	PXY2|WP_130027401.1	ZZZZ|fig|93222.8.peg.963
OG0001215	BCEP|WP_059688386.1	PANA|WP_095178579.1	PANH|WP_044457289.1	PAPI|WP_010808174.1	PAQU|WP_095178579.1	PBRO|WP_010808174.1	PCAP|WP_150722444.1	PCAT|WP_044457289.1	PCEP|WP_150610068.1	PCOM|WP_095178579.1	PCOU|WP_010808174.1	PEPA|WP_150590351.1	PFAE|WP_047906168.1	PFIB|WP_039375156.1	PHOR|WP_010808174.1	PINI|WP_058376332.1	PMOR|WP_150567964.1	PNOR|WP_058376332.1	PNOS|WP_150556070.1	POXA|WP_157122927.1	PPNE|WP_150682321.1	PPNO|WP_010808174.1	PPUL|WP_039406251.1	PSOL|WP_130027398.1	PSPU|WP_095178579.1	PTEG|WP_010808174.1	PTER|WP_150699533.1	PTHI|WP_156884819.1	PVER|WP_044457289.1	PXY2|WP_130027398.1	ZZZZ|fig|93222.8.peg.955
OG0001216	BCEP|WP_059688501.1	PANA|WP_150738535.1	PANH|WP_150668376.1	PAPI|WP_048629299.1	PAQU|WP_150576755.1	PBRO|WP_150559192.1	PCAP|WP_150721502.1	PCAT|WP_150625827.1	PCEP|WP_026131777.1	PCOM|WP_150664830.1	PCOU|WP_036661140.1	PEPA|WP_150589578.1	PFAE|WP_047908975.1	PFIB|WP_039368622.1	PHOR|WP_150619775.1	PINI|WP_087688196.1	PMOR|WP_150567028.1	PNOR|WP_058379372.1	PNOS|WP_150555047.1	POXA|WP_046291520.1	PPNE|WP_150678751.1	PPNO|WP_023873862.1	PPUL|WP_039414926.1	PSOL|WP_150551539.1	PSPU|WP_039399249.1	PTEG|WP_150612400.1	PTER|WP_150697607.1	PTHI|WP_047214407.1	PVER|WP_044455295.1	PXY2|WP_026131777.1	ZZZZ|fig|93222.8.peg.3798
OG0001218	BCEP|WP_059688532.1	PANA|WP_150737690.1	PANH|WP_150668550.1	PAPI|WP_042112679.1	PAQU|WP_150576239.1	PBRO|WP_150559817.1	PCAP|WP_150719624.1	PCAT|WP_150625241.1	PCEP|WP_150607378.1	PCOM|WP_150664376.1	PCOU|WP_150690933.1	PEPA|WP_150587609.1	PFAE|WP_047905747.1	PFIB|WP_039367325.1	PHOR|WP_150619895.1	PINI|WP_150685847.1	PMOR|WP_150567546.1	PNOR|WP_058375819.1	PNOS|WP_150556720.1	POXA|WP_046292969.1	PPNE|WP_150680616.1	PPNO|WP_023872126.1	PPUL|WP_039405193.1	PSOL|WP_150550786.1	PSPU|WP_039400914.1	PTEG|WP_150611810.1	PTER|WP_150700159.1	PTHI|WP_047216002.1	PVER|WP_044456843.1	PXY2|WP_130026853.1	ZZZZ|fig|93222.8.peg.277
OG0001219	BCEP|WP_059688533.1	PANA|WP_150737688.1	PANH|WP_150668761.1	PAPI|WP_048627925.1	PAQU|WP_150576467.1	PBRO|WP_150559939.1	PCAP|WP_150719985.1	PCAT|WP_150625244.1	PCEP|WP_150607650.1	PCOM|WP_150664379.1	PCOU|WP_150691051.1	PEPA|WP_150588032.1	PFAE|WP_084663845.1	PFIB|WP_052240502.1	PHOR|WP_150620101.1	PINI|WP_150791396.1	PMOR|WP_150567543.1	PNOR|WP_084656387.1	PNOS|WP_150556717.1	POXA|WP_084009878.1	PPNE|WP_150680619.1	PPNO|WP_023872127.1	PPUL|WP_084072723.1	PSOL|WP_150550870.1	PSPU|WP_084103967.1	PTEG|WP_150612192.1	PTER|WP_150700162.1	PTHI|WP_047215999.1	PVER|WP_084070828.1	PXY2|WP_130027943.1	ZZZZ|fig|93222.8.peg.281
OG0001221	BCEP|WP_059688678.1	PANA|WP_150664147.1	PANH|WP_150670435.1	PAPI|WP_048628604.1	PAQU|WP_150575371.1	PBRO|WP_150557786.1	PCAP|WP_069340349.1	PCAT|WP_044453768.1	PCEP|WP_026131720.1	PCOM|WP_150664147.1	PCOU|WP_010804784.1	PEPA|WP_150588429.1	PFAE|WP_047906808.1	PFIB|WP_039365498.1	PHOR|WP_150583358.1	PINI|WP_058377123.1	PMOR|WP_023872972.1	PNOR|WP_058377123.1	PNOS|WP_150553871.1	POXA|WP_046290651.1	PPNE|WP_150679920.1	PPNO|WP_023872972.1	PPUL|WP_039407819.1	PSOL|WP_150551787.1	PSPU|WP_224786753.1	PTEG|WP_150611287.1	PTER|WP_150700022.1	PTHI|WP_047215126.1	PVER|WP_044453768.1	PXY2|WP_026131720.1	ZZZZ|fig|93222.8.peg.4874
OG0001222	BCEP|WP_059688689.1	PANA|WP_150736647.1	PANH|WP_150670460.1	PAPI|WP_042114310.1	PAQU|WP_150575392.1	PBRO|WP_150557763.1	PCAP|WP_150721040.1	PCAT|WP_150624838.1	PCEP|WP_150606444.1	PCOM|WP_150665345.1	PCOU|WP_010804813.1	PEPA|WP_150588405.1	PFAE|WP_047906829.1	PFIB|WP_039373745.1	PHOR|WP_150618663.1	PINI|WP_150682994.1	PMOR|WP_150565802.1	PNOR|WP_058377150.1	PNOS|WP_150553846.1	POXA|WP_046290671.1	PPNE|WP_150679945.1	PPNO|WP_023597758.1	PPUL|WP_039407861.1	PSOL|WP_150551765.1	PSPU|WP_039395522.1	PTEG|WP_150611311.1	PTER|WP_150700010.1	PTHI|WP_047215101.1	PVER|WP_072617429.1	PXY2|WP_130024778.1	ZZZZ|fig|93222.8.peg.4905
OG0001223	BCEP|WP_059688691.1	PANA|WP_150736682.1	PANH|WP_150670497.1	PAPI|WP_042114359.1	PAQU|WP_150575437.1	PBRO|WP_150557729.1	PCAP|WP_150721076.1	PCAT|WP_150624873.1	PCEP|WP_150606485.1	PCOM|WP_150665383.1	PCOU|WP_150689522.1	PEPA|WP_150588379.1	PFAE|WP_047906859.1	PFIB|WP_039373792.1	PHOR|WP_150618634.1	PINI|WP_087689812.1	PMOR|WP_150565777.1	PNOR|WP_058377183.1	PNOS|WP_150553808.1	POXA|WP_046290703.1	PPNE|WP_150679981.1	PPNO|WP_023597716.1	PPUL|WP_039407922.1	PSOL|WP_150551743.1	PSPU|WP_039395609.1	PTEG|WP_150611347.1	PTER|WP_150697961.1	PTHI|WP_047215082.1	PVER|WP_044453875.1	PXY2|WP_130024797.1	ZZZZ|fig|93222.8.peg.4947
OG0001224	BCEP|WP_059688767.1	PANA|WP_150736882.1	PANH|WP_150670097.1	PAPI|WP_042114595.1	PAQU|WP_150575641.1	PBRO|WP_150557573.1	PCAP|WP_150722026.1	PCAT|WP_150625082.1	PCEP|WP_130027711.1	PCOM|WP_150665564.1	PCOU|WP_150689423.1	PEPA|WP_174978156.1	PFAE|WP_047907009.1	PFIB|WP_039369781.1	PHOR|WP_150620434.1	PINI|WP_150789506.1	PMOR|WP_150565647.1	PNOR|WP_058377409.1	PNOS|WP_150553646.1	POXA|WP_046290863.1	PPNE|WP_150680198.1	PPNO|WP_023597530.1	PPUL|WP_039408246.1	PSOL|WP_150551593.1	PSPU|WP_039396080.1	PTEG|WP_174978428.1	PTER|WP_150696571.1	PTHI|WP_047215033.1	PVER|WP_044454177.1	PXY2|WP_130027711.1	ZZZZ|fig|93222.8.peg.5207
OG0001225	BCEP|WP_059688801.1	PANA|WP_150737472.1	PANH|WP_150670551.1	PAPI|WP_042113004.1	PAQU|WP_150575997.1	PBRO|WP_150560683.1	PCAP|WP_150719842.1	PCAT|WP_150625549.1	PCEP|WP_150607104.1	PCOM|WP_150666625.1	PCOU|WP_150690813.1	PEPA|WP_150587849.1	PFAE|WP_047905934.1	PFIB|WP_039370938.1	PHOR|WP_150620252.1	PINI|WP_150686246.1	PMOR|WP_150566412.1	PNOR|WP_058376072.1	PNOS|WP_150554727.1	POXA|WP_046289765.1	PPNE|WP_150680930.1	PPNO|WP_023872298.1	PPUL|WP_039405709.1	PSOL|WP_150550577.1	PSPU|WP_039393072.1	PTEG|WP_150612034.1	PTER|WP_150696392.1	PTHI|WP_047214931.1	PVER|WP_044457041.1	PXY2|WP_130027039.1	ZZZZ|fig|93222.8.peg.609
OG0001226	BCEP|WP_059688882.1	PANA|WP_150738689.1	PANH|WP_150668512.1	PAPI|WP_048629215.1	PAQU|WP_150576952.1	PBRO|WP_150559188.1	PCAP|WP_150721712.1	PCAT|WP_150625975.1	PCEP|WP_150608584.1	PCOM|WP_150664996.1	PCOU|WP_150690564.1	PEPA|WP_150589683.1	PFAE|WP_047908971.1	PFIB|WP_039373634.1	PHOR|WP_150619502.1	PINI|WP_150790134.1	PMOR|WP_150567081.1	PNOR|WP_058379376.1	PNOS|WP_150555151.1	POXA|WP_046293584.1	PPNE|WP_150679205.1	PPNO|WP_023596654.1	PPUL|WP_072637007.1	PSOL|WP_150551447.1	PSPU|WP_052252963.1	PTEG|WP_150612405.1	PTER|WP_224788759.1	PTHI|WP_047212951.1	PVER|WP_044457936.1	PXY2|WP_130025583.1	ZZZZ|fig|93222.8.peg.3791
OG0001227	BCEP|WP_059688885.1	PANA|WP_150738525.1	PANH|WP_150668388.1	PAPI|WP_048629211.1	PAQU|WP_046291512.1	PBRO|WP_150559180.1	PCAP|WP_069341659.1	PCAT|WP_150625817.1	PCEP|WP_150608598.1	PCOM|WP_046291512.1	PCOU|WP_010807428.1	PEPA|WP_150589567.1	PFAE|WP_047907624.1	PFIB|WP_039373646.1	PHOR|WP_150619494.1	PINI|WP_150684068.1	PMOR|WP_150567018.1	PNOR|WP_058379384.1	PNOS|WP_150555036.1	POXA|WP_046291512.1	PPNE|WP_150678762.1	PPNO|WP_023596662.1	PPUL|WP_039410173.1	PSOL|WP_150551440.1	PSPU|WP_039399270.1	PTEG|WP_150612414.1	PTER|WP_150697589.1	PTHI|WP_047212938.1	PVER|WP_044455284.1	PXY2|WP_130025574.1	ZZZZ|fig|93222.8.peg.3782
OG0001228	BCEP|WP_059688894.1	PANA|WP_150738636.1	PANH|WP_150668252.1	PAPI|WP_042115565.1	PAQU|WP_150576879.1	PBRO|WP_150559309.1	PCAP|WP_069344458.1	PCAT|WP_150625934.1	PCEP|WP_150610632.1	PCOM|WP_150664942.1	PCOU|WP_010807262.1	PEPA|WP_150591277.1	PFAE|WP_047907741.1	PFIB|WP_039374718.1	PHOR|WP_150619622.1	PINI|WP_087688090.1	PMOR|WP_150568517.1	PNOR|WP_058379233.1	PNOS|WP_150556927.1	POXA|WP_046291624.1	PPNE|WP_150678613.1	PPNO|WP_023873954.1	PPUL|WP_039410484.1	PSOL|WP_150553524.1	PSPU|WP_039399042.1	PTEG|WP_150612278.1	PTER|WP_150696809.1	PTHI|WP_047213003.1	PVER|WP_044455407.1	PXY2|WP_130025670.1	ZZZZ|fig|93222.8.peg.3965
OG0001229	BCEP|WP_059688897.1	PANA|WP_150738631.1	PANH|WP_150668257.1	PAPI|WP_042115561.1	PAQU|WP_150576871.1	PBRO|WP_150559302.1	PCAP|WP_150721595.1	PCAT|WP_150625928.1	PCEP|WP_130025666.1	PCOM|WP_150664938.1	PCOU|WP_010807270.1	PEPA|WP_150591271.1	PFAE|WP_047907734.1	PFIB|WP_039374709.1	PHOR|WP_150619616.1	PINI|WP_150790195.1	PMOR|WP_150568510.1	PNOR|WP_058379240.1	PNOS|WP_150556934.1	POXA|WP_046291617.1	PPNE|WP_150678621.1	PPNO|WP_023873948.1	PPUL|WP_039410469.1	PSOL|WP_150553349.1	PSPU|WP_039399047.1	PTEG|WP_150612284.1	PTER|WP_150696816.1	PTHI|WP_047212995.1	PVER|WP_044455401.1	PXY2|WP_130025666.1	ZZZZ|fig|93222.8.peg.3957
OG0001230	BCEP|WP_059688910.1	PANA|WP_150738523.1	PANH|WP_150668391.1	PAPI|WP_048629210.1	PAQU|WP_150576743.1	PBRO|WP_150559177.1	PCAP|WP_150721491.1	PCAT|WP_150625814.1	PCEP|WP_150608781.1	PCOM|WP_150664819.1	PCOU|WP_010807431.1	PEPA|WP_150589564.1	PFAE|WP_047907621.1	PFIB|WP_039373650.1	PHOR|WP_150619492.1	PINI|WP_150684066.1	PMOR|WP_150567015.1	PNOR|WP_058379387.1	PNOS|WP_150555033.1	POXA|WP_046291509.1	PPNE|WP_150678765.1	PPNO|WP_023596665.1	PPUL|WP_039414903.1	PSOL|WP_150551438.1	PSPU|WP_039399276.1	PTEG|WP_150612416.1	PTER|WP_150697586.1	PTHI|WP_047212933.1	PVER|WP_044455281.1	PXY2|WP_130025572.1	ZZZZ|fig|93222.8.peg.3779
OG0001231	BCEP|WP_059688937.1	PANA|WP_046291481.1	PANH|WP_150668426.1	PAPI|WP_048629190.1	PAQU|WP_046291481.1	PBRO|WP_150559139.1	PCAP|WP_150721456.1	PCAT|WP_150625781.1	PCEP|WP_150608626.1	PCOM|WP_150664791.1	PCOU|WP_010807468.1	PEPA|WP_150589536.1	PFAE|WP_047907593.1	PFIB|WP_039373694.1	PHOR|WP_150619461.1	PINI|WP_150684040.1	PMOR|WP_150566975.1	PNOR|WP_058379422.1	PNOS|WP_150554992.1	POXA|WP_046291481.1	PPNE|WP_150678802.1	PPNO|WP_023596711.1	PPUL|WP_039410092.1	PSOL|WP_130025547.1	PSPU|WP_039399339.1	PTEG|WP_150612446.1	PTER|WP_150697551.1	PTHI|WP_047212892.1	PVER|WP_044455248.1	PXY2|WP_130025547.1	ZZZZ|fig|93222.8.peg.3736
OG0001232	BCEP|WP_059695881.1	PANA|WP_046292365.1	PANH|WP_150667374.1	PAPI|WP_042116562.1	PAQU|WP_150574703.1	PBRO|WP_150558745.1	PCAP|WP_150723322.1	PCAT|WP_150622327.1	PCEP|WP_150607698.1	PCOM|WP_039397575.1	PCOU|WP_174979497.1	PEPA|WP_150589225.1	PFAE|WP_047905124.1	PFIB|WP_039371525.1	PHOR|WP_174995766.1	PINI|WP_058378103.1	PMOR|WP_150568583.1	PNOR|WP_058378103.1	PNOS|WP_150555720.1	POXA|WP_046292365.1	PPNE|WP_150681204.1	PPNO|WP_023871657.1	PPUL|WP_039412042.1	PSOL|WP_017233496.1	PSPU|WP_039397575.1	PTEG|WP_150612792.1	PTER|WP_150698084.1	PTHI|WP_047216252.1	PVER|WP_044456212.1	PXY2|WP_130026320.1	ZZZZ|fig|93222.8.peg.1804
OG0001235	BCEP|WP_059863503.1	PANA|WP_150740330.1	PANH|WP_150668467.1	PAPI|WP_042115377.1	PAQU|WP_150576675.1	PBRO|WP_150559096.1	PCAP|WP_150721416.1	PCAT|WP_150625741.1	PCEP|WP_130025512.1	PCOM|WP_150664752.1	PCOU|WP_010807518.1	PEPA|WP_150589492.1	PFAE|WP_047907554.1	PFIB|WP_039369210.1	PHOR|WP_150619421.1	PINI|WP_058379463.1	PMOR|WP_023596759.1	PNOR|WP_058379463.1	PNOS|WP_150554950.1	POXA|WP_046291445.1	PPNE|WP_150678848.1	PPNO|WP_023596759.1	PPUL|WP_039410008.1	PSOL|WP_150551373.1	PSPU|WP_039399410.1	PTEG|WP_150612496.1	PTER|WP_150700277.1	PTHI|WP_047214483.1	PVER|WP_044455209.1	PXY2|WP_130025512.1	ZZZZ|fig|93222.8.peg.3684
OG0001237	BCEP|WP_060060522.1	PANA|WP_150740472.1	PANH|WP_150670392.1	PAPI|WP_125347978.1	PAQU|WP_150578296.1	PBRO|WP_174977994.1	PCAP|WP_150722522.1	PCAT|WP_174990556.1	PCEP|WP_150610121.1	PCOM|WP_150666280.1	PCOU|WP_010804108.1	PEPA|WP_150590438.1	PFAE|WP_047908531.1	PFIB|WP_144400523.1	PHOR|WP_150621255.1	PINI|WP_150791906.1	PMOR|WP_150568028.1	PNOR|WP_084656658.1	PNOS|WP_150556174.1	POXA|WP_046290026.1	PPNE|WP_150682356.1	PPNO|WP_036641022.1	PPUL|WP_052267463.1	PSOL|WP_150552137.1	PSPU|WP_039393693.1	PTEG|WP_150613759.1	PTER|WP_224788942.1	PTHI|WP_083566617.1	PVER|WP_157123381.1	PXY2|WP_130028005.1	ZZZZ|fig|93222.8.peg.1005
OG0001239	BCEP|WP_060060549.1	PANA|WP_150740438.1	PANH|WP_150670315.1	PAPI|WP_042113359.1	PAQU|WP_150578330.1	PBRO|WP_150561109.1	PCAP|WP_150722443.1	PCAT|WP_150626988.1	PCEP|WP_150610069.1	PCOM|WP_150666248.1	PCOU|WP_150691307.1	PEPA|WP_150590352.1	PFAE|WP_047906167.1	PFIB|WP_039375157.1	PHOR|WP_150621217.1	PINI|WP_150686656.1	PMOR|WP_150567963.1	PNOR|WP_058376331.1	PNOS|WP_150556071.1	POXA|WP_046289992.1	PPNE|WP_150682320.1	PPNO|WP_023593884.1	PPUL|WP_039406249.1	PSOL|WP_150552170.1	PSPU|WP_039393615.1	PTEG|WP_150613638.1	PTER|WP_150699534.1	PTHI|WP_047215787.1	PVER|WP_044457288.1	PXY2|WP_130027397.1	ZZZZ|fig|93222.8.peg.954
OG0001240	BCEP|WP_060060647.1	PANA|WP_150738801.1	PANH|WP_150669119.1	PAPI|WP_048628931.1	PAQU|WP_150577628.1	PBRO|WP_150559517.1	PCAP|WP_150722616.1	PCAT|WP_150626075.1	PCEP|WP_150609687.1	PCOM|WP_150665208.1	PCOU|WP_150691669.1	PEPA|WP_150589799.1	PFAE|WP_047907217.1	PFIB|WP_039370164.1	PHOR|WP_150619180.1	PINI|WP_150789706.1	PMOR|WP_150567375.1	PNOR|WP_058375558.1	PNOS|WP_150556539.1	POXA|WP_046291059.1	PPNE|WP_150681865.1	PPNO|WP_024788704.1	PPUL|WP_039409053.1	PSOL|WP_150552390.1	PSPU|WP_039400293.1	PTEG|WP_150614698.1	PTER|WP_150695064.1	PTHI|WP_047216080.1	PVER|WP_044454589.1	PXY2|WP_130025126.1	ZZZZ|fig|93222.8.peg.3001
OG0001241	BCEP|WP_060060678.1	PANA|WP_039397580.1	PANH|WP_150667373.1	PAPI|WP_042116559.1	PAQU|WP_150574702.1	PBRO|WP_150558744.1	PCAP|WP_150723321.1	PCAT|WP_150622329.1	PCEP|WP_150607700.1	PCOM|WP_039397580.1	PCOU|WP_010804295.1	PEPA|WP_150589224.1	PFAE|WP_047905122.1	PFIB|WP_039371531.1	PHOR|WP_150621481.1	PINI|WP_058378105.1	PMOR|WP_150568584.1	PNOR|WP_058378105.1	PNOS|WP_150555721.1	POXA|WP_046292363.1	PPNE|WP_150681203.1	PPNO|WP_023871655.1	PPUL|WP_039412037.1	PSOL|WP_150550242.1	PSPU|WP_039397580.1	PTEG|WP_150612791.1	PTER|WP_150698085.1	PTHI|WP_047212773.1	PVER|WP_044456211.1	PXY2|WP_130026319.1	ZZZZ|fig|93222.8.peg.1806
OG0001245	BCEP|WP_060062674.1	PANA|WP_150737711.1	PANH|WP_150668531.1	PAPI|WP_042112648.1	PAQU|WP_150576261.1	PBRO|WP_150559794.1	PCAP|WP_150719605.1	PCAT|WP_150625223.1	PCEP|WP_130026838.1	PCOM|WP_150664356.1	PCOU|WP_036663243.1	PEPA|WP_150587589.1	PFAE|WP_047905727.1	PFIB|WP_039367406.1	PHOR|WP_150619916.1	PINI|WP_150685866.1	PMOR|WP_150567566.1	PNOR|WP_058375792.1	PNOS|WP_150556742.1	POXA|WP_046292947.1	PPNE|WP_150680593.1	PPNO|WP_023594584.1	PPUL|WP_039405133.1	PSOL|WP_150550803.1	PSPU|WP_039400851.1	PTEG|WP_150611788.1	PTER|WP_150695023.1	PTHI|WP_047216828.1	PVER|WP_044456824.1	PXY2|WP_130026838.1	ZZZZ|fig|93222.8.peg.249
OG0001246	BCEP|WP_060062684.1	PANA|WP_150740061.1	PANH|WP_150668156.1	PAPI|WP_042112147.1	PAQU|WP_150576990.1	PBRO|WP_150561411.1	PCAP|WP_150721138.1	PCAT|WP_044456426.1	PCEP|WP_150609989.1	PCOM|WP_150666500.1	PCOU|WP_010805928.1	PEPA|WP_150590895.1	PFAE|WP_047905370.1	PFIB|WP_039367941.1	PHOR|WP_150622563.1	PINI|WP_150790956.1	PMOR|WP_150566579.1	PNOR|WP_058377871.1	PNOS|WP_150555173.1	POXA|WP_046292590.1	PPNE|WP_150681419.1	PPNO|WP_023871811.1	PPUL|WP_039404330.1	PSOL|WP_150553377.1	PSPU|WP_039397084.1	PTEG|WP_150614418.1	PTER|WP_150699771.1	PTHI|WP_047215371.1	PVER|WP_044456426.1	PXY2|WP_130026511.1	ZZZZ|fig|93222.8.peg.1434
OG0001248	BCEP|WP_060062921.1	PANA|WP_150739299.1	PANH|WP_150667668.1	PAPI|WP_048628494.1	PAQU|WP_150575096.1	PBRO|WP_150558057.1	PCAP|WP_150720782.1	PCAT|WP_150624243.1	PCEP|WP_150606034.1	PCOM|WP_150663896.1	PCOU|WP_010805640.1	PEPA|WP_150588697.1	PFAE|WP_084663196.1	PFIB|WP_039370307.1	PHOR|WP_150618966.1	PINI|WP_150789082.1	PMOR|WP_150566098.1	PNOR|WP_058376793.1	PNOS|WP_150557492.1	POXA|WP_157122603.1	PPNE|WP_150679627.1	PPNO|WP_023598107.1	PPUL|WP_039407213.1	PSOL|WP_150551117.1	PSPU|WP_072633166.1	PTEG|WP_150611012.1	PTER|WP_150696154.1	PTHI|WP_083566836.1	PVER|WP_044453323.1	PXY2|WP_130024532.1	ZZZZ|fig|93222.8.peg.4526
OG0001249	BCEP|WP_060062938.1	PANA|WP_150739255.1	PANH|WP_150667714.1	PAPI|WP_042113879.1	PAQU|WP_150575081.1	PBRO|WP_150558070.1	PCAP|WP_150720740.1	PCAT|WP_150624151.1	PCEP|WP_150606013.1	PCOM|WP_150663853.1	PCOU|WP_150689685.1	PEPA|WP_150588714.1	PFAE|WP_047906529.1	PFIB|WP_039370276.1	PHOR|WP_150618981.1	PINI|WP_150789043.1	PMOR|WP_150566139.1	PNOR|WP_058376774.1	PNOS|WP_150555374.1	POXA|WP_046290345.1	PPNE|WP_150679582.1	PPNO|WP_023872752.1	PPUL|WP_039407184.1	PSOL|WP_150551133.1	PSPU|WP_039394586.1	PTEG|WP_150610997.1	PTER|WP_150696207.1	PTHI|WP_047215475.1	PVER|WP_044453283.1	PXY2|WP_130024514.1	ZZZZ|fig|93222.8.peg.4505
OG0001250	BCEP|WP_060062943.1	PANA|WP_150739250.1	PANH|WP_150667719.1	PAPI|WP_042113870.1	PAQU|WP_150575075.1	PBRO|WP_042113870.1	PCAP|WP_069340557.1	PCAT|WP_150624135.1	PCEP|WP_150606005.1	PCOM|WP_039394564.1	PCOU|WP_150689687.1	PEPA|WP_150588721.1	PFAE|WP_047908624.1	PFIB|WP_039375044.1	PHOR|WP_150618986.1	PINI|WP_150682709.1	PMOR|WP_150566144.1	PNOR|WP_058376767.1	PNOS|WP_150555380.1	POXA|WP_046290339.1	PPNE|WP_150679576.1	PPNO|WP_023598166.1	PPUL|WP_039407163.1	PSOL|WP_150551142.1	PSPU|WP_039394564.1	PTEG|WP_150610989.1	PTER|WP_150696213.1	PTHI|WP_047215478.1	PVER|WP_044453275.1	PXY2|WP_130024506.1	ZZZZ|fig|93222.8.peg.4494
OG0001253	BCEP|WP_060065884.1	PANA|WP_174990848.1	PANH|WP_174995077.1	PAPI|WP_162597701.1	PAQU|WP_174990087.1	PBRO|WP_174977971.1	PCAP|WP_174980744.1	PCAT|WP_174990450.1	PCEP|WP_174966555.1	PCOM|WP_174985140.1	PCOU|WP_036664525.1	PEPA|WP_174978092.1	PFAE|WP_047908466.1	PFIB|WP_158453324.1	PHOR|WP_174995630.1	PINI|WP_174996243.1	PMOR|WP_023872334.1	PNOR|WP_058376129.1	PNOS|WP_174966299.1	POXA|WP_169835034.1	PPNE|WP_174988202.1	PPNO|WP_023872334.1	PPUL|WP_039405819.1	PSOL|WP_174976387.1	PSPU|WP_052252318.1	PTEG|WP_174978457.1	PTER|WP_150699685.1	PTHI|WP_047214983.1	PVER|WP_167370677.1	PXY2|WP_165385375.1	ZZZZ|fig|93222.8.peg.700
OG0001254	BCEP|WP_060065971.1	PANA|WP_150737649.1	PANH|WP_150668592.1	PAPI|WP_042112734.1	PAQU|WP_150576198.1	PBRO|WP_150559860.1	PCAP|WP_150719664.1	PCAT|WP_150625282.1	PCEP|WP_150607346.1	PCOM|WP_150576198.1	PCOU|WP_010808276.1	PEPA|WP_150587650.1	PFAE|WP_047905786.1	PFIB|WP_039367154.1	PHOR|WP_150619852.1	PINI|WP_150685820.1	PMOR|WP_150567507.1	PNOR|WP_058375865.1	PNOS|WP_150556677.1	POXA|WP_046293008.1	PPNE|WP_150680665.1	PPNO|WP_023594510.1	PPUL|WP_039405287.1	PSOL|WP_150550753.1	PSPU|WP_039401025.1	PTEG|WP_150611849.1	PTER|WP_150699807.1	PTHI|WP_047215959.1	PVER|WP_044456882.1	PXY2|WP_130026882.1	ZZZZ|fig|93222.8.peg.334
OG0001256	BCEP|WP_060067619.1	PANA|WP_046291611.1	PANH|WP_150668262.1	PAPI|WP_042115557.1	PAQU|WP_046291611.1	PBRO|WP_042115557.1	PCAP|WP_069345154.1	PCAT|WP_044455391.1	PCEP|WP_017231571.1	PCOM|WP_046291611.1	PCOU|WP_010807276.1	PEPA|WP_150591268.1	PFAE|WP_047907728.1	PFIB|WP_039374700.1	PHOR|WP_150619611.1	PINI|WP_058379246.1	PMOR|WP_023596511.1	PNOR|WP_058379246.1	PNOS|WP_150556938.1	POXA|WP_046291611.1	PPNE|WP_039374700.1	PPNO|WP_023596511.1	PPUL|WP_039410461.1	PSOL|WP_150553345.1	PSPU|WP_039399056.1	PTEG|WP_150612289.1	PTER|WP_150696820.1	PTHI|WP_047212988.1	PVER|WP_044455391.1	PXY2|WP_017231571.1	ZZZZ|fig|93222.8.peg.3951
OG0001257	BCEP|WP_060067655.1	PANA|WP_150739593.1	PANH|WP_150669458.1	PAPI|WP_042115729.1	PAQU|WP_150577831.1	PBRO|WP_150560769.1	PCAP|WP_150723055.1	PCAT|WP_150626661.1	PCEP|WP_150610220.1	PCOM|WP_150666360.1	PCOU|WP_150690677.1	PEPA|WP_150590554.1	PFAE|WP_047907834.1	PFIB|WP_039372026.1	PHOR|WP_150619736.1	PINI|WP_150791194.1	PMOR|WP_150567743.1	PNOR|WP_058379038.1	PNOS|WP_150555935.1	POXA|WP_046291737.1	PPNE|WP_150678487.1	PPNO|WP_023596304.1	PPUL|WP_039410747.1	PSOL|WP_150552692.1	PSPU|WP_039398817.1	PTEG|WP_150613848.1	PTER|WP_150698234.1	PTHI|WP_047214096.1	PVER|WP_044455539.1	PXY2|WP_130025765.1	ZZZZ|fig|93222.8.peg.2807
OG0001258	BCEP|WP_060084047.1	PANA|WP_150737669.1	PANH|WP_150668578.1	PAPI|WP_048627870.1	PAQU|WP_150576216.1	PBRO|WP_150559838.1	PCAP|WP_150719645.1	PCAT|WP_150625267.1	PCEP|WP_150607360.1	PCOM|WP_150664400.1	PCOU|WP_150690924.1	PEPA|WP_150587629.1	PFAE|WP_047905768.1	PFIB|WP_039367259.1	PHOR|WP_150619875.1	PINI|WP_150791386.1	PMOR|WP_150567523.1	PNOR|WP_058375840.1	PNOS|WP_150556696.1	POXA|WP_046292990.1	PPNE|WP_150680643.1	PPNO|WP_023594532.1	PPUL|WP_039405239.1	PSOL|WP_150550771.1	PSPU|WP_039400968.1	PTEG|WP_150611830.1	PTER|WP_150699791.1	PTHI|WP_047215973.1	PVER|WP_044456864.1	PXY2|WP_130026867.1	ZZZZ|fig|93222.8.peg.312
OG0001259	BCEP|WP_060125975.1	PANA|WP_150739263.1	PANH|WP_150667704.1	PAPI|WP_042113885.1	PAQU|WP_150575088.1	PBRO|WP_150558062.1	PCAP|WP_150720748.1	PCAT|WP_150624166.1	PCEP|WP_150606024.1	PCOM|WP_150663861.1	PCOU|WP_150689677.1	PEPA|WP_150588705.1	PFAE|WP_047906536.1	PFIB|WP_039370293.1	PHOR|WP_150618971.1	PINI|WP_150682720.1	PMOR|WP_150566132.1	PNOR|WP_058376782.1	PNOS|WP_150555365.1	POXA|WP_046290353.1	PPNE|WP_150679591.1	PPNO|WP_023598147.1	PPUL|WP_039407196.1	PSOL|WP_150551123.1	PSPU|WP_039394603.1	PTEG|WP_150611006.1	PTER|WP_150696199.1	PTHI|WP_047215467.1	PVER|WP_044453289.1	PXY2|WP_130024525.1	ZZZZ|fig|93222.8.peg.4515
OG0001261	BCEP|WP_060305930.1	PANA|WP_150738557.1	PANH|WP_150668345.1	PAPI|WP_048629227.1	PAQU|WP_174990169.1	PBRO|WP_150559218.1	PCAP|WP_217432417.1	PCAT|WP_150625857.1	PCEP|WP_130025607.1	PCOM|WP_150664861.1	PCOU|WP_010807381.1	PEPA|WP_150589605.1	PFAE|WP_084663462.1	PFIB|WP_039368538.1	PHOR|WP_150619530.1	PINI|WP_150790296.1	PMOR|WP_150567056.1	PNOR|WP_058379336.1	PNOS|WP_150555075.1	POXA|WP_046291546.1	PPNE|WP_150678715.1	PPNO|WP_023873893.1	PPUL|WP_039410264.1	PSOL|WP_150551476.1	PSPU|WP_052252959.1	PTEG|WP_150612371.1	PTER|WP_150697636.1	PTHI|WP_047214379.1	PVER|WP_063389826.1	PXY2|WP_130025607.1	ZZZZ|fig|93222.8.peg.3837
OG0001264	BCEP|WP_069253581.1	PANA|WP_039399063.1	PANH|WP_150668266.1	PAPI|WP_042115554.1	PAQU|WP_150576865.1	PBRO|WP_150559295.1	PCAP|WP_150721589.1	PCAT|WP_044455388.1	PCEP|WP_017231567.1	PCOM|WP_150576865.1	PCOU|WP_010807280.1	PEPA|WP_150591265.1	PFAE|WP_047907725.1	PFIB|WP_039374695.1	PHOR|WP_150619608.1	PINI|WP_058379250.1	PMOR|WP_150568504.1	PNOR|WP_058379250.1	PNOS|WP_150556941.1	POXA|WP_046291607.1	PPNE|WP_150678628.1	PPNO|WP_023873944.1	PPUL|WP_039410454.1	PSOL|WP_150553342.1	PSPU|WP_039399063.1	PTEG|WP_150612292.1	PTER|WP_150696824.1	PTHI|WP_047212983.1	PVER|WP_044455388.1	PXY2|WP_017231567.1	ZZZZ|fig|93222.8.peg.3947
OG0001265	BCEP|WP_080599380.1	PANA|WP_084103596.1	PANH|WP_150667307.1	PAPI|WP_082117942.1	PAQU|WP_150574640.1	PBRO|WP_150558682.1	PCAP|WP_080759394.1	PCAT|WP_080759394.1	PCEP|WP_017233321.1	PCOM|WP_150663126.1	PCOU|WP_081636299.1	PEPA|WP_150589318.1	PFAE|WP_080759394.1	PFIB|WP_080759394.1	PHOR|WP_150621540.1	PINI|WP_084656116.1	PMOR|WP_080685128.1	PNOR|WP_084656116.1	PNOS|WP_150555783.1	POXA|WP_084009803.1	PPNE|WP_150677525.1	PPNO|WP_080685128.1	PPUL|WP_084072631.1	PSOL|WP_150550415.1	PSPU|WP_084103596.1	PTEG|WP_150613023.1	PTER|WP_224788939.1	PTHI|WP_072628609.1	PVER|WP_080759394.1	PXY2|WP_017233321.1	ZZZZ|fig|93222.8.peg.1896
OG0001268	BCEP|WP_091924937.1	PANA|WP_150740419.1	PANH|WP_150670298.1	PAPI|WP_042113333.1	PAQU|WP_150578349.1	PBRO|WP_150561091.1	PCAP|WP_150722431.1	PCAT|WP_150626999.1	PCEP|WP_150610073.1	PCOM|WP_046289979.1	PCOU|WP_150691304.1	PEPA|WP_150590369.1	PFAE|WP_047906152.1	PFIB|WP_039375181.1	PHOR|WP_150586476.1	PINI|WP_058376314.1	PMOR|WP_023593904.1	PNOR|WP_058376314.1	PNOS|WP_150556087.1	POXA|WP_046289979.1	PPNE|WP_150682303.1	PPNO|WP_023593904.1	PPUL|WP_039406217.1	PSOL|WP_017234587.1	PSPU|WP_039393584.1	PTEG|WP_150613656.1	PTER|WP_150699550.1	PTHI|WP_047215804.1	PVER|WP_044457270.1	PXY2|WP_017234587.1	ZZZZ|fig|93222.8.peg.935
OG0001270	BCEP|WP_111938802.1	PANA|WP_150739411.1	PANH|WP_150667978.1	PAPI|WP_048627640.1	PAQU|WP_150577163.1	PBRO|WP_150560055.1	PCAP|WP_150721306.1	PCAT|WP_150627137.1	PCEP|WP_150610461.1	PCOM|WP_150665984.1	PCOU|WP_174979640.1	PEPA|WP_150591158.1	PFAE|WP_047905521.1	PFIB|WP_039372598.1	PHOR|WP_150622869.1	PINI|WP_150791569.1	PMOR|WP_150566735.1	PNOR|WP_058380136.1	PNOS|WP_150556989.1	POXA|WP_046292741.1	PPNE|WP_150681616.1	PPNO|WP_023871929.1	PPUL|WP_039412806.1	PSOL|WP_150553070.1	PSPU|WP_039396728.1	PTEG|WP_150614221.1	PTER|WP_150696955.1	PTHI|WP_047216179.1	PVER|WP_044456611.1	PXY2|WP_130026637.1	ZZZZ|fig|93222.8.peg.1213
OG0001272	BCEP|WP_111938861.1	PANA|WP_150737426.1	PANH|WP_174995073.1	PAPI|WP_167370714.1	PAQU|WP_150575946.1	PBRO|WP_174977975.1	PCAP|WP_174980742.1	PCAT|WP_174990449.1	PCEP|WP_217425187.1	PCOM|WP_150666678.1	PCOU|WP_168162954.1	PEPA|WP_174978090.1	PFAE|WP_167362718.1	PFIB|WP_052240704.1	PHOR|WP_174995633.1	PINI|WP_174997351.1	PMOR|WP_174971035.1	PNOR|WP_058376116.1	PNOS|WP_174966298.1	POXA|WP_169835033.1	PPNE|WP_217426963.1	PPNO|WP_023872322.1	PPUL|WP_052266799.1	PSOL|WP_174976390.1	PSPU|WP_052252313.1	PTEG|WP_174978454.1	PTER|WP_150699694.1	PTHI|WP_052892713.1	PVER|WP_052811171.1	PXY2|WP_165385374.1	ZZZZ|fig|93222.8.peg.684
OG0001273	BCEP|WP_111938923.1	PANA|WP_150736551.1	PANH|WP_217426281.1	PAPI|WP_048628564.1	PAQU|WP_150575283.1	PBRO|WP_150558295.1	PCAP|WP_217432396.1	PCAT|WP_150624555.1	PCEP|WP_130024680.1	PCOM|WP_150664059.1	PCOU|WP_150689903.1	PEPA|WP_150588528.1	PFAE|WP_047908689.1	PFIB|WP_039373605.1	PHOR|WP_150619231.1	PINI|WP_150789219.1	PMOR|WP_150565951.1	PNOR|WP_058380037.1	PNOS|WP_150554171.1	POXA|WP_046290556.1	PPNE|WP_150680397.1	PPNO|WP_023872902.1	PPUL|WP_039407640.1	PSOL|WP_150550945.1	PSPU|WP_039395164.1	PTEG|WP_150611188.1	PTER|WP_224788725.1	PTHI|WP_047215213.1	PVER|WP_044453574.1	PXY2|WP_130024680.1	ZZZZ|fig|93222.8.peg.4751
OG0001274	BCEP|WP_111938925.1	PANA|WP_150736905.1	PANH|WP_150667513.1	PAPI|WP_048628762.1	PAQU|WP_150575805.1	PBRO|WP_150557884.1	PCAP|WP_150721119.1	PCAT|WP_150624550.1	PCEP|WP_130027669.1	PCOM|WP_150664219.1	PCOU|WP_150689583.1	PEPA|WP_174978140.1	PFAE|WP_053059525.1	PFIB|WP_080759358.1	PHOR|WP_150618782.1	PINI|WP_167365823.1	PMOR|WP_150565910.1	PNOR|WP_167365823.1	PNOS|WP_150553970.1	POXA|WP_065225742.1	PPNE|WP_150679815.1	PPNO|WP_023597908.1	PPUL|WP_072636930.1	PSOL|WP_150550947.1	PSPU|WP_084103387.1	PTEG|WP_150611186.1	PTER|WP_150697274.1	PTHI|WP_047215215.1	PVER|WP_084070305.1	PXY2|WP_130027669.1	ZZZZ|fig|93222.8.peg.4749
OG0001275	BCEP|WP_111939248.1	PANA|WP_150739350.1	PANH|WP_150668033.1	PAPI|WP_042112256.1	PAQU|WP_150577110.1	PBRO|WP_150560098.1	PCAP|WP_069344006.1	PCAT|WP_150627078.1	PCEP|WP_130026607.1	PCOM|WP_150666049.1	PCOU|WP_010808583.1	PEPA|WP_150591415.1	PFAE|WP_047905477.1	PFIB|WP_039364974.1	PHOR|WP_150623280.1	PINI|WP_150684910.1	PMOR|WP_150566689.1	PNOR|WP_058377739.1	PNOS|WP_150555307.1	POXA|WP_046292694.1	PPNE|WP_150681552.1	PPNO|WP_023595007.1	PPUL|WP_039404587.1	PSOL|WP_174976584.1	PSPU|WP_039396879.1	PTEG|WP_150614191.1	PTER|WP_150696932.1	PTHI|WP_047215495.1	PVER|WP_044456556.1	PXY2|WP_130026607.1	ZZZZ|fig|93222.8.peg.1282
OG0001276	BCEP|WP_111939641.1	PANA|WP_039399442.1	PANH|WP_150668483.1	PAPI|WP_042115346.1	PAQU|WP_039399442.1	PBRO|WP_150559081.1	PCAP|WP_150721889.1	PCAT|WP_150625728.1	PCEP|WP_130025500.1	PCOM|WP_039399442.1	PCOU|WP_010807535.1	PEPA|WP_150589478.1	PFAE|WP_047907540.1	PFIB|WP_039369254.1	PHOR|WP_150619406.1	PINI|WP_087688283.1	PMOR|WP_150566923.1	PNOR|WP_058379479.1	PNOS|WP_150554935.1	POXA|WP_046291431.1	PPNE|WP_150678863.1	PPNO|WP_023596775.1	PPUL|WP_039409964.1	PSOL|WP_150551358.1	PSPU|WP_039399442.1	PTEG|WP_150612511.1	PTER|WP_150698491.1	PTHI|WP_072628645.1	PVER|WP_157123094.1	PXY2|WP_130025500.1	ZZZZ|fig|93222.8.peg.3666
OG0001277	BCEP|WP_111939642.1	PANA|WP_150740396.1	PANH|WP_150668476.1	PAPI|WP_042115359.1	PAQU|WP_150576663.1	PBRO|WP_150559088.1	PCAP|WP_150721914.1	PCAT|WP_150625734.1	PCEP|WP_130025505.1	PCOM|WP_150664747.1	PCOU|WP_150690520.1	PEPA|WP_150589485.1	PFAE|WP_047907546.1	PFIB|WP_039369233.1	PHOR|WP_150619412.1	PINI|WP_150790087.1	PMOR|WP_150566929.1	PNOR|WP_058379471.1	PNOS|WP_150554942.1	POXA|WP_046291435.1	PPNE|WP_150678857.1	PPNO|WP_023596768.1	PPUL|WP_039409982.1	PSOL|WP_150551363.1	PSPU|WP_039399428.1	PTEG|WP_150612505.1	PTER|WP_150698496.1	PTHI|WP_047214490.1	PVER|WP_044455200.1	PXY2|WP_130025505.1	ZZZZ|fig|93222.8.peg.3674
OG0001278	BCEP|WP_111939675.1	PANA|WP_150740199.1	PANH|WP_150669655.1	PAPI|WP_042112593.1	PAQU|WP_150576307.1	PBRO|WP_150559750.1	PCAP|WP_069341596.1	PCAT|WP_150626885.1	PCEP|WP_150607448.1	PCOM|WP_150664310.1	PCOU|WP_010807052.1	PEPA|WP_150587545.1	PFAE|WP_047905691.1	PFIB|WP_039367522.1	PHOR|WP_150619965.1	PINI|WP_150686034.1	PMOR|WP_150567607.1	PNOR|WP_058375753.1	PNOS|WP_150556373.1	POXA|WP_046292907.1	PPNE|WP_150680549.1	PPNO|WP_023594635.1	PPUL|WP_039405050.1	PSOL|WP_150552518.1	PSPU|WP_039400739.1	PTEG|WP_150611749.1	PTER|WP_150695900.1	PTHI|WP_047212533.1	PVER|WP_044456792.1	PXY2|WP_130026809.1	ZZZZ|fig|93222.8.peg.184
OG0001279	BCEP|WP_111939831.1	PANA|WP_150737185.1	PANH|WP_150667239.1	PAPI|WP_052765662.1	PAQU|WP_150574489.1	PBRO|WP_150558611.1	PCAP|WP_150720500.1	PCAT|WP_150622575.1	PCEP|WP_130026211.1	PCOM|WP_150663004.1	PCOU|WP_150690058.1	PEPA|WP_150589083.1	PFAE|WP_157112312.1	PFIB|WP_052240955.1	PHOR|WP_150621592.1	PINI|WP_150790783.1	PMOR|WP_150565361.1	PNOR|WP_157125744.1	PNOS|WP_150554197.1	POXA|WP_211279306.1	PPNE|WP_150677597.1	PPNO|WP_141571859.1	PPUL|WP_115089117.1	PSOL|WP_150550120.1	PSPU|WP_052252781.1	PTEG|WP_150613148.1	PTER|WP_150699758.1	PTHI|WP_156884615.1	PVER|WP_052811058.1	PXY2|WP_130026211.1	ZZZZ|fig|93222.8.peg.2048
OG0001280	BCEP|WP_111939837.1	PANA|WP_150737269.1	PANH|WP_150667332.1	PAPI|WP_042116513.1	PAQU|WP_150574665.1	PBRO|WP_150558706.1	PCAP|WP_150723293.1	PCAT|WP_150622395.1	PCEP|WP_150607750.1	PCOM|WP_150663148.1	PCOU|WP_150690165.1	PEPA|WP_150589182.1	PFAE|WP_047908180.1	PFIB|WP_039374149.1	PHOR|WP_150621516.1	PINI|WP_150790848.1	PMOR|WP_150565451.1	PNOR|WP_058378146.1	PNOS|WP_150555758.1	POXA|WP_046292333.1	PPNE|WP_150677497.1	PPNO|WP_023871628.1	PPUL|WP_039411960.1	PSOL|WP_150550203.1	PSPU|WP_039402896.1	PTEG|WP_150612756.1	PTER|WP_150698113.1	PTHI|WP_047214429.1	PVER|WP_044456174.1	PXY2|WP_130026285.1	ZZZZ|fig|93222.8.peg.1865
OG0001281	BCEP|WP_111939844.1	PANA|WP_052653146.1	PANH|WP_150669465.1	PAPI|WP_042115736.1	PAQU|WP_150577836.1	PBRO|WP_150560778.1	PCAP|WP_150723063.1	PCAT|WP_150626767.1	PCEP|WP_130027810.1	PCOM|WP_150666433.1	PCOU|WP_010803817.1	PEPA|WP_150590545.1	PFAE|WP_047907841.1	PFIB|WP_039372041.1	PHOR|WP_010803817.1	PINI|WP_058379031.1	PMOR|WP_150567751.1	PNOR|WP_058379031.1	PNOS|WP_150555927.1	POXA|WP_052653146.1	PPNE|WP_150678479.1	PPNO|WP_023596295.1	PPUL|WP_039410758.1	PSOL|WP_130027810.1	PSPU|WP_039398803.1	PTEG|WP_150613857.1	PTER|WP_150698225.1	PTHI|WP_047214088.1	PVER|WP_044455547.1	PXY2|WP_130027810.1	ZZZZ|fig|93222.8.peg.2798
OG0001283	BCEP|WP_111940348.1	PANA|WP_150737487.1	PANH|WP_150670536.1	PAPI|WP_048627998.1	PAQU|WP_150576013.1	PBRO|WP_150560666.1	PCAP|WP_150719829.1	PCAT|WP_150625536.1	PCEP|WP_130027021.1	PCOM|WP_150662115.1	PCOU|WP_010804075.1	PEPA|WP_150587833.1	PFAE|WP_047905922.1	PFIB|WP_039370890.1	PHOR|WP_150620268.1	PINI|WP_087686468.1	PMOR|WP_150566399.1	PNOR|WP_058376055.1	PNOS|WP_150554712.1	POXA|WP_046289752.1	PPNE|WP_150680914.1	PPNO|WP_023594284.1	PPUL|WP_039405672.1	PSOL|WP_150550592.1	PSPU|WP_039393055.1	PTEG|WP_150612017.1	PTER|WP_150696408.1	PTHI|WP_047214905.1	PVER|WP_044457029.1	PXY2|WP_130027021.1	ZZZZ|fig|93222.8.peg.592
OG0001284	BCEP|WP_111940384.1	PANA|WP_150738811.1	PANH|WP_150669135.1	PAPI|WP_048628926.1	PAQU|WP_150577615.1	PBRO|WP_150559533.1	PCAP|WP_150722627.1	PCAT|WP_150626061.1	PCEP|WP_150609708.1	PCOM|WP_150665219.1	PCOU|WP_150691665.1	PEPA|WP_150589784.1	PFAE|WP_047908827.1	PFIB|WP_039374849.1	PHOR|WP_150619169.1	PINI|WP_150789701.1	PMOR|WP_150567389.1	PNOR|WP_058375574.1	PNOS|WP_150556522.1	POXA|WP_046291046.1	PPNE|WP_150681849.1	PPNO|WP_023873323.1	PPUL|WP_039409013.1	PSOL|WP_150552406.1	PSPU|WP_039400330.1	PTEG|WP_150614712.1	PTER|WP_150695054.1	PTHI|WP_047216057.1	PVER|WP_044454552.1	PXY2|WP_130025112.1	ZZZZ|fig|93222.8.peg.2982
OG0001286	BCEP|WP_111941483.1	PANA|WP_174991096.1	PANH|WP_174994898.1	PAPI|WP_172417164.1	PAQU|WP_174990150.1	PBRO|WP_174977849.1	PCAP|WP_174981037.1	PCAT|WP_174990469.1	PCEP|WP_174966640.1	PCOM|WP_174984733.1	PCOU|WP_174977150.1	PEPA|WP_174978208.1	PFAE|WP_174554720.1	PFIB|WP_201278402.1	PHOR|WP_174995541.1	PINI|WP_174554614.1	PMOR|WP_174234927.1	PNOR|WP_174554614.1	PNOS|WP_174966320.1	POXA|WP_211279360.1	PPNE|WP_174987766.1	PPNO|WP_174234927.1	PPUL|WP_174234863.1	PSOL|WP_174966640.1	PSPU|WP_174555908.1	PTEG|WP_150612434.1	PTER|WP_150697566.1	PTHI|WP_156884603.1	PVER|WP_174556765.1	PXY2|WP_174966640.1	ZZZZ|fig|93222.8.peg.3756
OG0001288	BCEP|WP_111942492.1	PANA|WP_150739879.1	PANH|WP_150671275.1	PAPI|WP_042116736.1	PAQU|WP_150578217.1	PBRO|WP_150561464.1	PCAP|WP_150723233.1	PCAT|WP_150623611.1	PCEP|WP_017231856.1	PCOM|WP_150663325.1	PCOU|WP_010806282.1	PEPA|WP_150590726.1	PFAE|WP_047905247.1	PFIB|WP_039371216.1	PHOR|WP_150622850.1	PINI|WP_150791012.1	PMOR|WP_150567153.1	PNOR|WP_058377970.1	PNOS|WP_150556847.1	POXA|WP_046292516.1	PPNE|WP_150681331.1	PPNO|WP_023595281.1	PPUL|WP_039412383.1	PSOL|WP_150550347.1	PSPU|WP_039397348.1	PTEG|WP_150612949.1	PTER|WP_150698750.1	PTHI|WP_047214435.1	PVER|WP_044456314.1	PXY2|WP_017231856.1	ZZZZ|fig|93222.8.peg.1599
OG0001289	BCEP|WP_111942574.1	PANA|WP_039399237.1	PANH|WP_044455301.1	PAPI|WP_042115464.1	PAQU|WP_039399237.1	PBRO|WP_039368596.1	PCAP|WP_044455301.1	PCAT|WP_044455301.1	PCEP|WP_017233019.1	PCOM|WP_039399237.1	PCOU|WP_010807407.1	PEPA|WP_017233019.1	PFAE|WP_047907637.1	PFIB|WP_039368596.1	PHOR|WP_150619509.1	PINI|WP_058379365.1	PMOR|WP_023596643.1	PNOR|WP_058379365.1	PNOS|WP_150555053.1	POXA|WP_039399237.1	PPNE|WP_058379365.1	PPNO|WP_023596643.1	PPUL|WP_039410208.1	PSOL|WP_150551456.1	PSPU|WP_039399237.1	PTEG|WP_150612394.1	PTER|WP_150697615.1	PTHI|WP_047214398.1	PVER|WP_044455301.1	PXY2|WP_017233019.1	ZZZZ|fig|93222.8.peg.3806
OG0001292	BCEP|WP_126359633.1	PANA|WP_150737372.1	PANH|WP_150670852.1	PAPI|WP_042113152.1	PAQU|WP_150575893.1	PBRO|WP_150560923.1	PCAP|WP_150719935.1	PCAT|WP_150625642.1	PCEP|WP_150606973.1	PCOM|WP_150666584.1	PCOU|WP_150690770.1	PEPA|WP_150587968.1	PFAE|WP_047906031.1	PFIB|WP_039374920.1	PHOR|WP_150620151.1	PINI|WP_150686165.1	PMOR|WP_150566509.1	PNOR|WP_058376174.1	PNOS|WP_150557174.1	POXA|WP_046289856.1	PPNE|WP_150681040.1	PPNO|WP_023594143.1	PPUL|WP_039405953.1	PSOL|WP_150550472.1	PSPU|WP_039393308.1	PTEG|WP_150612134.1	PTER|WP_150699369.1	PTHI|WP_047215887.1	PVER|WP_044457145.1	PXY2|WP_130027168.1	ZZZZ|fig|93222.8.peg.759
OG0001293	BCEP|WP_153487584.1	PANA|WP_150738255.1	PANH|WP_150670936.1	PAPI|WP_042113690.1	PAQU|WP_150574972.1	PBRO|WP_150558205.1	PCAP|WP_150720641.1	PCAT|WP_150623889.1	PCEP|WP_150605812.1	PCOM|WP_150663744.1	PCOU|WP_150689772.1	PEPA|WP_150591341.1	PFAE|WP_047908597.1	PFIB|WP_039373225.1	PHOR|WP_150620857.1	PINI|WP_150788949.1	PMOR|WP_150566222.1	PNOR|WP_058376641.1	PNOS|WP_150555453.1	POXA|WP_046290264.1	PPNE|WP_217426943.1	PPNO|WP_023598269.1	PPUL|WP_039406925.1	PSOL|WP_150552786.1	PSPU|WP_039394270.1	PTEG|WP_150610849.1	PTER|WP_224788777.1	PTHI|WP_047215547.1	PVER|WP_044453160.1	PXY2|WP_130024380.1	ZZZZ|fig|93222.8.peg.4326
OG0001294	BCEP|WP_153487587.1	PANA|WP_150738256.1	PANH|WP_150670937.1	PAPI|WP_048628404.1	PAQU|WP_150574973.1	PBRO|WP_150558203.1	PCAP|WP_150720642.1	PCAT|WP_150623905.1	PCEP|WP_150605814.1	PCOM|WP_150663745.1	PCOU|WP_150689771.1	PEPA|WP_150591343.1	PFAE|WP_047906437.1	PFIB|WP_039373230.1	PHOR|WP_150620858.1	PINI|WP_150682581.1	PMOR|WP_023872675.1	PNOR|WP_058376643.1	PNOS|WP_150555451.1	POXA|WP_046290266.1	PPNE|WP_150679464.1	PPNO|WP_023872675.1	PPUL|WP_039406930.1	PSOL|WP_150552785.1	PSPU|WP_039394278.1	PTEG|WP_150610851.1	PTER|WP_150697718.1	PTHI|WP_047215545.1	PVER|WP_044453162.1	PXY2|WP_130024381.1	ZZZZ|fig|93222.8.peg.4328
OG0001302	BCEP|WP_153487772.1	PANA|WP_150740485.1	PANH|WP_150670324.1	PAPI|WP_082164686.1	PAQU|WP_150578366.1	PBRO|WP_150561121.1	PCAP|WP_150722450.1	PCAT|WP_150626980.1	PCEP|WP_217425212.1	PCOM|WP_150666308.1	PCOU|WP_150691347.1	PEPA|WP_150590339.1	PFAE|WP_064674883.1	PFIB|WP_080759497.1	PHOR|WP_150621299.1	PINI|WP_150791991.1	PMOR|WP_150568024.1	PNOR|WP_084656657.1	PNOS|WP_150556060.1	POXA|WP_084009938.1	PPNE|WP_150682329.1	PPNO|WP_036641054.1	PPUL|WP_072637234.1	PSOL|WP_150552162.1	PSPU|WP_224786882.1	PTEG|WP_150613628.1	PTER|WP_224788944.1	PTHI|WP_156884523.1	PVER|WP_072617527.1	PXY2|WP_130027403.1	ZZZZ|fig|93222.8.peg.968
OG0001306	BCEP|WP_153487809.1	PANA|WP_150740489.1	PANH|WP_150671347.1	PAPI|WP_048628099.1	PAQU|WP_150578546.1	PBRO|WP_150561300.1	PCAP|WP_150722503.1	PCAT|WP_150627253.1	PCEP|WP_130027990.1	PCOM|WP_150666143.1	PCOU|WP_010808646.1	PEPA|WP_150590453.1	PFAE|WP_053059456.1	PFIB|WP_191623478.1	PHOR|WP_150621113.1	PINI|WP_150686687.1	PMOR|WP_150568132.1	PNOR|WP_157125972.1	PNOS|WP_150556166.1	POXA|WP_169835066.1	PPNE|WP_150682369.1	PPNO|WP_023594036.1	PPUL|WP_072637231.1	PSOL|WP_150552313.1	PSPU|WP_039393378.1	PTEG|WP_150613779.1	PTER|WP_150698718.1	PTHI|WP_083566843.1	PVER|WP_044457184.1	PXY2|WP_130027990.1	ZZZZ|fig|93222.8.peg.809
OG0001307	BCEP|WP_153487811.1	PANA|WP_150737721.1	PANH|WP_150670888.1	PAPI|WP_048628091.1	PAQU|WP_150576415.1	PBRO|WP_150561032.1	PCAP|WP_150720029.1	PCAT|WP_150627889.1	PCEP|WP_150606947.1	PCOM|WP_150666614.1	PCOU|WP_150691028.1	PEPA|WP_150588082.1	PFAE|WP_047908476.1	PFIB|WP_039375679.1	PHOR|WP_150620367.1	PINI|WP_150791747.1	PMOR|WP_150566569.1	PNOR|WP_058379916.1	PNOS|WP_150557214.1	POXA|WP_046293135.1	PPNE|WP_150681161.1	PPNO|WP_023872393.1	PPUL|WP_039413324.1	PSOL|WP_150550453.1	PSPU|WP_039401455.1	PTEG|WP_150612230.1	PTER|WP_150699409.1	PTHI|WP_047216807.1	PVER|WP_044458539.1	PXY2|WP_130027190.1	ZZZZ|fig|93222.8.peg.789
OG0001308	BCEP|WP_153487815.1	PANA|WP_150737361.1	PANH|WP_150670864.1	PAPI|WP_048628051.1	PAQU|WP_150575882.1	PBRO|WP_150560911.1	PCAP|WP_150719943.1	PCAT|WP_150627874.1	PCEP|WP_150606957.1	PCOM|WP_150666592.1	PCOU|WP_150690765.1	PEPA|WP_150587979.1	PFAE|WP_047906043.1	PFIB|WP_039375645.1	PHOR|WP_150620144.1	PINI|WP_150686156.1	PMOR|WP_150566522.1	PNOR|WP_058376188.1	PNOS|WP_150557192.1	POXA|WP_046289866.1	PPNE|WP_150681051.1	PPNO|WP_023594067.1	PPUL|WP_039405991.1	PSOL|WP_150550462.1	PSPU|WP_039393337.1	PTEG|WP_150612146.1	PTER|WP_150699355.1	PTHI|WP_047215875.1	PVER|WP_044457157.1	PXY2|WP_017234747.1	ZZZZ|fig|93222.8.peg.776
OG0001309	BCEP|WP_153487817.1	PANA|WP_150737366.1	PANH|WP_150670858.1	PAPI|WP_042113157.1	PAQU|WP_150575887.1	PBRO|WP_150560917.1	PCAP|WP_150719940.1	PCAT|WP_150627869.1	PCEP|WP_150606965.1	PCOM|WP_150666589.1	PCOU|WP_150690767.1	PEPA|WP_150587974.1	PFAE|WP_047906037.1	PFIB|WP_039374925.1	PHOR|WP_150620147.1	PINI|WP_150686159.1	PMOR|WP_150566518.1	PNOR|WP_058376182.1	PNOS|WP_150557186.1	POXA|WP_046289861.1	PPNE|WP_150681045.1	PPNO|WP_023594073.1	PPUL|WP_039405974.1	PSOL|WP_150550467.1	PSPU|WP_039393325.1	PTEG|WP_150612140.1	PTER|WP_150699361.1	PTHI|WP_047215880.1	PVER|WP_044457151.1	PXY2|WP_130027175.1	ZZZZ|fig|93222.8.peg.768
OG0001310	BCEP|WP_153487829.1	PANA|WP_150737402.1	PANH|WP_150670817.1	PAPI|WP_048628037.1	PAQU|WP_150575923.1	PBRO|WP_150560960.1	PCAP|WP_150719911.1	PCAT|WP_150625613.1	PCEP|WP_150607014.1	PCOM|WP_150666555.1	PCOU|WP_010803970.1	PEPA|WP_150587935.1	PFAE|WP_047905999.1	PFIB|WP_039375723.1	PHOR|WP_150620186.1	PINI|WP_150791751.1	PMOR|WP_150566477.1	PNOR|WP_058379912.1	PNOS|WP_150554860.1	POXA|WP_046293124.1	PPNE|WP_174988209.1	PPNO|WP_080685195.1	PPUL|WP_052266805.1	PSOL|WP_150550510.1	PSPU|WP_039393226.1	PTEG|WP_150612101.1	PTER|WP_150699403.1	PTHI|WP_047216655.1	PVER|WP_044457110.1	PXY2|WP_130027122.1	ZZZZ|fig|93222.8.peg.716
OG0001311	BCEP|WP_153487832.1	PANA|WP_150737406.1	PANH|WP_150670813.1	PAPI|WP_042113098.1	PAQU|WP_150575926.1	PBRO|WP_150560965.1	PCAP|WP_150719908.1	PCAT|WP_150625696.1	PCEP|WP_150607021.1	PCOM|WP_150666552.1	PCOU|WP_150690784.1	PEPA|WP_150587931.1	PFAE|WP_047905994.1	PFIB|WP_039375715.1	PHOR|WP_150620189.1	PINI|WP_150791665.1	PMOR|WP_150566473.1	PNOR|WP_058376137.1	PNOS|WP_150554859.1	POXA|WP_046289823.1	PPNE|WP_150681002.1	PPNO|WP_023594187.1	PPUL|WP_039405843.1	PSOL|WP_150550514.1	PSPU|WP_039393212.1	PTEG|WP_150612096.1	PTER|WP_150699678.1	PTHI|WP_047214990.1	PVER|WP_044457105.1	PXY2|WP_130027114.1	ZZZZ|fig|93222.8.peg.711
OG0001313	BCEP|WP_153487845.1	PANA|WP_150737422.1	PANH|WP_150670599.1	PAPI|WP_048628085.1	PAQU|WP_150575942.1	PBRO|WP_150560978.1	PCAP|WP_150720022.1	PCAT|WP_150625595.1	PCEP|WP_150607049.1	PCOM|WP_150666682.1	PCOU|WP_150690789.1	PEPA|WP_150588075.1	PFAE|WP_047905979.1	PFIB|WP_039371061.1	PHOR|WP_150620202.1	PINI|WP_150791676.1	PMOR|WP_150566458.1	PNOR|WP_058376118.1	PNOS|WP_150554789.1	POXA|WP_084009918.1	PPNE|WP_150680983.1	PPNO|WP_023872326.1	PPUL|WP_039405805.1	PSOL|WP_150550531.1	PSPU|WP_084104038.1	PTEG|WP_150612083.1	PTER|WP_150699690.1	PTHI|WP_047214978.1	PVER|WP_072617585.1	PXY2|WP_130027086.1	ZZZZ|fig|93222.8.peg.688
OG0001314	BCEP|WP_153487855.1	PANA|WP_150739756.1	PANH|WP_150671059.1	PAPI|WP_058375245.1	PAQU|WP_150575702.1	PBRO|WP_150561773.1	PCAP|WP_150722093.1	PCAT|WP_150627539.1	PCEP|WP_150606772.1	PCOM|WP_150666733.1	PCOU|WP_150689372.1	PEPA|WP_150588175.1	PFAE|WP_047907082.1	PFIB|WP_039374545.1	PHOR|WP_150623385.1	PINI|WP_150789548.1	PMOR|WP_150565581.1	PNOR|WP_058377495.1	PNOS|WP_150557106.1	POXA|WP_046290935.1	PPNE|WP_150680282.1	PPNO|WP_024788662.1	PPUL|WP_039408451.1	PSOL|WP_150553251.1	PSPU|WP_039396314.1	PTEG|WP_150614862.1	PTER|WP_150699832.1	PTHI|WP_047216816.1	PVER|WP_157123029.1	PXY2|WP_130025006.1	ZZZZ|fig|93222.8.peg.5304
OG0001315	BCEP|WP_153487861.1	PANA|WP_150737632.1	PANH|WP_150668613.1	PAPI|WP_048627885.1	PAQU|WP_150576180.1	PBRO|WP_150559878.1	PCAP|WP_150719681.1	PCAT|WP_150625301.1	PCEP|WP_130026899.1	PCOM|WP_150664434.1	PCOU|WP_150690899.1	PEPA|WP_150587666.1	PFAE|WP_047905803.1	PFIB|WP_039367114.1	PHOR|WP_150619835.1	PINI|WP_150791364.1	PMOR|WP_150567488.1	PNOR|WP_058375883.1	PNOS|WP_150556658.1	POXA|WP_046293024.1	PPNE|WP_150680684.1	PPNO|WP_023872161.1	PPUL|WP_039405316.1	PSOL|WP_150550736.1	PSPU|WP_039401058.1	PTEG|WP_150611867.1	PTER|WP_150699824.1	PTHI|WP_047215939.1	PVER|WP_044456898.1	PXY2|WP_130026899.1	ZZZZ|fig|93222.8.peg.360
OG0001317	BCEP|WP_153487897.1	PANA|WP_150738936.1	PANH|WP_150670240.1	PAPI|WP_042115273.1	PAQU|WP_150576625.1	PBRO|WP_150559037.1	PCAP|WP_150721851.1	PCAT|WP_150627441.1	PCEP|WP_150608755.1	PCOM|WP_150664706.1	PCOU|WP_150690484.1	PEPA|WP_150589440.1	PFAE|WP_064674792.1	PFIB|WP_039369370.1	PHOR|WP_150619357.1	PINI|WP_058379524.1	PMOR|WP_150566887.1	PNOR|WP_058379524.1	PNOS|WP_150554897.1	POXA|WP_046291399.1	PPNE|WP_150678907.1	PPNO|WP_023596827.1	PPUL|WP_039409854.1	PSOL|WP_150551313.1	PSPU|WP_039399509.1	PTEG|WP_150612557.1	PTER|WP_150698417.1	PTHI|WP_047214746.1	PVER|WP_044455155.1	PXY2|WP_130025461.1	ZZZZ|fig|93222.8.peg.3614
OG0001318	BCEP|WP_153487933.1	PANA|WP_150737730.1	PANH|WP_150670615.1	PAPI|WP_042117393.1	PAQU|WP_150576425.1	PBRO|WP_150560723.1	PCAP|WP_174980766.1	PCAT|WP_174990457.1	PCEP|WP_165385454.1	PCOM|WP_150666869.1	PCOU|WP_174979620.1	PEPA|WP_174978105.1	PFAE|WP_047908447.1	PFIB|WP_039370880.1	PHOR|WP_174995665.1	PINI|WP_150791710.1	PMOR|WP_174971100.1	PNOR|WP_058376054.1	PNOS|WP_174966304.1	POXA|WP_046293099.1	PPNE|WP_150681148.1	PPNO|WP_023872281.1	PPUL|WP_052267449.1	PSOL|WP_174976418.1	PSPU|WP_052253114.1	PTEG|WP_174978477.1	PTER|WP_150696411.1	PTHI|WP_047214902.1	PVER|WP_044458511.1	PXY2|WP_165385454.1	ZZZZ|fig|93222.8.peg.589
OG0001320	BCEP|WP_153487941.1	PANA|WP_150737497.1	PANH|WP_150670526.1	PAPI|WP_048627994.1	PAQU|WP_150576023.1	PBRO|WP_150560655.1	PCAP|WP_150719819.1	PCAT|WP_150625525.1	PCEP|WP_150607128.1	PCOM|WP_150666853.1	PCOU|WP_010804087.1	PEPA|WP_150587823.1	PFAE|WP_047905914.1	PFIB|WP_052240692.1	PHOR|WP_150620278.1	PINI|WP_150791715.1	PMOR|WP_150566391.1	PNOR|WP_058376048.1	PNOS|WP_150554702.1	POXA|WP_046289743.1	PPNE|WP_150680906.1	PPNO|WP_024788628.1	PPUL|WP_039405652.1	PSOL|WP_150550600.1	PSPU|WP_039393045.1	PTEG|WP_150612218.1	PTER|WP_150696422.1	PTHI|WP_083566805.1	PVER|WP_044458508.1	PXY2|WP_130027013.1	ZZZZ|fig|93222.8.peg.580
OG0001321	BCEP|WP_153487956.1	PANA|WP_150738347.1	PANH|WP_150670970.1	PAPI|WP_042116938.1	PAQU|WP_150577457.1	PBRO|WP_150560420.1	PCAP|WP_150722274.1	PCAT|WP_150626339.1	PCEP|WP_150610540.1	PCOM|WP_150665075.1	PCOU|WP_010805429.1	PEPA|WP_150589968.1	PFAE|WP_047907348.1	PFIB|WP_039373499.1	PHOR|WP_150621037.1	PINI|WP_150789799.1	PMOR|WP_150568406.1	PNOR|WP_058375413.1	PNOS|WP_150556285.1	POXA|WP_046293493.1	PPNE|WP_150682041.1	PPNO|WP_023597083.1	PPUL|WP_039409302.1	PSOL|WP_150552011.1	PSPU|WP_039399933.1	PTEG|WP_150615039.1	PTER|WP_150695224.1	PTHI|WP_047216245.1	PVER|WP_052810924.1	PXY2|WP_017235377.1	ZZZZ|fig|93222.8.peg.3182
OG0001322	BCEP|WP_153487957.1	PANA|WP_150738350.1	PANH|WP_150670967.1	PAPI|WP_042116935.1	PAQU|WP_150577455.1	PBRO|WP_150560423.1	PCAP|WP_150722273.1	PCAT|WP_044454834.1	PCEP|WP_130025242.1	PCOM|WP_150665073.1	PCOU|WP_010805426.1	PEPA|WP_150589971.1	PFAE|WP_047907351.1	PFIB|WP_039373502.1	PHOR|WP_150621034.1	PINI|WP_087688781.1	PMOR|WP_023597080.1	PNOR|WP_058379790.1	PNOS|WP_150556282.1	POXA|WP_046291184.1	PPNE|WP_150682044.1	PPNO|WP_023597080.1	PPUL|WP_039409311.1	PSOL|WP_150552010.1	PSPU|WP_072633318.1	PTEG|WP_150615036.1	PTER|WP_224788553.1	PTHI|WP_047212736.1	PVER|WP_044454834.1	PXY2|WP_130025242.1	ZZZZ|fig|93222.8.peg.3185
OG0001323	BCEP|WP_153487964.1	PANA|WP_150737303.1	PANH|WP_150667375.1	PAPI|WP_042116563.1	PAQU|WP_150574704.1	PBRO|WP_150558746.1	PCAP|WP_069343079.1	PCAT|WP_150622325.1	PCEP|WP_150607696.1	PCOM|WP_150574704.1	PCOU|WP_150583939.1	PEPA|WP_150589226.1	PFAE|WP_047905125.1	PFIB|WP_039371522.1	PHOR|WP_150621479.1	PINI|WP_058378102.1	PMOR|WP_023595425.1	PNOR|WP_058378102.1	PNOS|WP_150555719.1	POXA|WP_046292366.1	PPNE|WP_150681205.1	PPNO|WP_023595425.1	PPUL|WP_039412044.1	PSOL|WP_150550243.1	PSPU|WP_039397573.1	PTEG|WP_150612793.1	PTER|WP_150698083.1	PTHI|WP_047212771.1	PVER|WP_044456213.1	PXY2|WP_130026321.1	ZZZZ|fig|93222.8.peg.1803
OG0001325	BCEP|WP_153487986.1	PANA|WP_150738718.1	PANH|WP_150669032.1	PAPI|WP_042115055.1	PAQU|WP_150577714.1	PBRO|WP_150559413.1	PCAP|WP_150722530.1	PCAT|WP_150626157.1	PCEP|WP_150609580.1	PCOM|WP_150665122.1	PCOU|WP_150691704.1	PEPA|WP_150589886.1	PFAE|WP_047907301.1	PFIB|WP_039373874.1	PHOR|WP_150624152.1	PINI|WP_087688663.1	PMOR|WP_023873456.1	PNOR|WP_058375473.1	PNOS|WP_150556601.1	POXA|WP_046291135.1	PPNE|WP_150681959.1	PPNO|WP_023873456.1	PPUL|WP_039409194.1	PSOL|WP_150552064.1	PSPU|WP_039400066.1	PTEG|WP_150614917.1	PTER|WP_150695170.1	PTHI|WP_047214540.1	PVER|WP_044454727.1	PXY2|WP_130025199.1	ZZZZ|fig|93222.8.peg.3109
OG0001326	BCEP|WP_153488000.1	PANA|WP_150737563.1	PANH|WP_150668685.1	PAPI|WP_042112859.1	PAQU|WP_150576111.1	PBRO|WP_150560572.1	PCAP|WP_150719750.1	PCAT|WP_150625376.1	PCEP|WP_150607216.1	PCOM|WP_150664505.1	PCOU|WP_150690868.1	PEPA|WP_150587739.1	PFAE|WP_047905861.1	PFIB|WP_039375579.1	PHOR|WP_150620336.1	PINI|WP_150686341.1	PMOR|WP_150566328.1	PNOR|WP_058375965.1	PNOS|WP_150554597.1	POXA|WP_046289690.1	PPNE|WP_150680816.1	PPNO|WP_023872218.1	PPUL|WP_039405517.1	PSOL|WP_150550658.1	PSPU|WP_039401278.1	PTEG|WP_150611946.1	PTER|WP_150696515.1	PTHI|WP_047214859.1	PVER|WP_044456960.1	PXY2|WP_130026963.1	ZZZZ|fig|93222.8.peg.469
OG0001327	BCEP|WP_153488004.1	PANA|WP_150737571.1	PANH|WP_150668677.1	PAPI|WP_048627915.1	PAQU|WP_150576119.1	PBRO|WP_150560565.1	PCAP|WP_150719743.1	PCAT|WP_150625368.1	PCEP|WP_150607230.1	PCOM|WP_150664498.1	PCOU|WP_150690872.1	PEPA|WP_150587733.1	PFAE|WP_047905853.1	PFIB|WP_039375592.1	PHOR|WP_150620342.1	PINI|WP_150792089.1	PMOR|WP_150566321.1	PNOR|WP_058375958.1	PNOS|WP_150554589.1	POXA|WP_046289683.1	PPNE|WP_150680808.1	PPNO|WP_023872211.1	PPUL|WP_039405502.1	PSOL|WP_150550666.1	PSPU|WP_039401254.1	PTEG|WP_150611939.1	PTER|WP_150696523.1	PTHI|WP_047214852.1	PVER|WP_044456952.1	PXY2|WP_130026959.1	ZZZZ|fig|93222.8.peg.459
OG0001328	BCEP|WP_153488005.1	PANA|WP_150737742.1	PANH|WP_150668773.1	PAPI|WP_042112843.1	PAQU|WP_150576440.1	PBRO|WP_150560707.1	PCAP|WP_069342256.1	PCAT|WP_150625672.1	PCEP|WP_130027968.1	PCOM|WP_150664607.1	PCOU|WP_150691041.1	PEPA|WP_150588053.1	PFAE|WP_047905852.1	PFIB|WP_039375594.1	PHOR|WP_150620386.1	PINI|WP_150686351.1	PMOR|WP_150566538.1	PNOR|WP_058375957.1	PNOS|WP_150554826.1	POXA|WP_046289682.1	PPNE|WP_150681130.1	PPNO|WP_023872210.1	PPUL|WP_039405499.1	PSOL|WP_150550852.1	PSPU|WP_039401252.1	PTEG|WP_150612211.1	PTER|WP_150696635.1	PTHI|WP_047214851.1	PVER|WP_044456951.1	PXY2|WP_130027968.1	ZZZZ|fig|93222.8.peg.458
OG0001329	BCEP|WP_153488007.1	PANA|WP_150737574.1	PANH|WP_150668673.1	PAPI|WP_048627914.1	PAQU|WP_150576121.1	PBRO|WP_150560562.1	PCAP|WP_150719740.1	PCAT|WP_150625365.1	PCEP|WP_150607234.1	PCOM|WP_150664497.1	PCOU|WP_010805241.1	PEPA|WP_150587730.1	PFAE|WP_047905849.1	PFIB|WP_039375599.1	PHOR|WP_150620344.1	PINI|WP_150792090.1	PMOR|WP_150566319.1	PNOR|WP_084656404.1	PNOS|WP_150554585.1	POXA|WP_046289679.1	PPNE|WP_150680805.1	PPNO|WP_023594405.1	PPUL|WP_039405493.1	PSOL|WP_150550669.1	PSPU|WP_039401246.1	PTEG|WP_150611936.1	PTER|WP_150696526.1	PTHI|WP_047214849.1	PVER|WP_044456948.1	PXY2|WP_130027967.1	ZZZZ|fig|93222.8.peg.455
OG0001330	BCEP|WP_153488009.1	PANA|WP_150737579.1	PANH|WP_150668667.1	PAPI|WP_048627911.1	PAQU|WP_150576126.1	PBRO|WP_150560556.1	PCAP|WP_150719735.1	PCAT|WP_150625359.1	PCEP|WP_130026954.1	PCOM|WP_150664492.1	PCOU|WP_010805234.1	PEPA|WP_150587724.1	PFAE|WP_047905844.1	PFIB|WP_039375609.1	PHOR|WP_150620350.1	PINI|WP_150792093.1	PMOR|WP_150566315.1	PNOR|WP_058379875.1	PNOS|WP_150554579.1	POXA|WP_046289674.1	PPNE|WP_150680799.1	PPNO|WP_023594412.1	PPUL|WP_039405484.1	PSOL|WP_150550674.1	PSPU|WP_039401234.1	PTEG|WP_150611930.1	PTER|WP_150696533.1	PTHI|WP_047214842.1	PVER|WP_044456944.1	PXY2|WP_130026954.1	ZZZZ|fig|93222.8.peg.448
OG0001332	BCEP|WP_153488014.1	PANA|WP_150737587.1	PANH|WP_150668657.1	PAPI|WP_048627907.1	PAQU|WP_150576135.1	PBRO|WP_150560545.1	PCAP|WP_150719724.1	PCAT|WP_150625349.1	PCEP|WP_150607256.1	PCOM|WP_150664485.1	PCOU|WP_010805220.1	PEPA|WP_150587712.1	PFAE|WP_047905833.1	PFIB|WP_039367002.1	PHOR|WP_150620359.1	PINI|WP_150792101.1	PMOR|WP_150566305.1	PNOR|WP_058375938.1	PNOS|WP_150554568.1	POXA|WP_046289664.1	PPNE|WP_150680787.1	PPNO|WP_023872200.1	PPUL|WP_039405468.1	PSOL|WP_150550685.1	PSPU|WP_039401204.1	PTEG|WP_150611918.1	PTER|WP_150696547.1	PTHI|WP_047214831.1	PVER|WP_044456935.1	PXY2|WP_130026945.1	ZZZZ|fig|93222.8.peg.433
OG0001333	BCEP|WP_153488016.1	PANA|WP_150737591.1	PANH|WP_150668653.1	PAPI|WP_053086320.1	PAQU|WP_150576138.1	PBRO|WP_150560542.1	PCAP|WP_150719722.1	PCAT|WP_150625346.1	PCEP|WP_150607258.1	PCOM|WP_150664482.1	PCOU|WP_150690880.1	PEPA|WP_174978100.1	PFAE|WP_084663867.1	PFIB|WP_039367011.1	PHOR|WP_174995672.1	PINI|WP_150686371.1	PMOR|WP_150566302.1	PNOR|WP_058375935.1	PNOS|WP_150554564.1	POXA|WP_052652612.1	PPNE|WP_150681128.1	PPNO|WP_023872198.1	PPUL|WP_052266768.1	PSOL|WP_150550688.1	PSPU|WP_039401196.1	PTEG|WP_150611916.1	PTER|WP_150696551.1	PTHI|WP_047214826.1	PVER|WP_044456931.1	PXY2|WP_130026943.1	ZZZZ|fig|93222.8.peg.429
OG0001334	BCEP|WP_153488017.1	PANA|WP_150737744.1	PANH|WP_150668771.1	PAPI|WP_042117343.1	PAQU|WP_150576444.1	PBRO|WP_150560705.1	PCAP|WP_150720002.1	PCAT|WP_174990456.1	PCEP|WP_130027964.1	PCOM|WP_150664603.1	PCOU|WP_150690881.1	PEPA|WP_150587707.1	PFAE|WP_084664205.1	PFIB|WP_039367724.1	PHOR|WP_150620388.1	PINI|WP_150792103.1	PMOR|WP_150566535.1	PNOR|WP_084656401.1	PNOS|WP_150554563.1	POXA|WP_046293062.1	PPNE|WP_174988225.1	PPNO|WP_028731243.1	PPUL|WP_084072879.1	PSOL|WP_150550854.1	PSPU|WP_039404149.1	PTEG|WP_150611915.1	PTER|WP_150696552.1	PTHI|WP_047214825.1	PVER|WP_044458474.1	PXY2|WP_130027964.1	ZZZZ|fig|93222.8.peg.428
OG0001336	BCEP|WP_153488040.1	PANA|WP_150740279.1	PANH|WP_150669652.1	PAPI|WP_048627823.1	PAQU|WP_150576310.1	PBRO|WP_150559747.1	PCAP|WP_150719557.1	PCAT|WP_150626928.1	PCEP|WP_150607454.1	PCOM|WP_150664575.1	PCOU|WP_150690976.1	PEPA|WP_174978096.1	PFAE|WP_053059423.1	PFIB|WP_167525566.1	PHOR|WP_150619968.1	PINI|WP_150791436.1	PMOR|WP_150567610.1	PNOR|WP_058375751.1	PNOS|WP_174966423.1	POXA|WP_046292905.1	PPNE|WP_150680546.1	PPNO|WP_023872081.1	PPUL|WP_167369457.1	PSOL|WP_150552521.1	PSPU|WP_224786962.1	PTEG|WP_174978435.1	PTER|WP_224788602.1	PTHI|WP_047212536.1	PVER|WP_044458403.1	PXY2|WP_130026807.1	ZZZZ|fig|93222.8.peg.181
OG0001338	BCEP|WP_153488068.1	PANA|WP_150740655.1	PANH|WP_150671530.1	PAPI|WP_042112107.1	PAQU|WP_150578118.1	PBRO|WP_150561878.1	PCAP|WP_150723151.1	PCAT|WP_150627728.1	PCEP|WP_130026485.1	PCOM|WP_039397138.1	PCOU|WP_010805278.1	PEPA|WP_150590625.1	PFAE|WP_047905318.1	PFIB|WP_039368944.1	PHOR|WP_150622636.1	PINI|WP_150684769.1	PMOR|WP_150567088.1	PNOR|WP_058377902.1	PNOS|WP_150556781.1	POXA|WP_046292569.1	PPNE|WP_150681389.1	PPNO|WP_023871792.1	PPUL|WP_039404296.1	PSOL|WP_150553488.1	PSPU|WP_039397138.1	PTEG|WP_150613014.1	PTER|WP_150698821.1	PTHI|WP_047214588.1	PVER|WP_044456403.1	PXY2|WP_130026485.1	ZZZZ|fig|93222.8.peg.1475
OG0001339	BCEP|WP_153488071.1	PANA|WP_150740661.1	PANH|WP_150671523.1	PAPI|WP_042117037.1	PAQU|WP_150578123.1	PBRO|WP_150561885.1	PCAP|WP_150723155.1	PCAT|WP_150627723.1	PCEP|WP_130026480.1	PCOM|WP_150663406.1	PCOU|WP_150690393.1	PEPA|WP_150590633.1	PFAE|WP_047905310.1	PFIB|WP_039368929.1	PHOR|WP_150622647.1	PINI|WP_150684763.1	PMOR|WP_150567094.1	PNOR|WP_058377910.1	PNOS|WP_150556790.1	POXA|WP_046292563.1	PPNE|WP_150681382.1	PPNO|WP_023871787.1	PPUL|WP_039412598.1	PSOL|WP_150553481.1	PSPU|WP_039397152.1	PTEG|WP_150613006.1	PTER|WP_150698812.1	PTHI|WP_047214578.1	PVER|WP_044456395.1	PXY2|WP_130026480.1	ZZZZ|fig|93222.8.peg.1484
OG0001342	BCEP|WP_153488213.1	PANA|WP_150739566.1	PANH|WP_150669419.1	PAPI|WP_082164824.1	PAQU|WP_150577791.1	PBRO|WP_150560741.1	PCAP|WP_150723029.1	PCAT|WP_150626641.1	PCEP|WP_174966722.1	PCOM|WP_174985079.1	PCOU|WP_150690668.1	PEPA|WP_150590581.1	PFAE|WP_084663508.1	PFIB|WP_080759257.1	PHOR|WP_150619713.1	PINI|WP_150791180.1	PMOR|WP_150567717.1	PNOR|WP_084656607.1	PNOS|WP_150555963.1	POXA|WP_084010029.1	PPNE|WP_150678521.1	PPNO|WP_023874102.1	PPUL|WP_084072840.1	PSOL|WP_150552741.1	PSPU|WP_039403476.1	PTEG|WP_150613812.1	PTER|WP_224788817.1	PTHI|WP_156884705.1	PVER|WP_084070994.1	PXY2|WP_130027807.1	ZZZZ|fig|93222.8.peg.2853
OG0001343	BCEP|WP_153488215.1	PANA|WP_150737206.1	PANH|WP_150667266.1	PAPI|WP_042116419.1	PAQU|WP_150574514.1	PBRO|WP_150558636.1	PCAP|WP_150720521.1	PCAT|WP_150622523.1	PCEP|WP_150607818.1	PCOM|WP_150663027.1	PCOU|WP_150690067.1	PEPA|WP_150589110.1	PFAE|WP_047905032.1	PFIB|WP_039374061.1	PHOR|WP_150621584.1	PINI|WP_150684462.1	PMOR|WP_150565386.1	PNOR|WP_058378225.1	PNOS|WP_150557508.1	POXA|WP_046292268.1	PPNE|WP_150677571.1	PPNO|WP_023595633.1	PPUL|WP_039411781.1	PSOL|WP_150550145.1	PSPU|WP_039397812.1	PTEG|WP_150613124.1	PTER|WP_150699734.1	PTHI|WP_047213030.1	PVER|WP_044456105.1	PXY2|WP_017231547.1	ZZZZ|fig|93222.8.peg.2019
OG0001345	BCEP|WP_153488415.1	PANA|WP_150737333.1	PANH|WP_150667235.1	PAPI|WP_042116392.1	PAQU|WP_150574895.1	PBRO|WP_150558921.1	PCAP|WP_150720497.1	PCAT|WP_150622584.1	PCEP|WP_150608437.1	PCOM|WP_150663494.1	PCOU|WP_150690406.1	PEPA|WP_150589312.1	PFAE|WP_084664155.1	PFIB|WP_144400299.1	PHOR|WP_150621651.1	PINI|WP_150790780.1	PMOR|WP_150565508.1	PNOR|WP_084656129.1	PNOS|WP_150554511.1	POXA|WP_084009789.1	PPNE|WP_150677601.1	PPNO|WP_023595667.1	PPUL|WP_039411732.1	PSOL|WP_150550410.1	PSPU|WP_039402979.1	PTEG|WP_150613368.1	PTER|WP_150699763.1	PTHI|WP_047213069.1	PVER|WP_052811056.1	PXY2|WP_130027860.1	ZZZZ|fig|93222.8.peg.2054
OG0001346	BCEP|WP_153488416.1	PANA|WP_150737184.1	PANH|WP_150667238.1	PAPI|WP_094069090.1	PAQU|WP_150574488.1	PBRO|WP_150558609.1	PCAP|WP_150720499.1	PCAT|WP_150622577.1	PCEP|WP_130026209.1	PCOM|WP_150663002.1	PCOU|WP_036661872.1	PEPA|WP_150589081.1	PFAE|WP_053059347.1	PFIB|WP_144400289.1	PHOR|WP_150621649.1	PINI|WP_174997215.1	PMOR|WP_150565360.1	PNOR|WP_064675198.1	PNOS|WP_150554510.1	POXA|WP_046292253.1	PPNE|WP_150679077.1	PPNO|WP_023874596.1	PPUL|WP_039411735.1	PSOL|WP_150550118.1	PSPU|WP_039397850.1	PTEG|WP_150613149.1	PTER|WP_150699760.1	PTHI|WP_047213066.1	PVER|WP_044456084.1	PXY2|WP_130026209.1	ZZZZ|fig|93222.8.peg.2050
OG0001347	BCEP|WP_153488425.1	PANA|WP_150737268.1	PANH|WP_150667331.1	PAPI|WP_042116511.1	PAQU|WP_150574664.1	PBRO|WP_150558705.1	PCAP|WP_150723292.1	PCAT|WP_150622397.1	PCEP|WP_130026284.1	PCOM|WP_150663147.1	PCOU|WP_150690164.1	PEPA|WP_150589181.1	PFAE|WP_047905092.1	PFIB|WP_039374148.1	PHOR|WP_150621517.1	PINI|WP_174997197.1	PMOR|WP_150565450.1	PNOR|WP_058378147.1	PNOS|WP_150555759.1	POXA|WP_046292332.1	PPNE|WP_150677498.1	PPNO|WP_023595483.1	PPUL|WP_039411956.1	PSOL|WP_150550202.1	PSPU|WP_039397659.1	PTEG|WP_150612755.1	PTER|WP_150698114.1	PTHI|WP_047214428.1	PVER|WP_044456173.1	PXY2|WP_130026284.1	ZZZZ|fig|93222.8.peg.1866
OG0001349	BCEP|WP_153488433.1	PANA|WP_039398805.1	PANH|WP_150669463.1	PAPI|WP_039372038.1	PAQU|WP_046291742.1	PBRO|WP_150560776.1	PCAP|WP_069344931.1	PCAT|WP_044455546.1	PCEP|WP_017232274.1	PCOM|WP_039398805.1	PCOU|WP_010803815.1	PEPA|WP_150590547.1	PFAE|WP_047907840.1	PFIB|WP_039372038.1	PHOR|WP_150560776.1	PINI|WP_150686475.1	PMOR|WP_150567749.1	PNOR|WP_058379032.1	PNOS|WP_150555929.1	POXA|WP_046291742.1	PPNE|WP_150678480.1	PPNO|WP_023596297.1	PPUL|WP_039415107.1	PSOL|WP_150552686.1	PSPU|WP_039398805.1	PTEG|WP_150613855.1	PTER|WP_150698227.1	PTHI|WP_047214090.1	PVER|WP_044455546.1	PXY2|WP_017232274.1	ZZZZ|fig|93222.8.peg.2800
OG0001350	BCEP|WP_153488434.1	PANA|WP_150739599.1	PANH|WP_150669462.1	PAPI|WP_042115734.1	PAQU|WP_150577835.1	PBRO|WP_150560775.1	PCAP|WP_150723061.1	PCAT|WP_150626665.1	PCEP|WP_130025771.1	PCOM|WP_150666364.1	PCOU|WP_010803814.1	PEPA|WP_150590548.1	PFAE|WP_047907839.1	PFIB|WP_039372035.1	PHOR|WP_150619742.1	PINI|WP_150686474.1	PMOR|WP_150567748.1	PNOR|WP_058379033.1	PNOS|WP_150555930.1	POXA|WP_046291741.1	PPNE|WP_150678481.1	PPNO|WP_023874122.1	PPUL|WP_039415105.1	PSOL|WP_150552687.1	PSPU|WP_039398808.1	PTEG|WP_150613854.1	PTER|WP_150698228.1	PTHI|WP_047214091.1	PVER|WP_044455545.1	PXY2|WP_130025771.1	ZZZZ|fig|93222.8.peg.2801
OG0001351	BCEP|WP_153488436.1	PANA|WP_150739595.1	PANH|WP_150669460.1	PAPI|WP_048629325.1	PAQU|WP_150577833.1	PBRO|WP_150560771.1	PCAP|WP_150723057.1	PCAT|WP_150626663.1	PCEP|WP_150610219.1	PCOM|WP_039398812.1	PCOU|WP_010803810.1	PEPA|WP_150590552.1	PFAE|WP_047907836.1	PFIB|WP_039372032.1	PHOR|WP_150619738.1	PINI|WP_150791195.1	PMOR|WP_150567745.1	PNOR|WP_058379036.1	PNOS|WP_150555933.1	POXA|WP_046291739.1	PPNE|WP_150678485.1	PPNO|WP_023596302.1	PPUL|WP_039410752.1	PSOL|WP_150552690.1	PSPU|WP_039398812.1	PTEG|WP_150613850.1	PTER|WP_150698232.1	PTHI|WP_047214094.1	PVER|WP_044455541.1	PXY2|WP_130025767.1	ZZZZ|fig|93222.8.peg.2805
OG0001353	BCEP|WP_153488445.1	PANA|WP_150737086.1	PANH|WP_150667111.1	PAPI|WP_082164855.1	PAQU|WP_150574371.1	PBRO|WP_150558509.1	PCAP|WP_150720409.1	PCAT|WP_150622812.1	PCEP|WP_174966603.1	PCOM|WP_150662927.1	PCOU|WP_150690005.1	PEPA|WP_150588934.1	PFAE|WP_047904931.1	PFIB|WP_052240393.1	PHOR|WP_150621711.1	PINI|WP_150790671.1	PMOR|WP_150565236.1	PNOR|WP_058378366.1	PNOS|WP_150554285.1	POXA|WP_046292164.1	PPNE|WP_150677803.1	PPNO|WP_023874507.1	PPUL|WP_039411496.1	PSOL|WP_174976342.1	PSPU|WP_039398010.1	PTEG|WP_150613274.1	PTER|WP_150695638.1	PTHI|WP_156884847.1	PVER|WP_063389840.1	PXY2|WP_206100016.1	ZZZZ|fig|93222.8.peg.2167
OG0001354	BCEP|WP_153488493.1	PANA|WP_150737105.1	PANH|WP_150667132.1	PAPI|WP_048629569.1	PAQU|WP_150574393.1	PBRO|WP_150558526.1	PCAP|WP_150720425.1	PCAT|WP_150622774.1	PCEP|WP_150607966.1	PCOM|WP_150662941.1	PCOU|WP_150690013.1	PEPA|WP_150588950.1	PFAE|WP_047904946.1	PFIB|WP_039365988.1	PHOR|WP_150621680.1	PINI|WP_150790683.1	PMOR|WP_150565251.1	PNOR|WP_058378349.1	PNOS|WP_150554269.1	POXA|WP_046292191.1	PPNE|WP_150677773.1	PPNO|WP_023874520.1	PPUL|WP_039411529.1	PSOL|WP_150550030.1	PSPU|WP_039397984.1	PTEG|WP_150613256.1	PTER|WP_150695654.1	PTHI|WP_047213679.1	PVER|WP_044455998.1	PXY2|WP_130026156.1	ZZZZ|fig|93222.8.peg.2149
OG0001356	BCEP|WP_153488502.1	PANA|WP_150737167.1	PANH|WP_150667214.1	PAPI|WP_042116375.1	PAQU|WP_150574473.1	PBRO|WP_150558920.1	PCAP|WP_150720483.1	PCAT|WP_150622619.1	PCEP|WP_150607878.1	PCOM|WP_150662986.1	PCOU|WP_051126171.1	PEPA|WP_150589062.1	PFAE|WP_047908153.1	PFIB|WP_052240952.1	PHOR|WP_150621612.1	PINI|WP_058378274.1	PMOR|WP_150565506.1	PNOR|WP_058378274.1	PNOS|WP_150554513.1	POXA|WP_046292233.1	PPNE|WP_150677617.1	PPNO|WP_028730886.1	PPUL|WP_039415579.1	PSOL|WP_150550408.1	PSPU|WP_052252789.1	PTEG|WP_150613166.1	PTER|WP_150700042.1	PTHI|WP_047216308.1	PVER|WP_044456059.1	PXY2|WP_130026193.1	ZZZZ|fig|93222.8.peg.2076
OG0001357	BCEP|WP_153488511.1	PANA|WP_217429671.1	PANH|WP_150669544.1	PAPI|WP_072632963.1	PAQU|WP_217424886.1	PBRO|WP_150560875.1	PCAP|WP_150723134.1	PCAT|WP_217431287.1	PCEP|WP_150610135.1	PCOM|WP_150666426.1	PCOU|WP_150690721.1	PEPA|WP_150590458.1	PFAE|WP_047907907.1	PFIB|WP_080759407.1	PHOR|WP_217427078.1	PINI|WP_150791256.1	PMOR|WP_217424757.1	PNOR|WP_084656229.1	PNOS|WP_150556006.1	POXA|WP_046291813.1	PPNE|WP_150678388.1	PPNO|WP_072619100.1	PPUL|WP_039410903.1	PSOL|WP_150553499.1	PSPU|WP_072633281.1	PTEG|WP_150613964.1	PTER|WP_224788818.1	PTHI|WP_052892648.1	PVER|WP_044455625.1	PXY2|WP_130025834.1	ZZZZ|fig|93222.8.peg.2694
OG0001358	BCEP|WP_153488525.1	PANA|WP_150739660.1	PANH|WP_150669524.1	PAPI|WP_052765596.1	PAQU|WP_150577898.1	PBRO|WP_150560841.1	PCAP|WP_150723117.1	PCAT|WP_150626724.1	PCEP|WP_150610152.1	PCOM|WP_150666419.1	PCOU|WP_150690704.1	PEPA|WP_150590486.1	PFAE|WP_053059653.1	PFIB|WP_052240986.1	PHOR|WP_150623481.1	PINI|WP_150686535.1	PMOR|WP_150567805.1	PNOR|WP_058378958.1	PNOS|WP_150555863.1	POXA|WP_052653158.1	PPNE|WP_150678407.1	PPNO|WP_023596224.1	PPUL|WP_052267211.1	PSOL|WP_150553438.1	PSPU|WP_052252910.1	PTEG|WP_150613914.1	PTER|WP_150698157.1	PTHI|WP_047214017.1	PVER|WP_052810985.1	PXY2|WP_130025818.1	ZZZZ|fig|93222.8.peg.2720
OG0001359	BCEP|WP_153488529.1	PANA|WP_150739651.1	PANH|WP_150669516.1	PAPI|WP_042115781.1	PAQU|WP_150577889.1	PBRO|WP_150560830.1	PCAP|WP_150723111.1	PCAT|WP_150626717.1	PCEP|WP_130025812.1	PCOM|WP_150666410.1	PCOU|WP_010803876.1	PEPA|WP_150590495.1	PFAE|WP_047907887.1	PFIB|WP_039374339.1	PHOR|WP_150623499.1	PINI|WP_150791233.1	PMOR|WP_150567798.1	PNOR|WP_058378967.1	PNOS|WP_150555873.1	POXA|WP_046291792.1	PPNE|WP_150678417.1	PPNO|WP_023596234.1	PPUL|WP_039410842.1	PSOL|WP_150553431.1	PSPU|WP_039398712.1	PTEG|WP_150613905.1	PTER|WP_150698167.1	PTHI|WP_047214025.1	PVER|WP_044455596.1	PXY2|WP_130025812.1	ZZZZ|fig|93222.8.peg.2730
OG0001360	BCEP|WP_153488531.1	PANA|WP_150739643.1	PANH|WP_150669509.1	PAPI|WP_042115775.1	PAQU|WP_150577883.1	PBRO|WP_150560822.1	PCAP|WP_150723105.1	PCAT|WP_150626710.1	PCEP|WP_150610158.1	PCOM|WP_150666404.1	PCOU|WP_010803867.1	PEPA|WP_150590501.1	PFAE|WP_047907880.1	PFIB|WP_039374329.1	PHOR|WP_150623511.1	PINI|WP_150791230.1	PMOR|WP_150567790.1	PNOR|WP_058378975.1	PNOS|WP_150555881.1	POXA|WP_046291785.1	PPNE|WP_150678424.1	PPNO|WP_023596243.1	PPUL|WP_039410830.1	PSOL|WP_150553424.1	PSPU|WP_039398726.1	PTEG|WP_150613899.1	PTER|WP_150698173.1	PTHI|WP_047214033.1	PVER|WP_044455590.1	PXY2|WP_130025807.1	ZZZZ|fig|93222.8.peg.2739
OG0001361	BCEP|WP_153488535.1	PANA|WP_150739635.1	PANH|WP_150669551.1	PAPI|WP_082164825.1	PAQU|WP_150577874.1	PBRO|WP_150560813.1	PCAP|WP_150723096.1	PCAT|WP_150626768.1	PCEP|WP_150610168.1	PCOM|WP_150666395.1	PCOU|WP_150690697.1	PEPA|WP_150590614.1	PFAE|WP_047907870.1	PFIB|WP_039374312.1	PHOR|WP_150623533.1	PINI|WP_150686516.1	PMOR|WP_150567824.1	PNOR|WP_058378986.1	PNOS|WP_150556010.1	POXA|WP_046291775.1	PPNE|WP_150678436.1	PPNO|WP_080685328.1	PPUL|WP_039410812.1	PSOL|WP_150553411.1	PSPU|WP_039398752.1	PTEG|WP_150613888.1	PTER|WP_150698185.1	PTHI|WP_047214042.1	PVER|WP_084070997.1	PXY2|WP_130025800.1	ZZZZ|fig|93222.8.peg.2754
OG0001362	BCEP|WP_153488537.1	PANA|WP_150739632.1	PANH|WP_150669499.1	PAPI|WP_058375194.1	PAQU|WP_150577871.1	PBRO|WP_150560810.1	PCAP|WP_150723093.1	PCAT|WP_150626700.1	PCEP|WP_150610174.1	PCOM|WP_150666392.1	PCOU|WP_010803852.1	PEPA|WP_150590514.1	PFAE|WP_047907868.1	PFIB|WP_039374309.1	PHOR|WP_150623539.1	PINI|WP_150686513.1	PMOR|WP_150567781.1	PNOR|WP_058378988.1	PNOS|WP_150556011.1	POXA|WP_046291773.1	PPNE|WP_150678439.1	PPNO|WP_023596258.1	PPUL|WP_039415150.1	PSOL|WP_150552655.1	PSPU|WP_039398756.1	PTEG|WP_150613885.1	PTER|WP_150698188.1	PTHI|WP_047214045.1	PVER|WP_044455577.1	PXY2|WP_130025799.1	ZZZZ|fig|93222.8.peg.2757
OG0001363	BCEP|WP_153488539.1	PANA|WP_150739624.1	PANH|WP_150669493.1	PAPI|WP_048629337.1	PAQU|WP_150577865.1	PBRO|WP_150560804.1	PCAP|WP_150723090.1	PCAT|WP_150626694.1	PCEP|WP_130025793.1	PCOM|WP_150666388.1	PCOU|WP_010803846.1	PEPA|WP_150590520.1	PFAE|WP_047907862.1	PFIB|WP_039374298.1	PHOR|WP_150623551.1	PINI|WP_150791223.1	PMOR|WP_150567776.1	PNOR|WP_058380336.1	PNOS|WP_150555899.1	POXA|WP_046291764.1	PPNE|WP_150678447.1	PPNO|WP_023874152.1	PPUL|WP_039410802.1	PSOL|WP_150552661.1	PSPU|WP_039398768.1	PTEG|WP_150613974.1	PTER|WP_150698194.1	PTHI|WP_047214051.1	PVER|WP_044458012.1	PXY2|WP_130025793.1	ZZZZ|fig|93222.8.peg.2763
OG0001364	BCEP|WP_153488541.1	PANA|WP_150739620.1	PANH|WP_150669489.1	PAPI|WP_042115753.1	PAQU|WP_150577860.1	PBRO|WP_150560800.1	PCAP|WP_150723087.1	PCAT|WP_150626690.1	PCEP|WP_150610186.1	PCOM|WP_150666384.1	PCOU|WP_010803842.1	PEPA|WP_150590524.1	PFAE|WP_047907858.1	PFIB|WP_039374294.1	PHOR|WP_150623558.1	PINI|WP_150791222.1	PMOR|WP_150567772.1	PNOR|WP_058378995.1	PNOS|WP_150555903.1	POXA|WP_046291759.1	PPNE|WP_150678451.1	PPNO|WP_023596268.1	PPUL|WP_039410793.1	PSOL|WP_150552664.1	PSPU|WP_052252913.1	PTEG|WP_150613876.1	PTER|WP_150698198.1	PTHI|WP_047214055.1	PVER|WP_044455565.1	PXY2|WP_130025792.1	ZZZZ|fig|93222.8.peg.2768
OG0001365	BCEP|WP_153488542.1	PANA|WP_150739618.1	PANH|WP_150669487.1	PAPI|WP_072632824.1	PAQU|WP_150577858.1	PBRO|WP_150560799.1	PCAP|WP_150723085.1	PCAT|WP_150626688.1	PCEP|WP_150610190.1	PCOM|WP_150666382.1	PCOU|WP_150690693.1	PEPA|WP_150590526.1	PFAE|WP_047907857.1	PFIB|WP_039374293.1	PHOR|WP_150623561.1	PINI|WP_150791220.1	PMOR|WP_150567770.1	PNOR|WP_058378997.1	PNOS|WP_150555905.1	POXA|WP_046291758.1	PPNE|WP_150678453.1	PPNO|WP_023874146.1	PPUL|WP_039410791.1	PSOL|WP_150552666.1	PSPU|WP_072633287.1	PTEG|WP_150613874.1	PTER|WP_150698200.1	PTHI|WP_047214057.1	PVER|WP_044455564.1	PXY2|WP_130025789.1	ZZZZ|fig|93222.8.peg.2770
OG0001366	BCEP|WP_153488543.1	PANA|WP_150739616.1	PANH|WP_150669485.1	PAPI|WP_048629335.1	PAQU|WP_150577856.1	PBRO|WP_150560797.1	PCAP|WP_150723083.1	PCAT|WP_150626686.1	PCEP|WP_150610193.1	PCOM|WP_150666381.1	PCOU|WP_150690692.1	PEPA|WP_150590528.1	PFAE|WP_047907855.1	PFIB|WP_039374290.1	PHOR|WP_150623565.1	PINI|WP_150791219.1	PMOR|WP_150567769.1	PNOR|WP_058378999.1	PNOS|WP_150555907.1	POXA|WP_046293651.1	PPNE|WP_150678455.1	PPNO|WP_023874144.1	PPUL|WP_039410787.1	PSOL|WP_150552668.1	PSPU|WP_039403424.1	PTEG|WP_150613872.1	PTER|WP_150698202.1	PTHI|WP_047214059.1	PVER|WP_044455561.1	PXY2|WP_130025787.1	ZZZZ|fig|93222.8.peg.2772
OG0001367	BCEP|WP_153488545.1	PANA|WP_150739615.1	PANH|WP_150669484.1	PAPI|WP_082164822.1	PAQU|WP_150577855.1	PBRO|WP_150560796.1	PCAP|WP_150723082.1	PCAT|WP_150626685.1	PCEP|WP_130027813.1	PCOM|WP_150666380.1	PCOU|WP_150690754.1	PEPA|WP_150590616.1	PFAE|WP_047907854.1	PFIB|WP_080759426.1	PHOR|WP_150623588.1	PINI|WP_150686561.1	PMOR|WP_150567768.1	PNOR|WP_084656605.1	PNOS|WP_150555908.1	POXA|WP_046291756.1	PPNE|WP_150679177.1	PPNO|WP_023874143.1	PPUL|WP_072637018.1	PSOL|WP_150552774.1	PSPU|WP_052252915.1	PTEG|WP_150613973.1	PTER|WP_150698203.1	PTHI|WP_047214068.1	PVER|WP_063389827.1	PXY2|WP_130027813.1	ZZZZ|fig|93222.8.peg.2774
OG0001368	BCEP|WP_153488552.1	PANA|WP_039396912.1	PANH|WP_052266693.1	PAPI|WP_042112234.1	PAQU|WP_150577091.1	PBRO|WP_010808614.1	PCAP|WP_069344025.1	PCAT|WP_044456536.1	PCEP|WP_017234269.1	PCOM|WP_150577091.1	PCOU|WP_010808614.1	PEPA|WP_150591432.1	PFAE|WP_044456536.1	PFIB|WP_010808614.1	PHOR|WP_010808614.1	PINI|WP_058377759.1	PMOR|WP_023595031.1	PNOR|WP_058377759.1	PNOS|WP_174966338.1	POXA|WP_046292677.1	PPNE|WP_174988321.1	PPNO|WP_023595031.1	PPUL|WP_052266693.1	PSOL|WP_150553028.1	PSPU|WP_039396912.1	PTEG|WP_017234269.1	PTER|WP_150696918.1	PTHI|WP_047212510.1	PVER|WP_044456536.1	PXY2|WP_017234269.1	ZZZZ|fig|93222.8.peg.1304
OG0001369	BCEP|WP_153488556.1	PANA|WP_150738590.1	PANH|WP_150668312.1	PAPI|WP_082118021.1	PAQU|WP_150576823.1	PBRO|WP_150559250.1	PCAP|WP_150721548.1	PCAT|WP_150625886.1	PCEP|WP_150608771.1	PCOM|WP_150664894.1	PCOU|WP_150690586.1	PEPA|WP_150589642.1	PFAE|WP_084663472.1	PFIB|WP_039368646.1	PHOR|WP_150619565.1	PINI|WP_150790175.1	PMOR|WP_150568694.1	PNOR|WP_058379294.1	PNOS|WP_150555108.1	POXA|WP_046291573.1	PPNE|WP_150678676.1	PPNO|WP_023873907.1	PPUL|WP_039410365.1	PSOL|WP_174976465.1	PSPU|WP_052253270.1	PTEG|WP_174978490.1	PTER|WP_150700067.1	PTHI|WP_047214346.1	PVER|WP_044455350.1	PXY2|WP_130027793.1	ZZZZ|fig|93222.8.peg.3880
OG0001371	BCEP|WP_153488561.1	PANA|WP_150740385.1	PANH|WP_150668405.1	PAPI|WP_042115435.1	PAQU|WP_150576733.1	PBRO|WP_150559165.1	PCAP|WP_150721478.1	PCAT|WP_150625802.1	PCEP|WP_130025561.1	PCOM|WP_150664808.1	PCOU|WP_010807446.1	PEPA|WP_150589552.1	PFAE|WP_047907611.1	PFIB|WP_052240916.1	PHOR|WP_150619479.1	PINI|WP_150790126.1	PMOR|WP_150567000.1	PNOR|WP_058379398.1	PNOS|WP_150555018.1	POXA|WP_046291497.1	PPNE|WP_150678779.1	PPNO|WP_024788722.1	PPUL|WP_052267161.1	PSOL|WP_150551427.1	PSPU|WP_052252970.1	PTEG|WP_150612430.1	PTER|WP_150697571.1	PTHI|WP_047212915.1	PVER|WP_044455268.1	PXY2|WP_130025561.1	ZZZZ|fig|93222.8.peg.3763
OG0001372	BCEP|WP_153488565.1	PANA|WP_150738628.1	PANH|WP_150668260.1	PAPI|WP_048629261.1	PAQU|WP_150576869.1	PBRO|WP_150559300.1	PCAP|WP_150721593.1	PCAT|WP_150625925.1	PCEP|WP_130025663.1	PCOM|WP_150664936.1	PCOU|WP_150690602.1	PEPA|WP_150591269.1	PFAE|WP_047907730.1	PFIB|WP_039374703.1	PHOR|WP_150619613.1	PINI|WP_150684163.1	PMOR|WP_150568508.1	PNOR|WP_058379244.1	PNOS|WP_150556936.1	POXA|WP_046291613.1	PPNE|WP_150678624.1	PPNO|WP_023596509.1	PPUL|WP_039415016.1	PSOL|WP_150553347.1	PSPU|WP_039399052.1	PTEG|WP_150612287.1	PTER|WP_150696819.1	PTHI|WP_047216280.1	PVER|WP_044455397.1	PXY2|WP_130025663.1	ZZZZ|fig|93222.8.peg.3953
OG0001373	BCEP|WP_153488597.1	PANA|WP_150739766.1	PANH|WP_150671074.1	PAPI|WP_048628827.1	PAQU|WP_150575714.1	PBRO|WP_150561759.1	PCAP|WP_150722105.1	PCAT|WP_150627547.1	PCEP|WP_150606784.1	PCOM|WP_150666721.1	PCOU|WP_150689368.1	PEPA|WP_150588162.1	PFAE|WP_084663316.1	PFIB|WP_039374524.1	PHOR|WP_150623411.1	PINI|WP_150789556.1	PMOR|WP_150565570.1	PNOR|WP_084656027.1	PNOS|WP_150557120.1	POXA|WP_084009603.1	PPNE|WP_150680296.1	PPNO|WP_023597425.1	PPUL|WP_039408483.1	PSOL|WP_150553260.1	PSPU|WP_039396357.1	PTEG|WP_150614849.1	PTER|WP_150697404.1	PTHI|WP_047212425.1	PVER|WP_044454351.1	PXY2|WP_130025016.1	ZZZZ|fig|93222.8.peg.5322
OG0001374	BCEP|WP_153488601.1	PANA|WP_150738552.1	PANH|WP_150668350.1	PAPI|WP_042115478.1	PAQU|WP_150576781.1	PBRO|WP_150559213.1	PCAP|WP_150721520.1	PCAT|WP_150625852.1	PCEP|WP_130025604.1	PCOM|WP_150664855.1	PCOU|WP_010807386.1	PEPA|WP_150589600.1	PFAE|WP_047907655.1	PFIB|WP_039368552.1	PHOR|WP_010807386.1	PINI|WP_150684097.1	PMOR|WP_150567051.1	PNOR|WP_058379341.1	PNOS|WP_150555070.1	POXA|WP_046291541.1	PPNE|WP_150678720.1	PPNO|WP_023873891.1	PPUL|WP_039410253.1	PSOL|WP_150551472.1	PSPU|WP_039399194.1	PTEG|WP_150612376.1	PTER|WP_150697631.1	PTHI|WP_047216518.1	PVER|WP_044455315.1	PXY2|WP_130025604.1	ZZZZ|fig|93222.8.peg.3829
OG0001375	BCEP|WP_153488608.1	PANA|WP_150738534.1	PANH|WP_150668377.1	PAPI|WP_048629218.1	PAQU|WP_150576754.1	PBRO|WP_150559191.1	PCAP|WP_150721500.1	PCAT|WP_150625826.1	PCEP|WP_150608578.1	PCOM|WP_150664829.1	PCOU|WP_150690565.1	PEPA|WP_150589577.1	PFAE|WP_047907631.1	PFIB|WP_039373632.1	PHOR|WP_150619505.1	PINI|WP_150684076.1	PMOR|WP_150567027.1	PNOR|WP_058379373.1	PNOS|WP_150555045.1	POXA|WP_046291519.1	PPNE|WP_150678752.1	PPNO|WP_023596651.1	PPUL|WP_039410191.1	PSOL|WP_150551450.1	PSPU|WP_039399251.1	PTEG|WP_150612401.1	PTER|WP_150697605.1	PTHI|WP_047214409.1	PVER|WP_044455294.1	PXY2|WP_130025586.1	ZZZZ|fig|93222.8.peg.3796
OG0001380	BCEP|WP_153488705.1	PANA|WP_150738325.1	PANH|WP_150671001.1	PAPI|WP_042116976.1	PAQU|WP_150577481.1	PBRO|WP_150560390.1	PCAP|WP_150722299.1	PCAT|WP_150626362.1	PCEP|WP_130025225.1	PCOM|WP_150665093.1	PCOU|WP_150691509.1	PEPA|WP_150589948.1	PFAE|WP_047907330.1	PFIB|WP_039373926.1	PHOR|WP_150621064.1	PINI|WP_087688635.1	PMOR|WP_150568386.1	PNOR|WP_084656340.1	PNOS|WP_150556305.1	POXA|WP_046291163.1	PPNE|WP_150682018.1	PPNO|WP_072619085.1	PPUL|WP_039409251.1	PSOL|WP_150552032.1	PSPU|WP_039399994.1	PTEG|WP_150615058.1	PTER|WP_150695205.1	PTHI|WP_047212712.1	PVER|WP_044454783.1	PXY2|WP_130025225.1	ZZZZ|fig|93222.8.peg.3152
OG0001382	BCEP|WP_153488716.1	PANA|WP_150665138.1	PANH|WP_150669053.1	PAPI|WP_042115023.1	PAQU|WP_150577695.1	PBRO|WP_150559428.1	PCAP|WP_069340706.1	PCAT|WP_150626139.1	PCEP|WP_150609602.1	PCOM|WP_150665138.1	PCOU|WP_150586945.1	PEPA|WP_150589865.1	PFAE|WP_047907285.1	PFIB|WP_039375291.1	PHOR|WP_150624187.1	PINI|WP_150789751.1	PMOR|WP_150567315.1	PNOR|WP_058375494.1	PNOS|WP_150556583.1	POXA|WP_046291121.1	PPNE|WP_150681937.1	PPNO|WP_023597167.1	PPUL|WP_039409156.1	PSOL|WP_150552324.1	PSPU|WP_039400114.1	PTEG|WP_150614939.1	PTER|WP_150695154.1	PTHI|WP_047212677.1	PVER|WP_044454687.1	PXY2|WP_130025181.1	ZZZZ|fig|93222.8.peg.3083
OG0001383	BCEP|WP_153488746.1	PANA|WP_150737682.1	PANH|WP_150668559.1	PAPI|WP_042117282.1	PAQU|WP_150576233.1	PBRO|WP_150559826.1	PCAP|WP_150719630.1	PCAT|WP_150625250.1	PCEP|WP_026131734.1	PCOM|WP_150664383.1	PCOU|WP_150690931.1	PEPA|WP_150587616.1	PFAE|WP_047905755.1	PFIB|WP_052240501.1	PHOR|WP_150619887.1	PINI|WP_150685840.1	PMOR|WP_150567536.1	PNOR|WP_058375827.1	PNOS|WP_150556710.1	POXA|WP_046294020.1	PPNE|WP_150680626.1	PPNO|WP_023872130.1	PPUL|WP_039413018.1	PSOL|WP_174976409.1	PSPU|WP_039400934.1	PTEG|WP_174978440.1	PTER|WP_150700169.1	PTHI|WP_047215993.1	PVER|WP_044456852.1	PXY2|WP_026131734.1	ZZZZ|fig|93222.8.peg.288
OG0001384	BCEP|WP_153488768.1	PANA|WP_150739454.1	PANH|WP_150667928.1	PAPI|WP_048627681.1	PAQU|WP_150577209.1	PBRO|WP_150560007.1	PCAP|WP_150721346.1	PCAT|WP_150627667.1	PCEP|WP_150610488.1	PCOM|WP_150665943.1	PCOU|WP_150691080.1	PEPA|WP_150591110.1	PFAE|WP_047905562.1	PFIB|WP_039372699.1	PHOR|WP_150622970.1	PINI|WP_150791596.1	PMOR|WP_150566780.1	PNOR|WP_058377645.1	PNOS|WP_150557035.1	POXA|WP_046292782.1	PPNE|WP_150681663.1	PPNO|WP_023871963.1	PPUL|WP_052266714.1	PSOL|WP_150553114.1	PSPU|WP_039396622.1	PTEG|WP_150614264.1	PTER|WP_150697040.1	PTHI|WP_047216141.1	PVER|WP_044456652.1	PXY2|WP_130026678.1	ZZZZ|fig|93222.8.peg.1154
OG0001386	BCEP|WP_153488804.1	PANA|WP_150737435.1	PANH|WP_150670586.1	PAPI|WP_048628020.1	PAQU|WP_150575955.1	PBRO|WP_150560989.1	PCAP|WP_150719882.1	PCAT|WP_150625581.1	PCEP|WP_150607061.1	PCOM|WP_150666669.1	PCOU|WP_150690798.1	PEPA|WP_150587901.1	PFAE|WP_047905970.1	PFIB|WP_039371034.1	PHOR|WP_150620214.1	PINI|WP_150791682.1	PMOR|WP_150566448.1	PNOR|WP_058376110.1	PNOS|WP_150554777.1	POXA|WP_046289798.1	PPNE|WP_150680971.1	PPNO|WP_023872317.1	PPUL|WP_039405784.1	PSOL|WP_150550540.1	PSPU|WP_039393146.1	PTEG|WP_150612072.1	PTER|WP_150699703.1	PTHI|WP_047214967.1	PVER|WP_044457080.1	PXY2|WP_130027068.1	ZZZZ|fig|93222.8.peg.674
OG0001387	BCEP|WP_153488811.1	PANA|WP_150739696.1	PANH|WP_150670107.1	PAPI|WP_048628716.1	PAQU|WP_150575648.1	PBRO|WP_150557564.1	PCAP|WP_150722033.1	PCAT|WP_150625091.1	PCEP|WP_130024948.1	PCOM|WP_150665572.1	PCOU|WP_150689885.1	PEPA|WP_150588247.1	PFAE|WP_047907016.1	PFIB|WP_039369802.1	PHOR|WP_150620641.1	PINI|WP_150789512.1	PMOR|WP_150565639.1	PNOR|WP_058377419.1	PNOS|WP_150553637.1	POXA|WP_046293397.1	PPNE|WP_150680210.1	PPNO|WP_023597519.1	PPUL|WP_039408269.1	PSOL|WP_150551583.1	PSPU|WP_039396107.1	PTEG|WP_150611499.1	PTER|WP_150696582.1	PTHI|WP_047215023.1	PVER|WP_044457736.1	PXY2|WP_130024948.1	ZZZZ|fig|93222.8.peg.5218
OG0001388	BCEP|WP_153488812.1	PANA|WP_150736888.1	PANH|WP_150670106.1	PAPI|WP_048628715.1	PAQU|WP_046290870.1	PBRO|WP_150557565.1	PCAP|WP_069340045.1	PCAT|WP_150625090.1	PCEP|WP_130024947.1	PCOM|WP_046290870.1	PCOU|WP_010805071.1	PEPA|WP_150588248.1	PFAE|WP_047907015.1	PFIB|WP_039369799.1	PHOR|WP_150620427.1	PINI|WP_058377417.1	PMOR|WP_150565640.1	PNOR|WP_058377417.1	PNOS|WP_150553638.1	POXA|WP_046290870.1	PPNE|WP_150680208.1	PPNO|WP_023597520.1	PPUL|WP_039408265.1	PSOL|WP_017235626.1	PSPU|WP_039396103.1	PTEG|WP_150611498.1	PTER|WP_150696581.1	PTHI|WP_047215024.1	PVER|WP_044454193.1	PXY2|WP_130024947.1	ZZZZ|fig|93222.8.peg.5217
OG0001389	BCEP|WP_153488817.1	PANA|WP_150736883.1	PANH|WP_150670099.1	PAPI|WP_042114597.1	PAQU|WP_039396086.1	PBRO|WP_039369785.1	PCAP|WP_150722027.1	PCAT|WP_150625084.1	PCEP|WP_130024941.1	PCOM|WP_039396086.1	PCOU|WP_150689422.1	PEPA|WP_150588256.1	PFAE|WP_047907010.1	PFIB|WP_039369785.1	PHOR|WP_150620433.1	PINI|WP_058377411.1	PMOR|WP_150565646.1	PNOR|WP_058377411.1	PNOS|WP_150553644.1	POXA|WP_039396086.1	PPNE|WP_150680200.1	PPNO|WP_023597528.1	PPUL|WP_039408249.1	PSOL|WP_150551591.1	PSPU|WP_039396086.1	PTEG|WP_150611492.1	PTER|WP_150696573.1	PTHI|WP_047215031.1	PVER|WP_044454181.1	PXY2|WP_130024941.1	ZZZZ|fig|93222.8.peg.5209
OG0001390	BCEP|WP_153488851.1	PANA|WP_150736684.1	PANH|WP_150670499.1	PAPI|WP_094067884.1	PAQU|WP_150575439.1	PBRO|WP_150557727.1	PCAP|WP_150721078.1	PCAT|WP_150624875.1	PCEP|WP_150606489.1	PCOM|WP_150665385.1	PCOU|WP_150689520.1	PEPA|WP_150588377.1	PFAE|WP_047906861.1	PFIB|WP_144400515.1	PHOR|WP_150618632.1	PINI|WP_150683028.1	PMOR|WP_150565775.1	PNOR|WP_058377185.1	PNOS|WP_150553806.1	POXA|WP_046290705.1	PPNE|WP_150680413.1	PPNO|WP_023597714.1	PPUL|WP_052266975.1	PSOL|WP_150551741.1	PSPU|WP_039395615.1	PTEG|WP_150611349.1	PTER|WP_150697999.1	PTHI|WP_047215080.1	PVER|WP_044453878.1	PXY2|WP_130027683.1	ZZZZ|fig|93222.8.peg.4949
OG0001391	BCEP|WP_153488852.1	PANA|WP_150736642.1	PANH|WP_150670454.1	PAPI|WP_048628609.1	PAQU|WP_150575386.1	PBRO|WP_150557769.1	PCAP|WP_150721035.1	PCAT|WP_150624833.1	PCEP|WP_150606436.1	PCOM|WP_150665341.1	PCOU|WP_010804804.1	PEPA|WP_150588412.1	PFAE|WP_047906822.1	PFIB|WP_039373735.1	PHOR|WP_150618670.1	PINI|WP_150789286.1	PMOR|WP_150565806.1	PNOR|WP_058377143.1	PNOS|WP_150553853.1	POXA|WP_046290665.1	PPNE|WP_150679938.1	PPNO|WP_024788677.1	PPUL|WP_039407849.1	PSOL|WP_150551771.1	PSPU|WP_039395500.1	PTEG|WP_150611305.1	PTER|WP_150700024.1	PTHI|WP_047215110.1	PVER|WP_084070953.1	PXY2|WP_130024773.1	ZZZZ|fig|93222.8.peg.4896
OG0001392	BCEP|WP_153488853.1	PANA|WP_150736640.1	PANH|WP_150670452.1	PAPI|WP_053086346.1	PAQU|WP_150575384.1	PBRO|WP_150557771.1	PCAP|WP_150721034.1	PCAT|WP_150624831.1	PCEP|WP_130024771.1	PCOM|WP_150665339.1	PCOU|WP_150689541.1	PEPA|WP_150588414.1	PFAE|WP_053059537.1	PFIB|WP_039373731.1	PHOR|WP_150618672.1	PINI|WP_150789284.1	PMOR|WP_150565808.1	PNOR|WP_058377141.1	PNOS|WP_150553855.1	POXA|WP_052652895.1	PPNE|WP_150679936.1	PPNO|WP_023872986.1	PPUL|WP_039407845.1	PSOL|WP_150551773.1	PSPU|WP_039395495.1	PTEG|WP_150611303.1	PTER|WP_224788987.1	PTHI|WP_156884876.1	PVER|WP_052810876.1	PXY2|WP_130024771.1	ZZZZ|fig|93222.8.peg.4894
OG0001393	BCEP|WP_153488855.1	PANA|WP_150665337.1	PANH|WP_150670450.1	PAPI|WP_042114298.1	PAQU|WP_150575382.1	PBRO|WP_150557773.1	PCAP|WP_150721033.1	PCAT|WP_150624829.1	PCEP|WP_150606431.1	PCOM|WP_150665337.1	PCOU|WP_010804800.1	PEPA|WP_150588415.1	PFAE|WP_047906820.1	PFIB|WP_039373729.1	PHOR|WP_150618674.1	PINI|WP_150789283.1	PMOR|WP_150565809.1	PNOR|WP_058377139.1	PNOS|WP_150553857.1	POXA|WP_046290663.1	PPNE|WP_150679935.1	PPNO|WP_023597771.1	PPUL|WP_039407844.1	PSOL|WP_150551775.1	PSPU|WP_039395493.1	PTEG|WP_150611302.1	PTER|WP_150700000.1	PTHI|WP_047215112.1	PVER|WP_044453794.1	PXY2|WP_130024769.1	ZZZZ|fig|93222.8.peg.4892
OG0001395	BCEP|WP_153488887.1	PANA|WP_174990750.1	PANH|WP_174994831.1	PAPI|WP_072632902.1	PAQU|WP_150575319.1	PBRO|WP_174977746.1	PCAP|WP_174980931.1	PCAT|WP_174990383.1	PCEP|WP_150606332.1	PCOM|WP_174984556.1	PCOU|WP_010804709.1	PEPA|WP_150588490.1	PFAE|WP_047906748.1	PFIB|WP_158453254.1	PHOR|WP_174995444.1	PINI|WP_174996907.1	PMOR|WP_174970883.1	PNOR|WP_058377040.1	PNOS|WP_150553932.1	POXA|WP_046290596.1	PPNE|WP_174987990.1	PPNO|WP_158516324.1	PPUL|WP_052266946.1	PSOL|WP_150550912.1	PSPU|WP_052252450.1	PTEG|WP_150611224.1	PTER|WP_150699142.1	PTHI|WP_047215176.1	PVER|WP_063389809.1	PXY2|WP_130024713.1	ZZZZ|fig|93222.8.peg.4796
OG0001396	BCEP|WP_153488889.1	PANA|WP_174990748.1	PANH|WP_150667472.1	PAPI|WP_053086342.1	PAQU|WP_150575318.1	PBRO|WP_150557847.1	PCAP|WP_150720975.1	PCAT|WP_174990382.1	PCEP|WP_150606330.1	PCOM|WP_150664093.1	PCOU|WP_010804708.1	PEPA|WP_150588491.1	PFAE|WP_084663234.1	PFIB|WP_052240322.1	PHOR|WP_150618744.1	PINI|WP_150789626.1	PMOR|WP_150565875.1	PNOR|WP_058377039.1	PNOS|WP_150553933.1	POXA|WP_052652871.1	PPNE|WP_150679854.1	PPNO|WP_023872929.1	PPUL|WP_052266945.1	PSOL|WP_150550913.1	PSPU|WP_052252449.1	PTEG|WP_150611223.1	PTER|WP_150699143.1	PTHI|WP_047215177.1	PVER|WP_052810866.1	PXY2|WP_130024712.1	ZZZZ|fig|93222.8.peg.4795
OG0001398	BCEP|WP_153488918.1	PANA|WP_150736477.1	PANH|WP_150667593.1	PAPI|WP_048628532.1	PAQU|WP_150575184.1	PBRO|WP_150557961.1	PCAP|WP_150721112.1	PCAT|WP_150624400.1	PCEP|WP_150606164.1	PCOM|WP_150663982.1	PCOU|WP_150689623.1	PEPA|WP_150588595.1	PFAE|WP_047906648.1	PFIB|WP_052240668.1	PHOR|WP_150618868.1	PINI|WP_150789146.1	PMOR|WP_150566019.1	PNOR|WP_058376906.1	PNOS|WP_150554040.1	POXA|WP_046290473.1	PPNE|WP_150679725.1	PPNO|WP_023872839.1	PPUL|WP_039407435.1	PSOL|WP_150551022.1	PSPU|WP_039394982.1	PTEG|WP_150611113.1	PTER|WP_150697130.1	PTHI|WP_047215396.1	PVER|WP_044457616.1	PXY2|WP_130024614.1	ZZZZ|fig|93222.8.peg.4649
OG0001399	BCEP|WP_153488947.1	PANA|WP_150739300.1	PANH|WP_150667667.1	PAPI|WP_042113900.1	PAQU|WP_150575097.1	PBRO|WP_150558056.1	PCAP|WP_150720783.1	PCAT|WP_150624245.1	PCEP|WP_017231544.1	PCOM|WP_150663897.1	PCOU|WP_010805638.1	PEPA|WP_150588695.1	PFAE|WP_047906568.1	PFIB|WP_039370310.1	PHOR|WP_150618965.1	PINI|WP_150789083.1	PMOR|WP_150566097.1	PNOR|WP_058376795.1	PNOS|WP_150557490.1	POXA|WP_046290385.1	PPNE|WP_150679628.1	PPNO|WP_023598105.1	PPUL|WP_052266913.1	PSOL|WP_150551115.1	PSPU|WP_039394710.1	PTEG|WP_150611014.1	PTER|WP_150696152.1	PTHI|WP_047215461.1	PVER|WP_044453325.1	PXY2|WP_017231544.1	ZZZZ|fig|93222.8.peg.4528
OG0001401	BCEP|WP_153489041.1	PANA|WP_150738252.1	PANH|WP_150670932.1	PAPI|WP_042113682.1	PAQU|WP_150574969.1	PBRO|WP_150558209.1	PCAP|WP_150720636.1	PCAT|WP_150623884.1	PCEP|WP_150605806.1	PCOM|WP_150663741.1	PCOU|WP_150689774.1	PEPA|WP_150591336.1	PFAE|WP_047906432.1	PFIB|WP_039373217.1	PHOR|WP_150620854.1	PINI|WP_150788948.1	PMOR|WP_150566225.1	PNOR|WP_058376638.1	PNOS|WP_150555457.1	POXA|WP_046290260.1	PPNE|WP_150679458.1	PPNO|WP_023598273.1	PPUL|WP_039406921.1	PSOL|WP_150552791.1	PSPU|WP_039394255.1	PTEG|WP_150610845.1	PTER|WP_150697724.1	PTHI|WP_047215551.1	PVER|WP_044453157.1	PXY2|WP_130027625.1	ZZZZ|fig|93222.8.peg.4320
OG0001407	BCEP|WP_153489794.1	PANA|WP_150738576.1	PANH|WP_150668327.1	PAPI|WP_048629233.1	PAQU|WP_150576804.1	PBRO|WP_150559236.1	PCAP|WP_150721533.1	PCAT|WP_150625978.1	PCEP|WP_130025620.1	PCOM|WP_150664880.1	PCOU|WP_150690578.1	PEPA|WP_150589632.1	PFAE|WP_047907679.1	PFIB|WP_039368477.1	PHOR|WP_150619550.1	PINI|WP_150684115.1	PMOR|WP_150568684.1	PNOR|WP_058379313.1	PNOS|WP_150555095.1	POXA|WP_046293593.1	PPNE|WP_150678696.1	PPNO|WP_023596588.1	PPUL|WP_039410334.1	PSOL|WP_150551493.1	PSPU|WP_039403616.1	PTEG|WP_150612348.1	PTER|WP_150697665.1	PTHI|WP_047214354.1	PVER|WP_044457950.1	PXY2|WP_130025620.1	ZZZZ|fig|93222.8.peg.3863
OG0001408	BCEP|WP_153489800.1	PANA|WP_072617453.1	PANH|WP_150668333.1	PAPI|WP_072632815.1	PAQU|WP_072617453.1	PBRO|WP_150559229.1	PCAP|WP_072617453.1	PCAT|WP_072617453.1	PCEP|WP_150608546.1	PCOM|WP_150664874.1	PCOU|WP_010807365.1	PEPA|WP_150589625.1	PFAE|WP_084663464.1	PFIB|WP_080759111.1	PHOR|WP_150619541.1	PINI|WP_084656274.1	PMOR|WP_145863441.1	PNOR|WP_084656274.1	PNOS|WP_150555088.1	POXA|WP_084009683.1	PPNE|WP_150678703.1	PPNO|WP_023596596.1	PPUL|WP_039410314.1	PSOL|WP_150551488.1	PSPU|WP_072617453.1	PTEG|WP_150612356.1	PTER|WP_150697658.1	PTHI|WP_047214365.1	PVER|WP_072617453.1	PXY2|WP_083902239.1	ZZZZ|fig|93222.8.peg.3855
OG0001409	BCEP|WP_153489805.1	PANA|WP_150738567.1	PANH|WP_150668342.1	PAPI|WP_042115487.1	PAQU|WP_150576791.1	PBRO|WP_039368527.1	PCAP|WP_069345077.1	PCAT|WP_150625860.1	PCEP|WP_026131780.1	PCOM|WP_150664870.1	PCOU|WP_010807377.1	PEPA|WP_150589614.1	PFAE|WP_047907663.1	PFIB|WP_039368527.1	PHOR|WP_150619535.1	PINI|WP_058379332.1	PMOR|WP_023873895.1	PNOR|WP_058379332.1	PNOS|WP_150555079.1	POXA|WP_046291550.1	PPNE|WP_150678712.1	PPNO|WP_023873895.1	PPUL|WP_039410281.1	PSOL|WP_150551479.1	PSPU|WP_039399180.1	PTEG|WP_150612366.1	PTER|WP_150697646.1	PTHI|WP_047214375.1	PVER|WP_044455321.1	PXY2|WP_026131780.1	ZZZZ|fig|93222.8.peg.3843
OG0001410	BCEP|WP_153489807.1	PANA|WP_150738564.1	PANH|WP_150668344.1	PAPI|WP_048629228.1	PAQU|WP_150576788.1	PBRO|WP_150559220.1	PCAP|WP_069345075.1	PCAT|WP_150625858.1	PCEP|WP_150608556.1	PCOM|WP_150664867.1	PCOU|WP_010807379.1	PEPA|WP_150589612.1	PFAE|WP_047907661.1	PFIB|WP_039368533.1	PHOR|WP_150619532.1	PINI|WP_150684102.1	PMOR|WP_150567058.1	PNOR|WP_058379334.1	PNOS|WP_150555077.1	POXA|WP_046291548.1	PPNE|WP_150678714.1	PPNO|WP_023596609.1	PPUL|WP_039410273.1	PSOL|WP_150551478.1	PSPU|WP_039399184.1	PTEG|WP_150612369.1	PTER|WP_150697644.1	PTHI|WP_047214377.1	PVER|WP_044455319.1	PXY2|WP_130025608.1	ZZZZ|fig|93222.8.peg.3839
OG0001411	BCEP|WP_153489839.1	PANA|WP_150740717.1	PANH|WP_150671287.1	PAPI|WP_048629803.1	PAQU|WP_150578202.1	PBRO|WP_150561478.1	PCAP|WP_150723222.1	PCAT|WP_150622047.1	PCEP|WP_150610587.1	PCOM|WP_150663335.1	PCOU|WP_010806297.1	PEPA|WP_150590714.1	PFAE|WP_047905261.1	PFIB|WP_039368733.1	PHOR|WP_150622767.1	PINI|WP_150791000.1	PMOR|WP_150567140.1	PNOR|WP_058377959.1	PNOS|WP_150556834.1	POXA|WP_046292528.1	PPNE|WP_150681344.1	PPNO|WP_023595266.1	PPUL|WP_039412419.1	PSOL|WP_150550362.1	PSPU|WP_039397325.1	PTEG|WP_150612964.1	PTER|WP_150698762.1	PTHI|WP_047214444.1	PVER|WP_044456328.1	PXY2|WP_130026453.1	ZZZZ|fig|93222.8.peg.1584
OG0001417	BCEP|WP_153490447.1	PANA|WP_174991084.1	PANH|WP_174994901.1	PAPI|WP_048629143.1	PAQU|WP_174990140.1	PBRO|WP_174977843.1	PCAP|WP_174981155.1	PCAT|WP_174990462.1	PCEP|WP_150608711.1	PCOM|WP_174984719.1	PCOU|WP_150690505.1	PEPA|WP_150589467.1	PFAE|WP_167362687.1	PFIB|WP_052240595.1	PHOR|WP_150619385.1	PINI|WP_150790076.1	PMOR|WP_174971232.1	PNOR|WP_058379490.1	PNOS|WP_150554925.1	POXA|WP_052653052.1	PPNE|WP_150678875.1	PPNO|WP_024788907.1	PPUL|WP_084072526.1	PSOL|WP_150551349.1	PSPU|WP_052252981.1	PTEG|WP_150612522.1	PTER|WP_150698478.1	PTHI|WP_047214554.1	PVER|WP_052810949.1	PXY2|WP_130025492.1	ZZZZ|fig|93222.8.peg.3653
OG0001422	BCEP|WP_172535150.1	PANA|WP_150740344.1	PANH|WP_150668452.1	PAPI|WP_048629160.1	PAQU|WP_150576690.1	PBRO|WP_150559112.1	PCAP|WP_150721431.1	PCAT|WP_150625756.1	PCEP|WP_150608662.1	PCOM|WP_150664769.1	PCOU|WP_150690529.1	PEPA|WP_150589508.1	PFAE|WP_047907569.1	PFIB|WP_039369166.1	PHOR|WP_150619436.1	PINI|WP_150790100.1	PMOR|WP_150566953.1	PNOR|WP_058379447.1	PNOS|WP_150554966.1	POXA|WP_046291458.1	PPNE|WP_150678829.1	PPNO|WP_023873792.1	PPUL|WP_039410037.1	PSOL|WP_150551390.1	PSPU|WP_039399384.1	PTEG|WP_150612479.1	PTER|WP_150697518.1	PTHI|WP_047212859.1	PVER|WP_044455224.1	PXY2|WP_130025526.1	ZZZZ|fig|93222.8.peg.3705
OG0001423	BCEP|WP_174413217.1	PANA|WP_150738572.1	PANH|WP_150668331.1	PAPI|WP_048629232.1	PAQU|WP_150576799.1	PBRO|WP_150559231.1	PCAP|WP_150721529.1	PCAT|WP_150625868.1	PCEP|WP_150608542.1	PCOM|WP_150664876.1	PCOU|WP_010807363.1	PEPA|WP_150589627.1	PFAE|WP_047907676.1	PFIB|WP_039368488.1	PHOR|WP_150619543.1	PINI|WP_150684111.1	PMOR|WP_150568679.1	PNOR|WP_058379318.1	PNOS|WP_150555090.1	POXA|WP_046291558.1	PPNE|WP_150678701.1	PPNO|WP_023596594.1	PPUL|WP_039410321.1	PSOL|WP_150551490.1	PSPU|WP_039399158.1	PTEG|WP_150612354.1	PTER|WP_150697660.1	PTHI|WP_047214363.1	PVER|WP_044455336.1	PXY2|WP_130025616.1	ZZZZ|fig|93222.8.peg.3857
OG0001424	BCEP|WP_174413494.1	PANA|WP_150738594.1	PANH|WP_150668308.1	PAPI|WP_082117849.1	PAQU|WP_150576827.1	PBRO|WP_150559255.1	PCAP|WP_174981066.1	PCAT|WP_150625982.1	PCEP|WP_130025630.1	PCOM|WP_150664898.1	PCOU|WP_081636106.1	PEPA|WP_150589647.1	PFAE|WP_053059635.1	PFIB|WP_080759108.1	PHOR|WP_150619570.1	PINI|WP_150790298.1	PMOR|WP_150568698.1	PNOR|WP_058379290.1	PNOS|WP_150555113.1	POXA|WP_084009686.1	PPNE|WP_174987753.1	PPNO|WP_063599202.1	PPUL|WP_052267180.1	PSOL|WP_150551505.1	PSPU|WP_224786832.1	PTEG|WP_150612334.1	PTER|WP_150700071.1	PTHI|WP_047214339.1	PVER|WP_084070499.1	PXY2|WP_130025630.1	ZZZZ|fig|93222.8.peg.3885
OG0001425	BCEP|WP_181523084.1	PANA|WP_039397704.1	PANH|WP_069343921.1	PAPI|WP_042116476.1	PAQU|WP_039397704.1	PBRO|WP_150558681.1	PCAP|WP_069343921.1	PCAT|WP_047905070.1	PCEP|WP_017233323.1	PCOM|WP_039397704.1	PCOU|WP_010806047.1	PEPA|WP_150589159.1	PFAE|WP_047905070.1	PFIB|WP_039374118.1	PHOR|WP_150621542.1	PINI|WP_058378173.1	PMOR|WP_023595511.1	PNOR|WP_058378173.1	PNOS|WP_150555784.1	POXA|WP_039397704.1	PPNE|WP_058378173.1	PPNO|WP_023595511.1	PPUL|WP_039411894.1	PSOL|WP_017233323.1	PSPU|WP_039397704.1	PTEG|WP_150589159.1	PTER|WP_150699426.1	PTHI|WP_047212958.1	PVER|WP_044456148.1	PXY2|WP_017233323.1	ZZZZ|fig|93222.8.peg.1899
OG0001426	BCEP|WP_194290264.1	PANA|WP_039396100.1	PANH|WP_150670105.1	PAPI|WP_039408262.1	PAQU|WP_039396100.1	PBRO|WP_150557566.1	PCAP|WP_069340046.1	PCAT|WP_044454192.1	PCEP|WP_017235625.1	PCOM|WP_150665571.1	PCOU|WP_150689418.1	PEPA|WP_150588249.1	PFAE|WP_044454192.1	PFIB|WP_039369797.1	PHOR|WP_010805070.1	PINI|WP_058377416.1	PMOR|WP_023597521.1	PNOR|WP_058377416.1	PNOS|WP_039408262.1	POXA|WP_046290869.1	PPNE|WP_150680207.1	PPNO|WP_023597521.1	PPUL|WP_039408262.1	PSOL|WP_150551584.1	PSPU|WP_039396100.1	PTEG|WP_150611497.1	PTER|WP_150696580.1	PTHI|WP_047215025.1	PVER|WP_044454192.1	PXY2|WP_017235625.1	ZZZZ|fig|93222.8.peg.5216
OG0001427	BCEP|WP_194290268.1	PANA|WP_150738157.1	PANH|WP_150668910.1	PAPI|WP_048628346.1	PAQU|WP_150578016.1	PBRO|WP_150560256.1	PCAP|WP_150722786.1	PCAT|WP_150626483.1	PCEP|WP_150610335.1	PCOM|WP_150663627.1	PCOU|WP_051126514.1	PEPA|WP_150590203.1	PFAE|WP_084664003.1	PFIB|WP_052240839.1	PHOR|WP_150620741.1	PINI|WP_150791793.1	PMOR|WP_150567911.1	PNOR|WP_084656481.1	PNOS|WP_150555548.1	POXA|WP_046290145.1	PPNE|WP_150679322.1	PPNO|WP_048806480.1	PPUL|WP_052266863.1	PSOL|WP_150552927.1	PSPU|WP_052252371.1	PTEG|WP_150613471.1	PTER|WP_224788924.1	PTHI|WP_047215667.1	PVER|WP_044457430.1	PXY2|WP_130027529.1	ZZZZ|fig|93222.8.peg.4146
OG0001429	BCEP|WP_224052407.1	PANA|WP_150737392.1	PANH|WP_150670828.1	PAPI|WP_042113118.1	PAQU|WP_150575913.1	PBRO|WP_150560949.1	PCAP|WP_150719921.1	PCAT|WP_150625622.1	PCEP|WP_150607001.1	PCOM|WP_150666566.1	PCOU|WP_010803958.1	PEPA|WP_150587945.1	PFAE|WP_047906009.1	PFIB|WP_039374889.1	PHOR|WP_150620175.1	PINI|WP_150686182.1	PMOR|WP_150566489.1	PNOR|WP_058376151.1	PNOS|WP_150554817.1	POXA|WP_046289833.1	PPNE|WP_150681016.1	PPNO|WP_023594169.1	PPUL|WP_039405883.1	PSOL|WP_150550501.1	PSPU|WP_039393249.1	PTEG|WP_150612111.1	PTER|WP_150699393.1	PTHI|WP_047215911.1	PVER|WP_044457120.1	PXY2|WP_130027136.1	ZZZZ|fig|93222.8.peg.728
OG0001430	BCEP|WP_226127385.1	PANA|WP_039393623.1	PANH|WP_150670317.1	PAPI|WP_042113361.1	PAQU|WP_039393623.1	PBRO|WP_150561112.1	PCAP|WP_139133194.1	PCAT|WP_150626986.1	PCEP|WP_130027399.1	PCOM|WP_039393623.1	PCOU|WP_010808171.1	PEPA|WP_150590348.1	PFAE|WP_157112398.1	PFIB|WP_039375153.1	PHOR|WP_150621219.1	PINI|WP_058376334.1	PMOR|WP_150567965.1	PNOR|WP_058376334.1	PNOS|WP_150556068.1	POXA|WP_039393623.1	PPNE|WP_150682322.1	PPNO|WP_048806762.1	PPUL|WP_039406254.1	PSOL|WP_017231785.1	PSPU|WP_039393623.1	PTEG|WP_150613635.1	PTER|WP_150699530.1	PTHI|WP_047215784.1	PVER|WP_157123274.1	PXY2|WP_130027399.1	ZZZZ|fig|93222.8.peg.958
OG0001431	BCEP|WP_228395641.1	PANA|WP_150740458.1	PANH|WP_150670337.1	PAPI|WP_048628215.1	PAQU|WP_150578309.1	PBRO|WP_150561135.1	PCAP|WP_150722459.1	PCAT|WP_150626969.1	PCEP|WP_150610051.1	PCOM|WP_150666268.1	PCOU|WP_010808146.1	PEPA|WP_150590328.1	PFAE|WP_047906189.1	PFIB|WP_039374635.1	PHOR|WP_150621239.1	PINI|WP_150791915.1	PMOR|WP_150567981.1	PNOR|WP_058376354.1	PNOS|WP_150556045.1	POXA|WP_046290013.1	PPNE|WP_150682343.1	PPNO|WP_023593856.1	PPUL|WP_039406300.1	PSOL|WP_150552152.1	PSPU|WP_039393661.1	PTEG|WP_150613614.1	PTER|WP_150699516.1	PTHI|WP_047215770.1	PVER|WP_044457310.1	PXY2|WP_130027412.1	ZZZZ|fig|93222.8.peg.987
OG0001432	BCEP|WP_228395651.1	PANA|WP_046289768.1	PANH|WP_044457046.1	PAPI|WP_042113011.1	PAQU|WP_150575993.1	PBRO|WP_069342508.1	PCAP|WP_069342508.1	PCAT|WP_044457046.1	PCEP|WP_017232934.1	PCOM|WP_039393076.1	PCOU|WP_010804054.1	PEPA|WP_150587853.1	PFAE|WP_047905938.1	PFIB|WP_039370955.1	PHOR|WP_150620250.1	PINI|WP_058376077.1	PMOR|WP_150566415.1	PNOR|WP_058376077.1	PNOS|WP_150554732.1	POXA|WP_046289768.1	PPNE|WP_150680934.1	PPNO|WP_023594263.1	PPUL|WP_039405721.1	PSOL|WP_150550574.1	PSPU|WP_039393076.1	PTEG|WP_150612038.1	PTER|WP_150696387.1	PTHI|WP_047214935.1	PVER|WP_044457046.1	PXY2|WP_017232934.1	ZZZZ|fig|93222.8.peg.614
OG0001434	BCEP|WP_228395744.1	PANA|WP_150739880.1	PANH|WP_150671274.1	PAPI|WP_048629865.1	PAQU|WP_150578218.1	PBRO|WP_150561463.1	PCAP|WP_150723234.1	PCAT|WP_150622074.1	PCEP|WP_130026439.1	PCOM|WP_150663324.1	PCOU|WP_150690340.1	PEPA|WP_150590813.1	PFAE|WP_047908221.1	PFIB|WP_039371593.1	PHOR|WP_150622790.1	PINI|WP_150791013.1	PMOR|WP_150567156.1	PNOR|WP_064675188.1	PNOS|WP_150556848.1	POXA|WP_046293889.1	PPNE|WP_150681327.1	PPNO|WP_023871739.1	PPUL|WP_039415790.1	PSOL|WP_150550346.1	PSPU|WP_039397351.1	PTEG|WP_150612948.1	PTER|WP_150698749.1	PTHI|WP_047214434.1	PVER|WP_044458270.1	PXY2|WP_130026439.1	ZZZZ|fig|93222.8.peg.1611
OG0001454	BCEP|WP_004199523.1	PANA|WP_010808867.1	PANH|WP_010808867.1	PAPI|WP_010808867.1	PAQU|WP_010808867.1	PBRO|WP_010808867.1	PCAP|WP_010808867.1	PCAT|WP_010808867.1	PCEP|WP_017234082.1	PCOM|WP_010808867.1	PCOU|WP_010808867.1	PEPA|WP_017234082.1	PFAE|WP_010808867.1	PFIB|WP_010808867.1	PHOR|WP_010808867.1	PINI|WP_058378278.1	PMOR|WP_010808867.1	PNOR|WP_058378278.1	PNOS|WP_010808867.1	POXA|WP_010808867.1	PPNE|WP_058378278.1	PPNO|WP_010808867.1	PPUL|WP_010808867.1	PSOL|WP_017234082.1	PSPU|WP_010808867.1	PTEG|WP_150613170.1	PTER|WP_150700046.1	PTHI|WP_047216389.1	PVER|WP_010808867.1	PXY2|WP_017234082.1	ZZZZ|fig|93222.8.peg.2081
OG0001456	BCEP|WP_006398529.1	PANA|WP_010807118.1	PANH|WP_010807118.1	PAPI|WP_010807118.1	PAQU|WP_010807118.1	PBRO|WP_150559801.1	PCAP|WP_010807118.1	PCAT|WP_010807118.1	PCEP|WP_010807118.1	PCOM|WP_010807118.1	PCOU|WP_010807118.1	PEPA|WP_010807118.1	PFAE|WP_010807118.1	PFIB|WP_010807118.1	PHOR|WP_010807118.1	PINI|WP_010807118.1	PMOR|WP_010807118.1	PNOR|WP_010807118.1	PNOS|WP_150556734.1	POXA|WP_010807118.1	PPNE|WP_150680600.1	PPNO|WP_010807118.1	PPUL|WP_010807118.1	PSOL|WP_010807118.1	PSPU|WP_010807118.1	PTEG|WP_150611795.1	PTER|WP_150695016.1	PTHI|WP_047216007.1	PVER|WP_010807118.1	PXY2|WP_010807118.1	ZZZZ|fig|93222.8.peg.257
OG0001457	BCEP|WP_006398765.1	PANA|WP_150737293.1	PANH|WP_150667357.1	PAPI|WP_042116539.1	PAQU|WP_150574691.1	PBRO|WP_150558732.1	PCAP|WP_150723313.1	PCAT|WP_150622357.1	PCEP|WP_130026305.1	PCOM|WP_150663190.1	PCOU|WP_174979494.1	PEPA|WP_150589209.1	PFAE|WP_047905111.1	PFIB|WP_039371567.1	PHOR|WP_150621493.1	PINI|WP_150791130.1	PMOR|WP_150568597.1	PNOR|WP_058378118.1	PNOS|WP_150555734.1	POXA|WP_084009809.1	PPNE|WP_150681188.1	PPNO|WP_023595448.1	PPUL|WP_039415690.1	PSOL|WP_150550227.1	PSPU|WP_039397607.1	PTEG|WP_150612778.1	PTER|WP_150698093.1	PTHI|WP_047212787.1	PVER|WP_044456196.1	PXY2|WP_130026305.1	ZZZZ|fig|93222.8.peg.1828
OG0001458	BCEP|WP_006400349.1	PANA|WP_039393197.1	PANH|WP_039393197.1	PAPI|WP_042113094.1	PAQU|WP_150575931.1	PBRO|WP_150560970.1	PCAP|WP_039393197.1	PCAT|WP_039393197.1	PCEP|WP_017231760.1	PCOM|WP_039393197.1	PCOU|WP_010803984.1	PEPA|WP_150587926.1	PFAE|WP_047905989.1	PFIB|WP_039374837.1	PHOR|WP_150620194.1	PINI|WP_023594193.1	PMOR|WP_023594193.1	PNOR|WP_023594193.1	PNOS|WP_150554798.1	POXA|WP_039393197.1	PPNE|WP_023594193.1	PPNO|WP_023594193.1	PPUL|WP_039405824.1	PSOL|WP_017231760.1	PSPU|WP_039393197.1	PTEG|WP_150587926.1	PTER|WP_150699683.1	PTHI|WP_047214986.1	PVER|WP_039393197.1	PXY2|WP_017231760.1	ZZZZ|fig|93222.8.peg.704
OG0001460	BCEP|WP_006476792.1	PANA|WP_039396961.1	PANH|WP_150668070.1	PAPI|WP_010808637.1	PAQU|WP_039396961.1	PBRO|WP_010808637.1	PCAP|WP_150721217.1	PCAT|WP_044456512.1	PCEP|WP_130026581.1	PCOM|WP_039396961.1	PCOU|WP_010808637.1	PEPA|WP_150553050.1	PFAE|WP_047905445.1	PFIB|WP_039364902.1	PHOR|WP_150623109.1	PINI|WP_150684874.1	PMOR|WP_023595053.1	PNOR|WP_058377782.1	PNOS|WP_150555259.1	POXA|WP_046292658.1	PPNE|WP_058377782.1	PPNO|WP_023595053.1	PPUL|WP_039404492.1	PSOL|WP_150553050.1	PSPU|WP_039396961.1	PTEG|WP_150614157.1	PTER|WP_150696886.1	PTHI|WP_047214722.1	PVER|WP_044456512.1	PXY2|WP_130026581.1	ZZZZ|fig|93222.8.peg.1328
OG0001461	BCEP|WP_006476946.1	PANA|WP_150662207.1	PANH|WP_150670883.1	PAPI|WP_048628036.1	PAQU|WP_150576419.1	PBRO|WP_150560962.1	PCAP|WP_083253663.1	PCAT|WP_044457108.1	PCEP|WP_130027118.1	PCOM|WP_150662207.1	PCOU|WP_010803972.1	PEPA|WP_150587933.1	PFAE|WP_047905997.1	PFIB|WP_039375719.1	PHOR|WP_010803972.1	PINI|WP_150791752.1	PMOR|WP_023594184.1	PNOR|WP_058376140.1	PNOS|WP_150554805.1	POXA|WP_046293123.1	PPNE|WP_150681157.1	PPNO|WP_023594184.1	PPUL|WP_039405850.1	PSOL|WP_150550512.1	PSPU|WP_039401422.1	PTEG|WP_150612099.1	PTER|WP_191629188.1	PTHI|WP_047214993.1	PVER|WP_044457108.1	PXY2|WP_130027118.1	ZZZZ|fig|93222.8.peg.714
OG0001465	BCEP|WP_006477367.1	PANA|WP_039394882.1	PANH|WP_150667627.1	PAPI|WP_042113978.1	PAQU|WP_039394882.1	PBRO|WP_010805566.1	PCAP|WP_069342038.1	PCAT|WP_044453410.1	PCEP|WP_017234007.1	PCOM|WP_039394882.1	PCOU|WP_010805566.1	PEPA|WP_150588632.1	PFAE|WP_047906616.1	PFIB|WP_039370443.1	PHOR|WP_150618904.1	PINI|WP_058376861.1	PMOR|WP_023598034.1	PNOR|WP_058376861.1	PNOS|WP_150554074.1	POXA|WP_039394882.1	PPNE|WP_150679687.1	PPNO|WP_023598034.1	PPUL|WP_039407360.1	PSOL|WP_150551057.1	PSPU|WP_039394882.1	PTEG|WP_150588632.1	PTER|WP_150696111.1	PTHI|WP_047215425.1	PVER|WP_044453410.1	PXY2|WP_017234007.1	ZZZZ|fig|93222.8.peg.4606
OG0001467	BCEP|WP_006477992.1	PANA|WP_058377695.1	PANH|WP_039372583.1	PAPI|WP_039372583.1	PAQU|WP_039396747.1	PBRO|WP_150560063.1	PCAP|WP_058377695.1	PCAT|WP_044456604.1	PCEP|WP_017235024.1	PCOM|WP_039396747.1	PCOU|WP_010808536.1	PEPA|WP_150591163.1	PFAE|WP_044456604.1	PFIB|WP_039372583.1	PHOR|WP_150622855.1	PINI|WP_039372583.1	PMOR|WP_150566730.1	PNOR|WP_058377695.1	PNOS|WP_039372583.1	POXA|WP_039396747.1	PPNE|WP_150681610.1	PPNO|WP_023871924.1	PPUL|WP_039404683.1	PSOL|WP_017235024.1	PSPU|WP_039396747.1	PTEG|WP_017235024.1	PTER|WP_150696948.1	PTHI|WP_047216170.1	PVER|WP_044456604.1	PXY2|WP_017235024.1	ZZZZ|fig|93222.8.peg.1222
OG0001468	BCEP|WP_006478026.1	PANA|WP_150576245.1	PANH|WP_150668544.1	PAPI|WP_042112673.1	PAQU|WP_150576245.1	PBRO|WP_150559811.1	PCAP|WP_150719619.1	PCAT|WP_150625238.1	PCEP|WP_150607382.1	PCOM|WP_150664371.1	PCOU|WP_150690938.1	PEPA|WP_150587603.1	PFAE|WP_047905742.1	PFIB|WP_039367342.1	PHOR|WP_150619901.1	PINI|WP_150791400.1	PMOR|WP_150567551.1	PNOR|WP_058375812.1	PNOS|WP_150556725.1	POXA|WP_046292964.1	PPNE|WP_150680611.1	PPNO|WP_023872122.1	PPUL|WP_039405178.1	PSOL|WP_150550791.1	PSPU|WP_039400901.1	PTEG|WP_150611803.1	PTER|WP_150700154.1	PTHI|WP_206093680.1	PVER|WP_044456839.1	PXY2|WP_130026849.1	ZZZZ|fig|93222.8.peg.270
OG0001472	BCEP|WP_006483664.1	PANA|WP_039396318.1	PANH|WP_150671060.1	PAPI|WP_048628822.1	PAQU|WP_150575703.1	PBRO|WP_150561772.1	PCAP|WP_150722095.1	PCAT|WP_044454331.1	PCEP|WP_017233103.1	PCOM|WP_039396318.1	PCOU|WP_010805730.1	PEPA|WP_150588174.1	PFAE|WP_047907083.1	PFIB|WP_039374543.1	PHOR|WP_150623387.1	PINI|WP_087689225.1	PMOR|WP_023597437.1	PNOR|WP_058377496.1	PNOS|WP_150557107.1	POXA|WP_046290936.1	PPNE|WP_150680283.1	PPNO|WP_023597437.1	PPUL|WP_039408454.1	PSOL|WP_017233103.1	PSPU|WP_039396318.1	PTEG|WP_150614861.1	PTER|WP_150699831.1	PTHI|WP_047215933.1	PVER|WP_044454331.1	PXY2|WP_017233103.1	ZZZZ|fig|93222.8.peg.5305
OG0001473	BCEP|WP_006484033.1	PANA|WP_150663677.1	PANH|WP_150668968.1	PAPI|WP_042113599.1	PAQU|WP_150578064.1	PBRO|WP_150560197.1	PCAP|WP_046290192.1	PCAT|WP_150578064.1	PCEP|WP_017233626.1	PCOM|WP_150663677.1	PCOU|WP_010807734.1	PEPA|WP_150590135.1	PFAE|WP_047906356.1	PFIB|WP_039366417.1	PHOR|WP_150620789.1	PINI|WP_058376563.1	PMOR|WP_023598359.1	PNOR|WP_058376563.1	PNOS|WP_150557337.1	POXA|WP_046290192.1	PPNE|WP_150679379.1	PPNO|WP_023598359.1	PPUL|WP_039406755.1	PSOL|WP_150552859.1	PSPU|WP_039394054.1	PTEG|WP_150613537.1	PTER|WP_150697807.1	PTHI|WP_047216771.1	PVER|WP_044457473.1	PXY2|WP_017233626.1	ZZZZ|fig|93222.8.peg.4222
OG0001475	BCEP|WP_006485893.1	PANA|WP_039401766.1	PANH|WP_042113604.1	PAPI|WP_042113604.1	PAQU|WP_039401766.1	PBRO|WP_039413638.1	PCAP|WP_042113604.1	PCAT|WP_044457477.1	PCEP|WP_017233620.1	PCOM|WP_039401766.1	PCOU|WP_036664138.1	PEPA|WP_150590129.1	PFAE|WP_044457477.1	PFIB|WP_039366408.1	PHOR|WP_036664138.1	PINI|WP_058376568.1	PMOR|WP_039413638.1	PNOR|WP_058376568.1	PNOS|WP_039413638.1	POXA|WP_039401766.1	PPNE|WP_042113604.1	PPNO|WP_023872635.1	PPUL|WP_039413638.1	PSOL|WP_017233620.1	PSPU|WP_039401766.1	PTEG|WP_150613587.1	PTER|WP_150697801.1	PTHI|WP_206093720.1	PVER|WP_044457477.1	PXY2|WP_017233620.1	ZZZZ|fig|93222.8.peg.4228
OG0001476	BCEP|WP_006486093.1	PANA|WP_039397708.1	PANH|WP_044456146.1	PAPI|WP_039374116.1	PAQU|WP_039397708.1	PBRO|WP_039374116.1	PCAP|WP_069343923.1	PCAT|WP_044456146.1	PCEP|WP_017233325.1	PCOM|WP_039397708.1	PCOU|WP_036663111.1	PEPA|WP_150589157.1	PFAE|WP_044456146.1	PFIB|WP_039374116.1	PHOR|WP_039374116.1	PINI|WP_058378175.1	PMOR|WP_150565430.1	PNOR|WP_058378175.1	PNOS|WP_150555786.1	POXA|WP_039397708.1	PPNE|WP_150677528.1	PPNO|WP_023595513.1	PPUL|WP_039411889.1	PSOL|WP_150550184.1	PSPU|WP_039397708.1	PTEG|WP_150589157.1	PTER|WP_150699428.1	PTHI|WP_047212961.1	PVER|WP_044456146.1	PXY2|WP_017233325.1	ZZZZ|fig|93222.8.peg.1901
OG0001478	BCEP|WP_006487991.1	PANA|WP_039393586.1	PANH|WP_150670300.1	PAPI|WP_042113335.1	PAQU|WP_150578347.1	PBRO|WP_150561093.1	PCAP|WP_150722433.1	PCAT|WP_044457272.1	PCEP|WP_130027382.1	PCOM|WP_039393586.1	PCOU|WP_010808192.1	PEPA|WP_150590367.1	PFAE|WP_044457272.1	PFIB|WP_039375179.1	PHOR|WP_150621203.1	PINI|WP_150686648.1	PMOR|WP_150567954.1	PNOR|WP_058376316.1	PNOS|WP_150556179.1	POXA|WP_046289981.1	PPNE|WP_150682304.1	PPNO|WP_023593902.1	PPUL|WP_039406221.1	PSOL|WP_150552179.1	PSPU|WP_039393586.1	PTEG|WP_150613654.1	PTER|WP_150699548.1	PTHI|WP_047215802.1	PVER|WP_044457272.1	PXY2|WP_130027382.1	ZZZZ|fig|93222.8.peg.937
OG0001479	BCEP|WP_006491801.1	PANA|WP_039397856.1	PANH|WP_150667232.1	PAPI|WP_042116389.1	PAQU|WP_046292247.1	PBRO|WP_150558603.1	PCAP|WP_069341146.1	PCAT|WP_044456078.1	PCEP|WP_026131972.1	PCOM|WP_039397856.1	PCOU|WP_010808846.1	PEPA|WP_150589077.1	PFAE|WP_047905008.1	PFIB|WP_039374025.1	PHOR|WP_150583815.1	PINI|WP_150677603.1	PMOR|WP_023595671.1	PNOR|WP_058378256.1	PNOS|WP_150554202.1	POXA|WP_046292247.1	PPNE|WP_150677603.1	PPNO|WP_023595671.1	PPUL|WP_039411724.1	PSOL|WP_150550113.1	PSPU|WP_039397856.1	PTEG|WP_150613152.1	PTER|WP_150699766.1	PTHI|WP_047213071.1	PVER|WP_044456078.1	PXY2|WP_026131972.1	ZZZZ|fig|93222.8.peg.2058
OG0001480	BCEP|WP_006749968.1	PANA|WP_046292789.1	PANH|WP_150667920.1	PAPI|WP_042112364.1	PAQU|WP_046292789.1	PBRO|WP_150559999.1	PCAP|WP_069342633.1	PCAT|WP_150627677.1	PCEP|WP_130026685.1	PCOM|WP_046292789.1	PCOU|WP_010808461.1	PEPA|WP_017231603.1	PFAE|WP_047905572.1	PFIB|WP_052240824.1	PHOR|WP_150622997.1	PINI|WP_058377634.1	PMOR|WP_023594880.1	PNOR|WP_058377634.1	PNOS|WP_150557045.1	POXA|WP_046292789.1	PPNE|WP_150681671.1	PPNO|WP_023594880.1	PPUL|WP_052266715.1	PSOL|WP_017231603.1	PSPU|WP_046292789.1	PTEG|WP_017231603.1	PTER|WP_191628975.1	PTHI|WP_047216133.1	PVER|WP_044456660.1	PXY2|WP_130026685.1	ZZZZ|fig|93222.8.peg.1141
OG0001482	BCEP|WP_006751498.1	PANA|WP_150739698.1	PANH|WP_150670109.1	PAPI|WP_042114608.1	PAQU|WP_046290871.1	PBRO|WP_042114608.1	PCAP|WP_150722035.1	PCAT|WP_150625093.1	PCEP|WP_130024950.1	PCOM|WP_046290871.1	PCOU|WP_010805074.1	PEPA|WP_150588245.1	PFAE|WP_047907018.1	PFIB|WP_039369808.1	PHOR|WP_010805074.1	PINI|WP_058377421.1	PMOR|WP_150565637.1	PNOR|WP_058377421.1	PNOS|WP_150553635.1	POXA|WP_046290871.1	PPNE|WP_150680212.1	PPNO|WP_023597517.1	PPUL|WP_039408274.1	PSOL|WP_150551581.1	PSPU|WP_039396113.1	PTEG|WP_150611501.1	PTER|WP_150696584.1	PTHI|WP_047215021.1	PVER|WP_044454197.1	PXY2|WP_130024950.1	ZZZZ|fig|93222.8.peg.5220
OG0001483	BCEP|WP_006754655.1	PANA|WP_039398858.1	PANH|WP_150669437.1	PAPI|WP_042115715.1	PAQU|WP_039398858.1	PBRO|WP_094067760.1	PCAP|WP_150723043.1	PCAT|WP_044455518.1	PCEP|WP_017232301.1	PCOM|WP_039398858.1	PCOU|WP_010803787.1	PEPA|WP_150590568.1	PFAE|WP_044455518.1	PFIB|WP_039371981.1	PHOR|WP_010803787.1	PINI|WP_058379055.1	PMOR|WP_024788530.1	PNOR|WP_058379055.1	PNOS|WP_150555950.1	POXA|WP_039398858.1	PPNE|WP_150678506.1	PPNO|WP_024788530.1	PPUL|WP_039410713.1	PSOL|WP_150552727.1	PSPU|WP_039398858.1	PTEG|WP_150613831.1	PTER|WP_150698254.1	PTHI|WP_047214111.1	PVER|WP_044455518.1	PXY2|WP_017232301.1	ZZZZ|fig|93222.8.peg.2835
OG0001484	BCEP|WP_011350591.1	PANA|WP_150663688.1	PANH|WP_150668983.1	PAPI|WP_048628380.1	PAQU|WP_150578079.1	PBRO|WP_150560184.1	PCAP|WP_150722839.1	PCAT|WP_150626422.1	PCEP|WP_130027583.1	PCOM|WP_150663688.1	PCOU|WP_010807752.1	PEPA|WP_150590117.1	PFAE|WP_047906368.1	PFIB|WP_039366384.1	PHOR|WP_150620805.1	PINI|WP_150682539.1	PMOR|WP_150567838.1	PNOR|WP_058376577.1	PNOS|WP_150555512.1	POXA|WP_046290202.1	PPNE|WP_150679395.1	PPNO|WP_023598341.1	PPUL|WP_052266881.1	PSOL|WP_150552846.1	PSPU|WP_052252391.1	PTEG|WP_150613551.1	PTER|WP_150697790.1	PTHI|WP_047215605.1	PVER|WP_044457485.1	PXY2|WP_130027583.1	ZZZZ|fig|93222.8.peg.4240
OG0001485	BCEP|WP_011350658.1	PANA|WP_150738093.1	PANH|WP_150668803.1	PAPI|WP_048628280.1	PAQU|WP_150577947.1	PBRO|WP_150560333.1	PCAP|WP_150722726.1	PCAT|WP_150626557.1	PCEP|WP_130027463.1	PCOM|WP_150663559.1	PCOU|WP_010806889.1	PEPA|WP_150591514.1	PFAE|WP_047906239.1	PFIB|WP_039373149.1	PHOR|WP_150620671.1	PINI|WP_150791836.1	PMOR|WP_150568539.1	PNOR|WP_058376426.1	PNOS|WP_150555619.1	POXA|WP_046290083.1	PPNE|WP_150679252.1	PPNO|WP_023598505.1	PPUL|WP_052266850.1	PSOL|WP_150553391.1	PSPU|WP_039393807.1	PTEG|WP_150613392.1	PTER|WP_150699072.1	PTHI|WP_047215707.1	PVER|WP_044457362.1	PXY2|WP_130027463.1	ZZZZ|fig|93222.8.peg.4059
OG0001486	BCEP|WP_011350959.1	PANA|WP_150739710.1	PANH|WP_150670127.1	PAPI|WP_042114634.1	PAQU|WP_150575664.1	PBRO|WP_150557544.1	PCAP|WP_150722050.1	PCAT|WP_150625110.1	PCEP|WP_130024962.1	PCOM|WP_150666785.1	PCOU|WP_010805100.1	PEPA|WP_150588225.1	PFAE|WP_047907036.1	PFIB|WP_039374262.1	PHOR|WP_150620405.1	PINI|WP_150683278.1	PMOR|WP_023597493.1	PNOR|WP_058377441.1	PNOS|WP_150553614.1	POXA|WP_046290891.1	PPNE|WP_150680231.1	PPNO|WP_023873147.1	PPUL|WP_039408330.1	PSOL|WP_150551563.1	PSPU|WP_039396179.1	PTEG|WP_150611520.1	PTER|WP_150696607.1	PTHI|WP_047215003.1	PVER|WP_044454236.1	PXY2|WP_130024962.1	ZZZZ|fig|93222.8.peg.5244
OG0001487	BCEP|WP_011351193.1	PANA|WP_150737491.1	PANH|WP_150670533.1	PAPI|WP_039370877.1	PAQU|WP_150576016.1	PBRO|WP_150560662.1	PCAP|WP_150719825.1	PCAT|WP_150625532.1	PCEP|WP_017232120.1	PCOM|WP_150666860.1	PCOU|WP_150690826.1	PEPA|WP_150587830.1	PFAE|WP_047905920.1	PFIB|WP_039370877.1	PHOR|WP_150585599.1	PINI|WP_058376053.1	PMOR|WP_023594288.1	PNOR|WP_058376053.1	PNOS|WP_150554708.1	POXA|WP_046289750.1	PPNE|WP_150680913.1	PPNO|WP_023594288.1	PPUL|WP_039405667.1	PSOL|WP_017232120.1	PSPU|WP_039393054.1	PTEG|WP_150612015.1	PTER|WP_150696412.1	PTHI|WP_047214901.1	PVER|WP_044457028.1	PXY2|WP_017232120.1	ZZZZ|fig|93222.8.peg.587
OG0001489	BCEP|WP_011351353.1	PANA|WP_150740320.1	PANH|WP_069341766.1	PAPI|WP_010805128.1	PAQU|WP_039399452.1	PBRO|WP_150559076.1	PCAP|WP_069341766.1	PCAT|WP_069341766.1	PCEP|WP_017234859.1	PCOM|WP_039399452.1	PCOU|WP_010805128.1	PEPA|WP_150589472.1	PFAE|WP_047907535.1	PFIB|WP_039369269.1	PHOR|WP_010805128.1	PINI|WP_058379484.1	PMOR|WP_023596783.1	PNOR|WP_058379484.1	PNOS|WP_150554930.1	POXA|WP_039399452.1	PPNE|WP_150678868.1	PPNO|WP_023596783.1	PPUL|WP_039409952.1	PSOL|WP_017234859.1	PSPU|WP_039399452.1	PTEG|WP_150612517.1	PTER|WP_150698485.1	PTHI|WP_047214525.1	PVER|WP_044455186.1	PXY2|WP_017234859.1	ZZZZ|fig|93222.8.peg.3658
OG0001490	BCEP|WP_011351770.1	PANA|WP_150737252.1	PANH|WP_150667316.1	PAPI|WP_042116489.1	PAQU|WP_150574648.1	PBRO|WP_150558689.1	PCAP|WP_150723278.1	PCAT|WP_150622430.1	PCEP|WP_130026272.1	PCOM|WP_046292318.1	PCOU|WP_010806061.1	PEPA|WP_150589167.1	PFAE|WP_047905078.1	PFIB|WP_039374134.1	PHOR|WP_150621532.1	PINI|WP_058378161.1	PMOR|WP_150565437.1	PNOR|WP_058378161.1	PNOS|WP_150555774.1	POXA|WP_046292318.1	PPNE|WP_150677516.1	PPNO|WP_023595499.1	PPUL|WP_039411923.1	PSOL|WP_150550191.1	PSPU|WP_039397683.1	PTEG|WP_150612739.1	PTER|WP_150699414.1	PTHI|WP_047214417.1	PVER|WP_044456160.1	PXY2|WP_130026272.1	ZZZZ|fig|93222.8.peg.1885
OG0001493	BCEP|WP_011352388.1	PANA|WP_150574472.1	PANH|WP_150667213.1	PAPI|WP_042116373.1	PAQU|WP_150574472.1	PBRO|WP_150558586.1	PCAP|WP_150720482.1	PCAT|WP_150622621.1	PCEP|WP_150607880.1	PCOM|WP_150662985.1	PCOU|WP_010808864.1	PEPA|WP_150589061.1	PFAE|WP_047904993.1	PFIB|WP_039375393.1	PHOR|WP_150621613.1	PINI|WP_150790766.1	PMOR|WP_023595690.1	PNOR|WP_058378275.1	PNOS|WP_150554217.1	POXA|WP_046292232.1	PPNE|WP_150677618.1	PPNO|WP_023595690.1	PPUL|WP_039411695.1	PSOL|WP_150550099.1	PSPU|WP_039397889.1	PTEG|WP_150613167.1	PTER|WP_150700043.1	PTHI|WP_047213645.1	PVER|WP_044456057.1	PXY2|WP_130026192.1	ZZZZ|fig|93222.8.peg.2077
OG0001495	BCEP|WP_011352652.1	PANA|WP_150666720.1	PANH|WP_150671075.1	PAPI|WP_042114715.1	PAQU|WP_039396360.1	PBRO|WP_150561758.1	PCAP|WP_044454353.1	PCAT|WP_044454353.1	PCEP|WP_150606786.1	PCOM|WP_150666720.1	PCOU|WP_010805744.1	PEPA|WP_150588161.1	PFAE|WP_047907092.1	PFIB|WP_039374523.1	PHOR|WP_150623413.1	PINI|WP_058377509.1	PMOR|WP_023597424.1	PNOR|WP_058377509.1	PNOS|WP_150557121.1	POXA|WP_039396360.1	PPNE|WP_150680297.1	PPNO|WP_023873196.1	PPUL|WP_039408486.1	PSOL|WP_017233118.1	PSPU|WP_039396360.1	PTEG|WP_150614848.1	PTER|WP_150697403.1	PTHI|WP_047212426.1	PVER|WP_044454353.1	PXY2|WP_130025017.1	ZZZZ|fig|93222.8.peg.5323
OG0001497	BCEP|WP_011352740.1	PANA|WP_150740236.1	PANH|WP_150669616.1	PAPI|WP_042117237.1	PAQU|WP_150576351.1	PBRO|WP_150559696.1	PCAP|WP_069341546.1	PCAT|WP_044456759.1	PCEP|WP_130026777.1	PCOM|WP_150576351.1	PCOU|WP_010807002.1	PEPA|WP_150587505.1	PFAE|WP_047905655.1	PFIB|WP_039367884.1	PHOR|WP_010807002.1	PINI|WP_058375713.1	PMOR|WP_023594676.1	PNOR|WP_058375713.1	PNOS|WP_150556416.1	POXA|WP_046292871.1	PPNE|WP_150680512.1	PPNO|WP_023594676.1	PPUL|WP_039404967.1	PSOL|WP_150552556.1	PSPU|WP_039400670.1	PTEG|WP_150611710.1	PTER|WP_150695939.1	PTHI|WP_047212579.1	PVER|WP_044456759.1	PXY2|WP_130026777.1	ZZZZ|fig|93222.8.peg.138
OG0001499	BCEP|WP_011353361.1	PANA|WP_150736566.1	PANH|WP_150667493.1	PAPI|WP_042114172.1	PAQU|WP_150575299.1	PBRO|WP_150557866.1	PCAP|WP_150720957.1	PCAT|WP_150624602.1	PCEP|WP_017231995.1	PCOM|WP_150664075.1	PCOU|WP_010808405.1	PEPA|WP_150588510.1	PFAE|WP_047906727.1	PFIB|WP_039365348.1	PHOR|WP_150618763.1	PINI|WP_150789231.1	PMOR|WP_023597887.1	PNOR|WP_058377019.1	PNOS|WP_150553951.1	POXA|WP_046290574.1	PPNE|WP_150679833.1	PPNO|WP_023597887.1	PPUL|WP_039407680.1	PSOL|WP_150550930.1	PSPU|WP_039395216.1	PTEG|WP_150611206.1	PTER|WP_150699164.1	PTHI|WP_047215196.1	PVER|WP_044453618.1	PXY2|WP_130024695.1	ZZZZ|fig|93222.8.peg.4772
OG0001501	BCEP|WP_011353604.1	PANA|WP_150737447.1	PANH|WP_150670575.1	PAPI|WP_042113044.1	PAQU|WP_150575968.1	PBRO|WP_150561002.1	PCAP|WP_150719872.1	PCAT|WP_150625569.1	PCEP|WP_150607071.1	PCOM|WP_150666658.1	PCOU|WP_010804030.1	PEPA|WP_150587889.1	PFAE|WP_047905961.1	PFIB|WP_039371013.1	PHOR|WP_150620227.1	PINI|WP_150791685.1	PMOR|WP_150566441.1	PNOR|WP_058376098.1	PNOS|WP_174966295.1	POXA|WP_046289791.1	PPNE|WP_150680957.1	PPNO|WP_023872310.1	PPUL|WP_039405771.1	PSOL|WP_150550552.1	PSPU|WP_039393123.1	PTEG|WP_150612059.1	PTER|WP_150699717.1	PTHI|WP_047214957.1	PVER|WP_044457071.1	PXY2|WP_130027058.1	ZZZZ|fig|93222.8.peg.659
OG0001503	BCEP|WP_011355701.1	PANA|WP_039403847.1	PANH|WP_150670720.1	PAPI|WP_042111998.1	PAQU|WP_150577330.1	PBRO|WP_150560540.1	PCAP|WP_069343577.1	PCAT|WP_150626216.1	PCEP|WP_017233739.1	PCOM|WP_150577330.1	PCOU|WP_010805297.1	PEPA|WP_150590055.1	PFAE|WP_047908890.1	PFIB|WP_039370019.1	PHOR|WP_150620913.1	PINI|WP_058379703.1	PMOR|WP_150568078.1	PNOR|WP_058379703.1	PNOS|WP_150556330.1	POXA|WP_046293520.1	PPNE|WP_150682161.1	PPNO|WP_023873541.1	PPUL|WP_039409552.1	PSOL|WP_150552085.1	PSPU|WP_039403847.1	PTEG|WP_150614542.1	PTER|WP_150695324.1	PTHI|WP_047213248.1	PVER|WP_044455028.1	PXY2|WP_017233739.1	ZZZZ|fig|93222.8.peg.3434
OG0001505	BCEP|WP_011549704.1	PANA|WP_044456077.1	PANH|WP_044456077.1	PAPI|WP_010808847.1	PAQU|WP_150574485.1	PBRO|WP_150558602.1	PCAP|WP_069341147.1	PCAT|WP_044456077.1	PCEP|WP_150607853.1	PCOM|WP_150662999.1	PCOU|WP_010808847.1	PEPA|WP_150589076.1	PFAE|WP_044456077.1	PFIB|WP_010808847.1	PHOR|WP_150621599.1	PINI|WP_087687111.1	PMOR|WP_023595672.1	PNOR|WP_058378257.1	PNOS|WP_150554203.1	POXA|WP_046292246.1	PPNE|WP_150677604.1	PPNO|WP_023595672.1	PPUL|WP_039411722.1	PSOL|WP_017234064.1	PSPU|WP_039397858.1	PTEG|WP_150613153.1	PTER|WP_150699767.1	PTHI|WP_047213072.1	PVER|WP_044456077.1	PXY2|WP_017234064.1	ZZZZ|fig|93222.8.peg.2059
OG0001506	BCEP|WP_011657073.1	PANA|WP_150739588.1	PANH|WP_150669451.1	PAPI|WP_048629324.1	PAQU|WP_150577826.1	PBRO|WP_150560761.1	PCAP|WP_150723050.1	PCAT|WP_150626659.1	PCEP|WP_130025762.1	PCOM|WP_150666353.1	PCOU|WP_010803795.1	PEPA|WP_017232293.1	PFAE|WP_047907828.1	PFIB|WP_039371994.1	PHOR|WP_150619729.1	PINI|WP_150791190.1	PMOR|WP_150567735.1	PNOR|WP_058379048.1	PNOS|WP_150555943.1	POXA|WP_046291731.1	PPNE|WP_150678498.1	PPNO|WP_023596317.1	PPUL|WP_039410726.1	PSOL|WP_150552699.1	PSPU|WP_039398837.1	PTEG|WP_150613838.1	PTER|WP_150698246.1	PTHI|WP_047214105.1	PVER|WP_044455528.1	PXY2|WP_130025762.1	ZZZZ|fig|93222.8.peg.2820
OG0001507	BCEP|WP_011694422.1	PANA|WP_150736587.1	PANH|WP_150667467.1	PAPI|WP_042117776.1	PAQU|WP_039395291.1	PBRO|WP_150557839.1	PCAP|WP_150720981.1	PCAT|WP_150624652.1	PCEP|WP_130024718.1	PCOM|WP_039395291.1	PCOU|WP_036663810.1	PEPA|WP_150588485.1	PFAE|WP_047906753.1	PFIB|WP_039365526.1	PHOR|WP_036663810.1	PINI|WP_150682931.1	PMOR|WP_023597856.1	PNOR|WP_058380043.1	PNOS|WP_150553928.1	POXA|WP_046290601.1	PPNE|WP_150679860.1	PPNO|WP_023597856.1	PPUL|WP_039407723.1	PSOL|WP_150550907.1	PSPU|WP_039395291.1	PTEG|WP_150611231.1	PTER|WP_150699138.1	PTHI|WP_047215170.1	PVER|WP_044453661.1	PXY2|WP_130024718.1	ZZZZ|fig|93222.8.peg.4803
OG0001509	BCEP|WP_012329309.1	PANA|WP_150736579.1	PANH|WP_150667475.1	PAPI|WP_048628572.1	PAQU|WP_150575315.1	PBRO|WP_150557850.1	PCAP|WP_150720972.1	PCAT|WP_150624630.1	PCEP|WP_130024709.1	PCOM|WP_150664090.1	PCOU|WP_010804705.1	PEPA|WP_150588494.1	PFAE|WP_047906745.1	PFIB|WP_039365379.1	PHOR|WP_150618747.1	PINI|WP_150789240.1	PMOR|WP_150565878.1	PNOR|WP_058377036.1	PNOS|WP_150553936.1	POXA|WP_046290592.1	PPNE|WP_150679851.1	PPNO|WP_023597867.1	PPUL|WP_039413956.1	PSOL|WP_150550916.1	PSPU|WP_039395269.1	PTEG|WP_150611220.1	PTER|WP_150699146.1	PTHI|WP_047215180.1	PVER|WP_044457649.1	PXY2|WP_130024709.1	ZZZZ|fig|93222.8.peg.4792
OG0001511	BCEP|WP_014895962.1	PANA|WP_039395417.1	PANH|WP_150670425.1	PAPI|WP_042114271.1	PAQU|WP_150575361.1	PBRO|WP_150557797.1	PCAP|WP_069340360.1	PCAT|WP_150624811.1	PCEP|WP_017232688.1	PCOM|WP_150664139.1	PCOU|WP_010804770.1	PEPA|WP_150588440.1	PFAE|WP_047906798.1	PFIB|WP_039365476.1	PHOR|WP_150618696.1	PINI|WP_150682968.1	PMOR|WP_025249913.1	PNOR|WP_058377113.1	PNOS|WP_150553882.1	POXA|WP_046290642.1	PPNE|WP_150679911.1	PPNO|WP_023597804.1	PPUL|WP_039407800.1	PSOL|WP_150551793.1	PSPU|WP_039395417.1	PTEG|WP_150611276.1	PTER|WP_191629257.1	PTHI|WP_047215139.1	PVER|WP_044453740.1	PXY2|WP_017232688.1	ZZZZ|fig|93222.8.peg.4859
OG0001512	BCEP|WP_014896306.1	PANA|WP_150738747.1	PANH|WP_150669067.1	PAPI|WP_039370044.1	PAQU|WP_150577679.1	PBRO|WP_150559444.1	PCAP|WP_069340690.1	PCAT|WP_150626124.1	PCEP|WP_130025169.1	PCOM|WP_150665154.1	PCOU|WP_010804378.1	PEPA|WP_150589851.1	PFAE|WP_047907271.1	PFIB|WP_039370044.1	PHOR|WP_150624246.1	PINI|WP_058375510.1	PMOR|WP_023597185.1	PNOR|WP_058375510.1	PNOS|WP_150556569.1	POXA|WP_046291105.1	PPNE|WP_150681919.1	PPNO|WP_023597185.1	PPUL|WP_039409127.1	PSOL|WP_150552337.1	PSPU|WP_039400154.1	PTEG|WP_150614956.1	PTER|WP_150695140.1	PTHI|WP_047212666.1	PVER|WP_044454666.1	PXY2|WP_130025169.1	ZZZZ|fig|93222.8.peg.3064
OG0001514	BCEP|WP_021156275.1	PANA|WP_039394773.1	PANH|WP_150667643.1	PAPI|WP_042113934.1	PAQU|WP_039394773.1	PBRO|WP_150558027.1	PCAP|WP_069343027.1	PCAT|WP_046290402.1	PCEP|WP_150606069.1	PCOM|WP_039394773.1	PCOU|WP_010805606.1	PEPA|WP_150588668.1	PFAE|WP_039394773.1	PFIB|WP_039370359.1	PHOR|WP_150618939.1	PINI|WP_058376819.1	PMOR|WP_023598076.1	PNOR|WP_058376819.1	PNOS|WP_150554110.1	POXA|WP_046290402.1	PPNE|WP_150679652.1	PPNO|WP_023598076.1	PPUL|WP_039407283.1	PSOL|WP_150551091.1	PSPU|WP_039394773.1	PTEG|WP_150611038.1	PTER|WP_150696129.1	PTHI|WP_047215445.1	PVER|WP_044453353.1	PXY2|WP_130024554.1	ZZZZ|fig|93222.8.peg.4563
OG0001515	BCEP|WP_021156278.1	PANA|WP_150558025.1	PANH|WP_150667641.1	PAPI|WP_039370362.1	PAQU|WP_039407290.1	PBRO|WP_150558025.1	PCAP|WP_039407290.1	PCAT|WP_039394779.1	PCEP|WP_017235115.1	PCOM|WP_039407290.1	PCOU|WP_010805604.1	PEPA|WP_150588666.1	PFAE|WP_039394779.1	PFIB|WP_039370362.1	PHOR|WP_150583562.1	PINI|WP_058376821.1	PMOR|WP_023598074.1	PNOR|WP_058376821.1	PNOS|WP_039394779.1	POXA|WP_046290404.1	PPNE|WP_150679655.1	PPNO|WP_023598074.1	PPUL|WP_039407290.1	PSOL|WP_150551089.1	PSPU|WP_039394779.1	PTEG|WP_017235115.1	PTER|WP_150696126.1	PTHI|WP_047215443.1	PVER|WP_039394779.1	PXY2|WP_017235115.1	ZZZZ|fig|93222.8.peg.4565
OG0001516	BCEP|WP_021156285.1	PANA|WP_150736892.1	PANH|WP_150667860.1	PAPI|WP_048628744.1	PAQU|WP_150575787.1	PBRO|WP_150558310.1	PCAP|WP_069342114.1	PCAT|WP_150625159.1	PCEP|WP_130027654.1	PCOM|WP_150575787.1	PCOU|WP_051126474.1	PEPA|WP_150588843.1	PFAE|WP_150575787.1	PFIB|WP_052240675.1	PHOR|WP_150619249.1	PINI|WP_087690797.1	PMOR|WP_150566280.1	PNOR|WP_058380018.1	PNOS|WP_174966254.1	POXA|WP_150667860.1	PPNE|WP_150680379.1	PPNO|WP_029754440.1	PPUL|WP_052267496.1	PSOL|WP_130027654.1	PSPU|WP_224786741.1	PTEG|WP_150611557.1	PTER|WP_150696119.1	PTHI|WP_047215435.1	PVER|WP_044457605.1	PXY2|WP_130027654.1	ZZZZ|fig|93222.8.peg.4597
OG0001518	BCEP|WP_021156384.1	PANA|WP_174991092.1	PANH|WP_150668442.1	PAPI|WP_048629164.1	PAQU|WP_150576699.1	PBRO|WP_150559123.1	PCAP|WP_174981034.1	PCAT|WP_174990466.1	PCEP|WP_017234917.1	PCOM|WP_150664780.1	PCOU|WP_150690535.1	PEPA|WP_150589519.1	PFAE|WP_053059622.1	PFIB|WP_052240590.1	PHOR|WP_150619446.1	PINI|WP_150684029.1	PMOR|WP_150566962.1	PNOR|WP_058379438.1	PNOS|WP_174966317.1	POXA|WP_052653068.1	PPNE|WP_150678819.1	PPNO|WP_023873805.1	PPUL|WP_052267153.1	PSOL|WP_150551402.1	PSPU|WP_052252975.1	PTEG|WP_150612468.1	PTER|WP_150697534.1	PTHI|WP_047212873.1	PVER|WP_044455234.1	PXY2|WP_130025536.1	ZZZZ|fig|93222.8.peg.3717
OG0001519	BCEP|WP_021156736.1	PANA|WP_039395229.1	PANH|WP_150667489.1	PAPI|WP_042114175.1	PAQU|WP_150575302.1	PBRO|WP_150557864.1	PCAP|WP_150720960.1	PCAT|WP_044453624.1	PCEP|WP_017231999.1	PCOM|WP_150575302.1	PCOU|WP_010808410.1	PEPA|WP_017231999.1	PFAE|WP_047906732.1	PFIB|WP_039365355.1	PHOR|WP_150618760.1	PINI|WP_150683427.1	PMOR|WP_023597882.1	PNOR|WP_058377022.1	PNOS|WP_150553948.1	POXA|WP_046290579.1	PPNE|WP_150679836.1	PPNO|WP_023597882.1	PPUL|WP_039407689.1	PSOL|WP_017231999.1	PSPU|WP_039395229.1	PTEG|WP_150611208.1	PTER|WP_150699159.1	PTHI|WP_047215191.1	PVER|WP_044453624.1	PXY2|WP_017231999.1	ZZZZ|fig|93222.8.peg.4777
OG0001520	BCEP|WP_021156789.1	PANA|WP_217429669.1	PANH|WP_150667905.1	PAPI|WP_197090675.1	PAQU|WP_217424874.1	PBRO|WP_150559988.1	PCAP|WP_174980995.1	PCAT|WP_174990608.1	PCEP|WP_130027915.1	PCOM|WP_217426184.1	PCOU|WP_150691223.1	PEPA|WP_150591080.1	PFAE|WP_084663799.1	PFIB|WP_039372743.1	PHOR|WP_150623097.1	PINI|WP_174997340.1	PMOR|WP_150566796.1	PNOR|WP_174554602.1	PNOS|WP_150557467.1	POXA|WP_211279385.1	PPNE|WP_217426976.1	PPNO|WP_023871983.1	PPUL|WP_084072704.1	PSOL|WP_130027915.1	PSPU|WP_084103468.1	PTEG|WP_150614321.1	PTER|WP_150695568.1	PTHI|WP_047216575.1	PVER|WP_084070788.1	PXY2|WP_130027915.1	ZZZZ|fig|93222.8.peg.1070
OG0001521	BCEP|WP_021157008.1	PANA|WP_150736634.1	PANH|WP_150670444.1	PAPI|WP_048628606.1	PAQU|WP_150575376.1	PBRO|WP_150557780.1	PCAP|WP_150721028.1	PCAT|WP_150624825.1	PCEP|WP_130027681.1	PCOM|WP_150665333.1	PCOU|WP_010804793.1	PEPA|WP_150588421.1	PFAE|WP_047906813.1	PFIB|WP_039373718.1	PHOR|WP_150618680.1	PINI|WP_150789281.1	PMOR|WP_150565813.1	PNOR|WP_058377132.1	PNOS|WP_150553863.1	POXA|WP_046290657.1	PPNE|WP_150679928.1	PPNO|WP_023597779.1	PPUL|WP_039407833.1	PSOL|WP_150551780.1	PSPU|WP_039395469.1	PTEG|WP_150611295.1	PTER|WP_150700023.1	PTHI|WP_047215118.1	PVER|WP_044453781.1	PXY2|WP_130027681.1	ZZZZ|fig|93222.8.peg.4883
OG0001522	BCEP|WP_021157056.1	PANA|WP_150737496.1	PANH|WP_150670528.1	PAPI|WP_042117386.1	PAQU|WP_150576021.1	PBRO|WP_150560657.1	PCAP|WP_150719821.1	PCAT|WP_150625527.1	PCEP|WP_150607126.1	PCOM|WP_150666855.1	PCOU|WP_150690829.1	PEPA|WP_150587825.1	PFAE|WP_084663891.1	PFIB|WP_080759203.1	PHOR|WP_150620276.1	PINI|WP_150686265.1	PMOR|WP_150566554.1	PNOR|WP_084656423.1	PNOS|WP_150554704.1	POXA|WP_084010075.1	PPNE|WP_150680908.1	PPNO|WP_080685187.1	PPUL|WP_039405658.1	PSOL|WP_150550598.1	PSPU|WP_084104291.1	PTEG|WP_150612010.1	PTER|WP_150696415.1	PTHI|WP_047214109.1	PVER|WP_084070859.1	PXY2|WP_130027015.1	ZZZZ|fig|93222.8.peg.582
OG0001525	BCEP|WP_021157157.1	PANA|WP_039396682.1	PANH|WP_150667955.1	PAPI|WP_042112319.1	PAQU|WP_039396682.1	PBRO|WP_150560034.1	PCAP|WP_150721324.1	PCAT|WP_150627641.1	PCEP|WP_130026657.1	PCOM|WP_150665964.1	PCOU|WP_010808503.1	PEPA|WP_150591136.1	PFAE|WP_047905539.1	PFIB|WP_039372641.1	PHOR|WP_150622906.1	PINI|WP_150684979.1	PMOR|WP_023594929.1	PNOR|WP_058377669.1	PNOS|WP_150557009.1	POXA|WP_046292759.1	PPNE|WP_150681638.1	PPNO|WP_023871941.1	PPUL|WP_039404745.1	PSOL|WP_150553088.1	PSPU|WP_039396682.1	PTEG|WP_150614240.1	PTER|WP_150696975.1	PTHI|WP_047216167.1	PVER|WP_044456629.1	PXY2|WP_130026657.1	ZZZZ|fig|93222.8.peg.1188
OG0001527	BCEP|WP_021157276.1	PANA|WP_039397160.1	PANH|WP_150671520.1	PAPI|WP_042112087.1	PAQU|WP_150578126.1	PBRO|WP_150561890.1	PCAP|WP_069344103.1	PCAT|WP_044456391.1	PCEP|WP_017231896.1	PCOM|WP_039397160.1	PCOU|WP_010805264.1	PEPA|WP_150590638.1	PFAE|WP_047905306.1	PFIB|WP_039368915.1	PHOR|WP_150622653.1	PINI|WP_058377915.1	PMOR|WP_150567098.1	PNOR|WP_058377915.1	PNOS|WP_150556794.1	POXA|WP_039397160.1	PPNE|WP_150681378.1	PPNO|WP_023595193.1	PPUL|WP_039404272.1	PSOL|WP_150553476.1	PSPU|WP_039397160.1	PTEG|WP_150613001.1	PTER|WP_150698807.1	PTHI|WP_047214573.1	PVER|WP_044456391.1	PXY2|WP_017231896.1	ZZZZ|fig|93222.8.peg.1491
OG0001533	BCEP|WP_021157633.1	PANA|WP_150736808.1	PANH|WP_150670049.1	PAPI|WP_042114501.1	PAQU|WP_052253183.1	PBRO|WP_150557620.1	PCAP|WP_069340140.1	PCAT|WP_150625024.1	PCEP|WP_130024881.1	PCOM|WP_052253183.1	PCOU|WP_051126430.1	PEPA|WP_150588302.1	PFAE|WP_047908758.1	PFIB|WP_052240811.1	PHOR|WP_051126430.1	PINI|WP_058377351.1	PMOR|WP_048806823.1	PNOR|WP_058377351.1	PNOS|WP_150553704.1	POXA|WP_046290816.1	PPNE|WP_150680136.1	PPNO|WP_048806823.1	PPUL|WP_052267517.1	PSOL|WP_130024881.1	PSPU|WP_052253183.1	PTEG|WP_150611424.1	PTER|WP_150696889.1	PTHI|WP_047214725.1	PVER|WP_044457722.1	PXY2|WP_130024881.1	ZZZZ|fig|93222.8.peg.5116
OG0001535	BCEP|WP_021157667.1	PANA|WP_150738639.1	PANH|WP_150668250.1	PAPI|WP_042115568.1	PAQU|WP_039399035.1	PBRO|WP_150559311.1	PCAP|WP_150721602.1	PCAT|WP_150625937.1	PCEP|WP_130025673.1	PCOM|WP_039399035.1	PCOU|WP_010807259.1	PEPA|WP_150591280.1	PFAE|WP_047907745.1	PFIB|WP_039374722.1	PHOR|WP_010807259.1	PINI|WP_058379228.1	PMOR|WP_150568520.1	PNOR|WP_058379228.1	PNOS|WP_150556924.1	POXA|WP_046291629.1	PPNE|WP_150678608.1	PPNO|WP_023596495.1	PPUL|WP_039410492.1	PSOL|WP_150553527.1	PSPU|WP_039399035.1	PTEG|WP_150612275.1	PTER|WP_150696807.1	PTHI|WP_047213005.1	PVER|WP_044455409.1	PXY2|WP_130025673.1	ZZZZ|fig|93222.8.peg.3968
OG0001536	BCEP|WP_021157677.1	PANA|WP_150740375.1	PANH|WP_150668415.1	PAPI|WP_042115427.1	PAQU|WP_150576720.1	PBRO|WP_150559151.1	PCAP|WP_150721469.1	PCAT|WP_150625793.1	PCEP|WP_150608620.1	PCOM|WP_150664797.1	PCOU|WP_150690548.1	PEPA|WP_150589546.1	PFAE|WP_047907603.1	PFIB|WP_039373677.1	PHOR|WP_150619470.1	PINI|WP_150684045.1	PMOR|WP_150566992.1	PNOR|WP_058379409.1	PNOS|WP_150555004.1	POXA|WP_046291489.1	PPNE|WP_150678791.1	PPNO|WP_023873821.1	PPUL|WP_039410127.1	PSOL|WP_150551423.1	PSPU|WP_039399315.1	PTEG|WP_150612438.1	PTER|WP_150697563.1	PTHI|WP_047212909.1	PVER|WP_044455258.1	PXY2|WP_130025555.1	ZZZZ|fig|93222.8.peg.3750
OG0001537	BCEP|WP_021157680.1	PANA|WP_150740384.1	PANH|WP_150668406.1	PAPI|WP_048629201.1	PAQU|WP_150576732.1	PBRO|WP_150559164.1	PCAP|WP_150721477.1	PCAT|WP_150625801.1	PCEP|WP_150608614.1	PCOM|WP_150664807.1	PCOU|WP_010807447.1	PEPA|WP_150589551.1	PFAE|WP_047907610.1	PFIB|WP_039373669.1	PHOR|WP_150619478.1	PINI|WP_150790125.1	PMOR|WP_150566999.1	PNOR|WP_058379399.1	PNOS|WP_150555017.1	POXA|WP_046291496.1	PPNE|WP_150678780.1	PPNO|WP_023873825.1	PPUL|WP_039410150.1	PSOL|WP_150551426.1	PSPU|WP_039399299.1	PTEG|WP_150612431.1	PTER|WP_150697570.1	PTHI|WP_047212914.1	PVER|WP_044455267.1	PXY2|WP_130025560.1	ZZZZ|fig|93222.8.peg.3762
OG0001538	BCEP|WP_021157697.1	PANA|WP_150660574.1	PANH|WP_150668390.1	PAPI|WP_042115448.1	PAQU|WP_046291510.1	PBRO|WP_150559178.1	PCAP|WP_069341661.1	PCAT|WP_150625815.1	PCEP|WP_130025573.1	PCOM|WP_150660574.1	PCOU|WP_150690560.1	PEPA|WP_150589565.1	PFAE|WP_047907622.1	PFIB|WP_039373649.1	PHOR|WP_150584678.1	PINI|WP_087722927.1	PMOR|WP_150567016.1	PNOR|WP_058379386.1	PNOS|WP_150555034.1	POXA|WP_046291510.1	PPNE|WP_150678764.1	PPNO|WP_023873841.1	PPUL|WP_039410169.1	PSOL|WP_130025573.1	PSPU|WP_039399274.1	PTEG|WP_150589565.1	PTER|WP_150697587.1	PTHI|WP_047212934.1	PVER|WP_044455282.1	PXY2|WP_130025573.1	ZZZZ|fig|93222.8.peg.3780
OG0001539	BCEP|WP_021157698.1	PANA|WP_150738524.1	PANH|WP_150668389.1	PAPI|WP_042115449.1	PAQU|WP_150576744.1	PBRO|WP_150559179.1	PCAP|WP_069341660.1	PCAT|WP_150625816.1	PCEP|WP_017232996.1	PCOM|WP_150664820.1	PCOU|WP_010807429.1	PEPA|WP_150589566.1	PFAE|WP_047907623.1	PFIB|WP_039373648.1	PHOR|WP_150619493.1	PINI|WP_150684067.1	PMOR|WP_150567017.1	PNOR|WP_058379385.1	PNOS|WP_150555035.1	POXA|WP_046291511.1	PPNE|WP_150678763.1	PPNO|WP_023596663.1	PPUL|WP_039410170.1	PSOL|WP_150551439.1	PSPU|WP_039399272.1	PTEG|WP_150612415.1	PTER|WP_150697588.1	PTHI|WP_047212936.1	PVER|WP_044455283.1	PXY2|WP_017232996.1	ZZZZ|fig|93222.8.peg.3781
OG0001540	BCEP|WP_021158154.1	PANA|WP_150736877.1	PANH|WP_150670092.1	PAPI|WP_042114589.1	PAQU|WP_150575635.1	PBRO|WP_150557578.1	PCAP|WP_150722021.1	PCAT|WP_150625076.1	PCEP|WP_017235558.1	PCOM|WP_150665558.1	PCOU|WP_010805055.1	PEPA|WP_150588263.1	PFAE|WP_047907004.1	PFIB|WP_039369770.1	PHOR|WP_150620439.1	PINI|WP_150683250.1	PMOR|WP_150565653.1	PNOR|WP_058377405.1	PNOS|WP_150553651.1	POXA|WP_046293393.1	PPNE|WP_150680193.1	PPNO|WP_144347417.1	PPUL|WP_039408236.1	PSOL|WP_150551597.1	PSPU|WP_039396071.1	PTEG|WP_150611485.1	PTER|WP_150696568.1	PTHI|WP_047215038.1	PVER|WP_044454171.1	PXY2|WP_017235558.1	ZZZZ|fig|93222.8.peg.5201
OG0001541	BCEP|WP_021158534.1	PANA|WP_150740348.1	PANH|WP_069341724.1	PAPI|WP_042115396.1	PAQU|WP_039399375.1	PBRO|WP_150559116.1	PCAP|WP_069341724.1	PCAT|WP_044455227.1	PCEP|WP_150608657.1	PCOM|WP_150664773.1	PCOU|WP_150690531.1	PEPA|WP_150589512.1	PFAE|WP_047907572.1	PFIB|WP_039369156.1	PHOR|WP_150619440.1	PINI|WP_150790103.1	PMOR|WP_023596734.1	PNOR|WP_058379444.1	PNOS|WP_150554970.1	POXA|WP_046291462.1	PPNE|WP_150678826.1	PPNO|WP_023596734.1	PPUL|WP_039410042.1	PSOL|WP_150551394.1	PSPU|WP_039399375.1	PTEG|WP_150612475.1	PTER|WP_150697523.1	PTHI|WP_047212862.1	PVER|WP_044455227.1	PXY2|WP_130025529.1	ZZZZ|fig|93222.8.peg.3710
OG0001542	BCEP|WP_021158556.1	PANA|WP_046291474.1	PANH|WP_150668434.1	PAPI|WP_048629168.1	PAQU|WP_046291474.1	PBRO|WP_150559131.1	PCAP|WP_150721449.1	PCAT|WP_044455241.1	PCEP|WP_150608630.1	PCOM|WP_046291474.1	PCOU|WP_150619454.1	PEPA|WP_150589528.1	PFAE|WP_047907585.1	PFIB|WP_052240589.1	PHOR|WP_150619454.1	PINI|WP_087688245.1	PMOR|WP_023596720.1	PNOR|WP_058379431.1	PNOS|WP_150554984.1	POXA|WP_046291474.1	PPNE|WP_150678811.1	PPNO|WP_023596720.1	PPUL|WP_052267154.1	PSOL|WP_130025543.1	PSPU|WP_046291474.1	PTEG|WP_150612459.1	PTER|WP_224788754.1	PTHI|WP_047212883.1	PVER|WP_044455241.1	PXY2|WP_130025543.1	ZZZZ|fig|93222.8.peg.3726
OG0001543	BCEP|WP_021158571.1	PANA|WP_174984573.1	PANH|WP_150668800.1	PAPI|WP_048628306.1	PAQU|WP_174990245.1	PBRO|WP_174977927.1	PCAP|WP_150722851.1	PCAT|WP_174990526.1	PCEP|WP_150610755.1	PCOM|WP_174984573.1	PCOU|WP_051126531.1	PEPA|WP_150591511.1	PFAE|WP_047908536.1	PFIB|WP_052240860.1	PHOR|WP_174995684.1	PINI|WP_174995995.1	PMOR|WP_174971684.1	PNOR|WP_058379952.1	PNOS|WP_150555654.1	POXA|WP_046293185.1	PPNE|WP_174988090.1	PPNO|WP_023872526.1	PPUL|WP_039413511.1	PSOL|WP_150553388.1	PSPU|WP_072633375.1	PTEG|WP_150613389.1	PTER|WP_150699075.1	PTHI|WP_047215710.1	PVER|WP_084070915.1	PXY2|WP_130027460.1	ZZZZ|fig|93222.8.peg.4055
OG0001545	BCEP|WP_021158591.1	PANA|WP_150737550.1	PANH|WP_150668699.1	PAPI|WP_042112884.1	PAQU|WP_150576096.1	PBRO|WP_150560587.1	PCAP|WP_069342236.1	PCAT|WP_150625391.1	PCEP|WP_130026973.1	PCOM|WP_039401294.1	PCOU|WP_010805152.1	PEPA|WP_150587752.1	PFAE|WP_047905874.1	PFIB|WP_039375556.1	PHOR|WP_150620325.1	PINI|WP_150792076.1	PMOR|WP_150566340.1	PNOR|WP_058375976.1	PNOS|WP_150554610.1	POXA|WP_046289698.1	PPNE|WP_150680830.1	PPNO|WP_023594379.1	PPUL|WP_039405531.1	PSOL|WP_150550645.1	PSPU|WP_039401294.1	PTEG|WP_150611957.1	PTER|WP_150696485.1	PTHI|WP_047214867.1	PVER|WP_044458485.1	PXY2|WP_130026973.1	ZZZZ|fig|93222.8.peg.484
OG0001547	BCEP|WP_021158676.1	PANA|WP_150737074.1	PANH|WP_150667098.1	PAPI|WP_042116190.1	PAQU|WP_150574358.1	PBRO|WP_150558497.1	PCAP|WP_150720398.1	PCAT|WP_150622832.1	PCEP|WP_130026117.1	PCOM|WP_217426138.1	PCOU|WP_036662451.1	PEPA|WP_150588922.1	PFAE|WP_047904920.1	PFIB|WP_039365941.1	PHOR|WP_150585485.1	PINI|WP_058378380.1	PMOR|WP_150565225.1	PNOR|WP_058378380.1	PNOS|WP_150554297.1	POXA|WP_046292153.1	PPNE|WP_150677816.1	PPNO|WP_023595781.1	PPUL|WP_039411464.1	PSOL|WP_150550003.1	PSPU|WP_052252817.1	PTEG|WP_150613285.1	PTER|WP_150700054.1	PTHI|WP_047214607.1	PVER|WP_044455955.1	PXY2|WP_130026117.1	ZZZZ|fig|93222.8.peg.2181
OG0001550	BCEP|WP_021159266.1	PANA|WP_150737404.1	PANH|WP_150670815.1	PAPI|WP_042113101.1	PAQU|WP_039393221.1	PBRO|WP_150560963.1	PCAP|WP_069340993.1	PCAT|WP_044457107.1	PCEP|WP_026131557.1	PCOM|WP_039393221.1	PCOU|WP_036664343.1	PEPA|WP_026131557.1	PFAE|WP_047905996.1	PFIB|WP_039375718.1	PHOR|WP_036664343.1	PINI|WP_058376139.1	PMOR|WP_150566475.1	PNOR|WP_058376139.1	PNOS|WP_039405848.1	POXA|WP_046289825.1	PPNE|WP_150681004.1	PPNO|WP_023872340.1	PPUL|WP_039405848.1	PSOL|WP_026131557.1	PSPU|WP_039393221.1	PTEG|WP_150612098.1	PTER|WP_150699406.1	PTHI|WP_047214992.1	PVER|WP_044457107.1	PXY2|WP_026131557.1	ZZZZ|fig|93222.8.peg.713
OG0001551	BCEP|WP_021159271.1	PANA|WP_150737407.1	PANH|WP_150670812.1	PAPI|WP_042113097.1	PAQU|WP_150575927.1	PBRO|WP_150560966.1	PCAP|WP_069340996.1	PCAT|WP_150625610.1	PCEP|WP_130027112.1	PCOM|WP_150666551.1	PCOU|WP_010803980.1	PEPA|WP_150587930.1	PFAE|WP_047905993.1	PFIB|WP_039375713.1	PHOR|WP_150620190.1	PINI|WP_150686192.1	PMOR|WP_150566472.1	PNOR|WP_058376136.1	PNOS|WP_150554803.1	POXA|WP_046289822.1	PPNE|WP_150681001.1	PPNO|WP_023594188.1	PPUL|WP_039405840.1	PSOL|WP_150550515.1	PSPU|WP_039393208.1	PTEG|WP_150612095.1	PTER|WP_150699679.1	PTHI|WP_047214989.1	PVER|WP_044457104.1	PXY2|WP_130027112.1	ZZZZ|fig|93222.8.peg.710
OG0001552	BCEP|WP_021159403.1	PANA|WP_150740331.1	PANH|WP_150668466.1	PAPI|WP_042115379.1	PAQU|WP_150576676.1	PBRO|WP_150559097.1	PCAP|WP_150721417.1	PCAT|WP_150625742.1	PCEP|WP_130025513.1	PCOM|WP_150664753.1	PCOU|WP_150690521.1	PEPA|WP_150589493.1	PFAE|WP_047907555.1	PFIB|WP_039369207.1	PHOR|WP_150619422.1	PINI|WP_150790090.1	PMOR|WP_150566938.1	PNOR|WP_058379462.1	PNOS|WP_150554951.1	POXA|WP_052653060.1	PPNE|WP_150678847.1	PPNO|WP_023596758.1	PPUL|WP_039410010.1	PSOL|WP_150551374.1	PSPU|WP_039399408.1	PTEG|WP_150612495.1	PTER|WP_150700276.1	PTHI|WP_072628643.1	PVER|WP_044455210.1	PXY2|WP_130025513.1	ZZZZ|fig|93222.8.peg.3685
OG0001554	BCEP|WP_021159694.1	PANA|WP_150737582.1	PANH|WP_150668663.1	PAPI|WP_052765415.1	PAQU|WP_039401223.1	PBRO|WP_150560552.1	PCAP|WP_150719731.1	PCAT|WP_150625355.1	PCEP|WP_150607246.1	PCOM|WP_039401223.1	PCOU|WP_010805228.1	PEPA|WP_150587720.1	PFAE|WP_047905840.1	PFIB|WP_039375616.1	PHOR|WP_150620354.1	PINI|WP_150686363.1	PMOR|WP_150566311.1	PNOR|WP_058375944.1	PNOS|WP_150554574.1	POXA|WP_046289672.1	PPNE|WP_150680794.1	PPNO|WP_023594418.1	PPUL|WP_039405478.1	PSOL|WP_150550679.1	PSPU|WP_039401223.1	PTEG|WP_150611926.1	PTER|WP_150696539.1	PTHI|WP_083566796.1	PVER|WP_084070844.1	PXY2|WP_130026951.1	ZZZZ|fig|93222.8.peg.442
OG0001557	BCEP|WP_021159722.1	PANA|WP_150737214.1	PANH|WP_150667273.1	PAPI|WP_042116427.1	PAQU|WP_046292276.1	PBRO|WP_150558645.1	PCAP|WP_150720529.1	PCAT|WP_150622511.1	PCEP|WP_150607805.1	PCOM|WP_046292276.1	PCOU|WP_010808797.1	PEPA|WP_150589120.1	PFAE|WP_047905041.1	PFIB|WP_039374074.1	PHOR|WP_042116427.1	PINI|WP_150790802.1	PMOR|WP_023595621.1	PNOR|WP_058378216.1	PNOS|WP_150555817.1	POXA|WP_046292276.1	PPNE|WP_150677561.1	PPNO|WP_023595621.1	PPUL|WP_039411803.1	PSOL|WP_150550154.1	PSPU|WP_039397797.1	PTEG|WP_150613115.1	PTER|WP_150698387.1	PTHI|WP_047213019.1	PVER|WP_044456110.1	PXY2|WP_130026241.1	ZZZZ|fig|93222.8.peg.2008
OG0001560	BCEP|WP_021159740.1	PANA|WP_150740395.1	PANH|WP_150668481.1	PAPI|WP_042115350.1	PAQU|WP_150576943.1	PBRO|WP_150559083.1	PCAP|WP_069341757.1	PCAT|WP_150625729.1	PCEP|WP_130027782.1	PCOM|WP_039403714.1	PCOU|WP_010807532.1	PEPA|WP_150589480.1	PFAE|WP_047907542.1	PFIB|WP_039369248.1	PHOR|WP_150619407.1	PINI|WP_058379476.1	PMOR|WP_150566924.1	PNOR|WP_058379476.1	PNOS|WP_150554937.1	POXA|WP_046293564.1	PPNE|WP_150679213.1	PPNO|WP_023596773.1	PPUL|WP_039409971.1	PSOL|WP_150551359.1	PSPU|WP_039403714.1	PTEG|WP_150612684.1	PTER|WP_150698523.1	PTHI|WP_047214513.1	PVER|WP_044455195.1	PXY2|WP_130027782.1	ZZZZ|fig|93222.8.peg.3669
OG0001561	BCEP|WP_021159741.1	PANA|WP_174991099.1	PANH|WP_150668520.1	PAPI|WP_082164801.1	PAQU|WP_174990166.1	PBRO|WP_174977863.1	PCAP|WP_150721913.1	PCAT|WP_174990483.1	PCEP|WP_026132134.1	PCOM|WP_150664990.1	PCOU|WP_081636127.1	PEPA|WP_174978220.1	PFAE|WP_084664105.1	PFIB|WP_167525578.1	PHOR|WP_174995565.1	PINI|WP_150684276.1	PMOR|WP_174971259.1	PNOR|WP_084656292.1	PNOS|WP_150555141.1	POXA|WP_084010020.1	PPNE|WP_174987779.1	PPNO|WP_023873772.1	PPUL|WP_084072530.1	PSOL|WP_150551529.1	PSPU|WP_039399437.1	PTEG|WP_174978506.1	PTER|WP_224788849.1	PTHI|WP_047214514.1	PVER|WP_072617562.1	PXY2|WP_026132134.1	ZZZZ|fig|93222.8.peg.3668
OG0001563	BCEP|WP_021159886.1	PANA|WP_150737100.1	PANH|WP_150667124.1	PAPI|WP_048629567.1	PAQU|WP_150574385.1	PBRO|WP_150558523.1	PCAP|WP_150720423.1	PCAT|WP_150622787.1	PCEP|WP_150607972.1	PCOM|WP_150662939.1	PCOU|WP_010808079.1	PEPA|WP_150588946.1	PFAE|WP_047904942.1	PFIB|WP_039365980.1	PHOR|WP_150621683.1	PINI|WP_150684331.1	PMOR|WP_150565249.1	PNOR|WP_058378355.1	PNOS|WP_174966261.1	POXA|WP_046292187.1	PPNE|WP_174987559.1	PPNO|WP_023595753.1	PPUL|WP_039411517.1	PSOL|WP_174976343.1	PSPU|WP_039397992.1	PTEG|WP_150613260.1	PTER|WP_191629214.1	PTHI|WP_047214199.1	PVER|WP_052811049.1	PXY2|WP_130026153.1	ZZZZ|fig|93222.8.peg.2153
OG0001564	BCEP|WP_021159891.1	PANA|WP_150737378.1	PANH|WP_150670846.1	PAPI|WP_042113147.1	PAQU|WP_039393295.1	PBRO|WP_150560929.1	PCAP|WP_150670846.1	PCAT|WP_150625636.1	PCEP|WP_130027159.1	PCOM|WP_046289850.1	PCOU|WP_010803938.1	PEPA|WP_150587963.1	PFAE|WP_047906027.1	PFIB|WP_039374915.1	PHOR|WP_150620156.1	PINI|WP_058376169.1	PMOR|WP_023594149.1	PNOR|WP_058376169.1	PNOS|WP_150557168.1	POXA|WP_046289850.1	PPNE|WP_150681035.1	PPNO|WP_023594149.1	PPUL|WP_039405941.1	PSOL|WP_150550478.1	PSPU|WP_039393295.1	PTEG|WP_150612129.1	PTER|WP_150699373.1	PTHI|WP_047215891.1	PVER|WP_044457139.1	PXY2|WP_130027159.1	ZZZZ|fig|93222.8.peg.752
OG0001571	BCEP|WP_021160368.1	PANA|WP_150738047.1	PANH|WP_150669245.1	PAPI|WP_042115818.1	PAQU|WP_150573913.1	PBRO|WP_150558346.1	PCAP|WP_150720036.1	PCAT|WP_150623581.1	PCEP|WP_130025843.1	PCOM|WP_150662443.1	PCOU|WP_150691355.1	PEPA|WP_150591470.1	PFAE|WP_047907915.1	PFIB|WP_039374387.1	PHOR|WP_150622070.1	PINI|WP_058378926.1	PMOR|WP_150564908.1	PNOR|WP_058378926.1	PNOS|WP_150557413.1	POXA|WP_046291823.1	PPNE|WP_150678381.1	PPNO|WP_023874182.1	PPUL|WP_039410923.1	PSOL|WP_150549733.1	PSPU|WP_039398653.1	PTEG|WP_150614133.1	PTER|WP_150695708.1	PTHI|WP_047213993.1	PVER|WP_044455636.1	PXY2|WP_130025843.1	ZZZZ|fig|93222.8.peg.2682
OG0001572	BCEP|WP_021160387.1	PANA|WP_150737166.1	PANH|WP_150667211.1	PAPI|WP_094069081.1	PAQU|WP_150574471.1	PBRO|WP_150558584.1	PCAP|WP_150720481.1	PCAT|WP_150622624.1	PCEP|WP_150607884.1	PCOM|WP_150662983.1	PCOU|WP_010808866.1	PEPA|WP_150589060.1	PFAE|WP_157112311.1	PFIB|WP_144400455.1	PHOR|WP_150621614.1	PINI|WP_150790765.1	PMOR|WP_150565340.1	PNOR|WP_058378277.1	PNOS|WP_150554219.1	POXA|WP_157122729.1	PPNE|WP_150677620.1	PPNO|WP_115344360.1	PPUL|WP_115089119.1	PSOL|WP_150550098.1	PSPU|WP_095178433.1	PTEG|WP_150613169.1	PTER|WP_150700045.1	PTHI|WP_156884656.1	PVER|WP_157123193.1	PXY2|WP_130027858.1	ZZZZ|fig|93222.8.peg.2079
OG0001573	BCEP|WP_021160413.1	PANA|WP_150663727.1	PANH|WP_150670919.1	PAPI|WP_042113670.1	PAQU|WP_150574958.1	PBRO|WP_150558219.1	PCAP|WP_150720624.1	PCAT|WP_150623865.1	PCEP|WP_150605788.1	PCOM|WP_150663727.1	PCOU|WP_010806647.1	PEPA|WP_150591319.1	PFAE|WP_047906422.1	PFIB|WP_039373202.1	PHOR|WP_150620846.1	PINI|WP_087690668.1	PMOR|WP_150566235.1	PNOR|WP_058376628.1	PNOS|WP_150555467.1	POXA|WP_046290247.1	PPNE|WP_150679445.1	PPNO|WP_023598287.1	PPUL|WP_039406894.1	PSOL|WP_150552802.1	PSPU|WP_039394223.1	PTEG|WP_150610834.1	PTER|WP_150697736.1	PTHI|WP_047215557.1	PVER|WP_044457530.1	PXY2|WP_130027614.1	ZZZZ|fig|93222.8.peg.4306
OG0001574	BCEP|WP_021160427.1	PANA|WP_150738220.1	PANH|WP_150670897.1	PAPI|WP_094068118.1	PAQU|WP_039394148.1	PBRO|WP_150558244.1	PCAP|WP_150720601.1	PCAT|WP_150623819.1	PCEP|WP_130028024.1	PCOM|WP_150663706.1	PCOU|WP_010806615.1	PEPA|WP_150591558.1	PFAE|WP_047906393.1	PFIB|WP_039366297.1	PHOR|WP_150620824.1	PINI|WP_058376603.1	PMOR|WP_150566258.1	PNOR|WP_058376603.1	PNOS|WP_150555531.1	POXA|WP_039394148.1	PPNE|WP_150679421.1	PPNO|WP_023598315.1	PPUL|WP_039406838.1	PSOL|WP_150552881.1	PSPU|WP_039394148.1	PTEG|WP_150610810.1	PTER|WP_150697759.1	PTHI|WP_047213933.1	PVER|WP_044457508.1	PXY2|WP_130028024.1	ZZZZ|fig|93222.8.peg.4270
OG0001576	BCEP|WP_021160776.1	PANA|WP_150738749.1	PANH|WP_150669070.1	PAPI|WP_042114998.1	PAQU|WP_150577677.1	PBRO|WP_150559445.1	PCAP|WP_174981325.1	PCAT|WP_174990495.1	PCEP|WP_150609617.1	PCOM|WP_150665157.1	PCOU|WP_010804380.1	PEPA|WP_150589850.1	PFAE|WP_174554714.1	PFIB|WP_052240646.1	PHOR|WP_174995883.1	PINI|WP_174997005.1	PMOR|WP_174971376.1	PNOR|WP_058375511.1	PNOS|WP_150556565.1	POXA|WP_046291104.1	PPNE|WP_150681918.1	PPNO|WP_174234939.1	PPUL|WP_039409125.1	PSOL|WP_150552338.1	PSPU|WP_039400156.1	PTEG|WP_150614957.1	PTER|WP_150695137.1	PTHI|WP_047212663.1	PVER|WP_174556761.1	PXY2|WP_130025168.1	ZZZZ|fig|93222.8.peg.3063
OG0001577	BCEP|WP_021160781.1	PANA|WP_150738746.1	PANH|WP_150669064.1	PAPI|WP_042115004.1	PAQU|WP_150577682.1	PBRO|WP_150559441.1	PCAP|WP_150722560.1	PCAT|WP_150626127.1	PCEP|WP_150609615.1	PCOM|WP_150665152.1	PCOU|WP_150691694.1	PEPA|WP_150589854.1	PFAE|WP_047907274.1	PFIB|WP_039370036.1	PHOR|WP_150624205.1	PINI|WP_150683574.1	PMOR|WP_150567325.1	PNOR|WP_058375507.1	PNOS|WP_150556572.1	POXA|WP_046291109.1	PPNE|WP_150681922.1	PPNO|WP_023597181.1	PPUL|WP_039409131.1	PSOL|WP_150552335.1	PSPU|WP_039400148.1	PTEG|WP_150614952.1	PTER|WP_150695144.1	PTHI|WP_047212669.1	PVER|WP_044454673.1	PXY2|WP_130025171.1	ZZZZ|fig|93222.8.peg.3068
OG0001578	BCEP|WP_021160795.1	PANA|WP_150738726.1	PANH|WP_150669044.1	PAPI|WP_048628980.1	PAQU|WP_150577748.1	PBRO|WP_150559421.1	PCAP|WP_069340714.1	PCAT|WP_150626148.1	PCEP|WP_130025187.1	PCOM|WP_150665132.1	PCOU|WP_010804353.1	PEPA|WP_150589871.1	PFAE|WP_047907292.1	PFIB|WP_039375303.1	PHOR|WP_150624173.1	PINI|WP_150683593.1	PMOR|WP_023597158.1	PNOR|WP_058375484.1	PNOS|WP_150556592.1	POXA|WP_046293473.1	PPNE|WP_150681947.1	PPNO|WP_023873447.1	PPUL|WP_039409177.1	PSOL|WP_150552315.1	PSPU|WP_039400097.1	PTEG|WP_150614933.1	PTER|WP_150695158.1	PTHI|WP_047212692.1	PVER|WP_044454703.1	PXY2|WP_130025187.1	ZZZZ|fig|93222.8.peg.3094
OG0001579	BCEP|WP_021160807.1	PANA|WP_150737259.1	PANH|WP_150667323.1	PAPI|WP_048629712.1	PAQU|WP_150574655.1	PBRO|WP_150558697.1	PCAP|WP_069344390.1	PCAT|WP_150622414.1	PCEP|WP_130026276.1	PCOM|WP_150663139.1	PCOU|WP_150690160.1	PEPA|WP_150589174.1	PFAE|WP_047908175.1	PFIB|WP_039374142.1	PHOR|WP_150621524.1	PINI|WP_150790838.1	PMOR|WP_150565444.1	PNOR|WP_058378155.1	PNOS|WP_150555766.1	POXA|WP_046292325.1	PPNE|WP_150677508.1	PPNO|WP_023595491.1	PPUL|WP_039411943.1	PSOL|WP_150550197.1	PSPU|WP_039397669.1	PTEG|WP_150612745.1	PTER|WP_150698123.1	PTHI|WP_047214424.1	PVER|WP_044456168.1	PXY2|WP_130026276.1	ZZZZ|fig|93222.8.peg.1877
OG0001580	BCEP|WP_021160838.1	PANA|WP_150740718.1	PANH|WP_150671306.1	PAPI|WP_094068575.1	PAQU|WP_150578203.1	PBRO|WP_144265720.1	PCAP|WP_150723223.1	PCAT|WP_150622049.1	PCEP|WP_150610586.1	PCOM|WP_039402729.1	PCOU|WP_144265720.1	PEPA|WP_174978296.1	PFAE|WP_053059382.1	PFIB|WP_144400445.1	PHOR|WP_144265720.1	PINI|WP_058377960.1	PMOR|WP_115344539.1	PNOR|WP_150791001.1	PNOS|WP_150556835.1	POXA|WP_157122762.1	PPNE|WP_150681343.1	PPNO|WP_115344539.1	PPUL|WP_157118213.1	PSOL|WP_150550361.1	PSPU|WP_052252618.1	PTEG|WP_150612963.1	PTER|WP_150698761.1	PTHI|WP_052892673.1	PVER|WP_150622049.1	PXY2|WP_150610586.1	ZZZZ|fig|93222.8.peg.1585
OG0001581	BCEP|WP_021161118.1	PANA|WP_150737287.1	PANH|WP_150667351.1	PAPI|WP_042116530.1	PAQU|WP_150574685.1	PBRO|WP_150558726.1	PCAP|WP_069343103.1	PCAT|WP_150622367.1	PCEP|WP_150607731.1	PCOM|WP_150663164.1	PCOU|WP_010806589.1	PEPA|WP_150589201.1	PFAE|WP_047905106.1	PFIB|WP_039371581.1	PHOR|WP_150621499.1	PINI|WP_058378124.1	PMOR|WP_150568606.1	PNOR|WP_058378124.1	PNOS|WP_150555740.1	POXA|WP_046292349.1	PPNE|WP_150681184.1	PPNO|WP_023871639.1	PPUL|WP_039411997.1	PSOL|WP_150550219.1	PSPU|WP_039397617.1	PTEG|WP_150612772.1	PTER|WP_150698095.1	PTHI|WP_047216254.1	PVER|WP_044456191.1	PXY2|WP_130026299.1	ZZZZ|fig|93222.8.peg.1834
OG0001583	BCEP|WP_021161157.1	PANA|WP_039395533.1	PANH|WP_150670466.1	PAPI|WP_039395533.1	PAQU|WP_039395533.1	PBRO|WP_039395533.1	PCAP|WP_150721046.1	PCAT|WP_069340321.1	PCEP|WP_017232639.1	PCOM|WP_039395533.1	PCOU|WP_150689536.1	PEPA|WP_150588401.1	PFAE|WP_047906834.1	PFIB|WP_039373752.1	PHOR|WP_039395533.1	PINI|WP_058377155.1	PMOR|WP_150565798.1	PNOR|WP_058377155.1	PNOS|WP_150553840.1	POXA|WP_046290675.1	PPNE|WP_069340321.1	PPNO|WP_023597752.1	PPUL|WP_039407868.1	PSOL|WP_017232639.1	PSPU|WP_039395533.1	PTEG|WP_150611316.1	PTER|WP_150700015.1	PTHI|WP_047215096.1	PVER|WP_044453824.1	PXY2|WP_017232639.1	ZZZZ|fig|93222.8.peg.4911
OG0001585	BCEP|WP_021161200.1	PANA|WP_150737432.1	PANH|WP_150670590.1	PAPI|WP_042117422.1	PAQU|WP_150575952.1	PBRO|WP_150560986.1	PCAP|WP_150719885.1	PCAT|WP_150625584.1	PCEP|WP_026132205.1	PCOM|WP_150666672.1	PCOU|WP_150585663.1	PEPA|WP_150587904.1	PFAE|WP_047905973.1	PFIB|WP_039371041.1	PHOR|WP_150620211.1	PINI|WP_150686214.1	PMOR|WP_023594219.1	PNOR|WP_058376112.1	PNOS|WP_150554780.1	POXA|WP_046289802.1	PPNE|WP_150680974.1	PPNO|WP_023594219.1	PPUL|WP_039405791.1	PSOL|WP_150550538.1	PSPU|WP_039393155.1	PTEG|WP_150612075.1	PTER|WP_150699699.1	PTHI|WP_047214970.1	PVER|WP_044457084.1	PXY2|WP_026132205.1	ZZZZ|fig|93222.8.peg.678
OG0001586	BCEP|WP_021161323.1	PANA|WP_150575642.1	PANH|WP_150670098.1	PAPI|WP_042114596.1	PAQU|WP_150575642.1	PBRO|WP_039369784.1	PCAP|WP_069340053.1	PCAT|WP_150625083.1	PCEP|WP_150606692.1	PCOM|WP_150665565.1	PCOU|WP_010805062.1	PEPA|WP_150588257.1	PFAE|WP_047908768.1	PFIB|WP_039369784.1	PHOR|WP_010805062.1	PINI|WP_150789507.1	PMOR|WP_023597529.1	PNOR|WP_058377410.1	PNOS|WP_150553645.1	POXA|WP_046290864.1	PPNE|WP_150680199.1	PPNO|WP_023597529.1	PPUL|WP_039408248.1	PSOL|WP_150551592.1	PSPU|WP_039396083.1	PTEG|WP_150611491.1	PTER|WP_150696572.1	PTHI|WP_047215032.1	PVER|WP_044454179.1	PXY2|WP_130024940.1	ZZZZ|fig|93222.8.peg.5208
OG0001587	BCEP|WP_021161333.1	PANA|WP_150736869.1	PANH|WP_150670083.1	PAPI|WP_072632892.1	PAQU|WP_150575627.1	PBRO|WP_150557587.1	PCAP|WP_150722014.1	PCAT|WP_150625067.1	PCEP|WP_150606670.1	PCOM|WP_150665549.1	PCOU|WP_150689432.1	PEPA|WP_150588272.1	PFAE|WP_047906995.1	PFIB|WP_080759157.1	PHOR|WP_150620449.1	PINI|WP_150789496.1	PMOR|WP_150565660.1	PNOR|WP_064675033.1	PNOS|WP_150553661.1	POXA|WP_065225750.1	PPNE|WP_150680184.1	PPNO|WP_023597546.1	PPUL|WP_084072432.1	PSOL|WP_150551606.1	PSPU|WP_052252516.1	PTEG|WP_150611476.1	PTER|WP_150697453.1	PTHI|WP_047215057.1	PVER|WP_063389818.1	PXY2|WP_130024928.1	ZZZZ|fig|93222.8.peg.5191
OG0001588	BCEP|WP_021161334.1	PANA|WP_150736868.1	PANH|WP_150670082.1	PAPI|WP_042114577.1	PAQU|WP_150575626.1	PBRO|WP_150557588.1	PCAP|WP_150722013.1	PCAT|WP_150625066.1	PCEP|WP_150606668.1	PCOM|WP_150665548.1	PCOU|WP_150689433.1	PEPA|WP_150588273.1	PFAE|WP_047906994.1	PFIB|WP_039369741.1	PHOR|WP_150620450.1	PINI|WP_087689389.1	PMOR|WP_150565661.1	PNOR|WP_058377396.1	PNOS|WP_150553662.1	POXA|WP_046290851.1	PPNE|WP_150680183.1	PPNO|WP_023873119.1	PPUL|WP_039408220.1	PSOL|WP_150551607.1	PSPU|WP_039396048.1	PTEG|WP_150611475.1	PTER|WP_150697454.1	PTHI|WP_156884874.1	PVER|WP_044454154.1	PXY2|WP_130024927.1	ZZZZ|fig|93222.8.peg.5190
OG0001591	BCEP|WP_021161562.1	PANA|WP_150576887.1	PANH|WP_150668243.1	PAPI|WP_048629272.1	PAQU|WP_150576887.1	PBRO|WP_150559318.1	PCAP|WP_150721606.1	PCAT|WP_150625943.1	PCEP|WP_130025678.1	PCOM|WP_150664949.1	PCOU|WP_010807252.1	PEPA|WP_150591287.1	PFAE|WP_053059645.1	PFIB|WP_052241041.1	PHOR|WP_150619631.1	PINI|WP_150684180.1	PMOR|WP_150568782.1	PNOR|WP_058379221.1	PNOS|WP_150556917.1	POXA|WP_052653120.1	PPNE|WP_150679189.1	PPNO|WP_051399256.1	PPUL|WP_052267191.1	PSOL|WP_150553533.1	PSPU|WP_224787027.1	PTEG|WP_150612268.1	PTER|WP_150696870.1	PTHI|WP_047213015.1	PVER|WP_044457981.1	PXY2|WP_130025678.1	ZZZZ|fig|93222.8.peg.3975
OG0001592	BCEP|WP_021161672.1	PANA|WP_150738121.1	PANH|WP_150668830.1	PAPI|WP_048628312.1	PAQU|WP_150577971.1	PBRO|WP_150560303.1	PCAP|WP_069344600.1	PCAT|WP_150626530.1	PCEP|WP_130027488.1	PCOM|WP_150663584.1	PCOU|WP_010807606.1	PEPA|WP_150590247.1	PFAE|WP_047906261.1	PFIB|WP_039373006.1	PHOR|WP_010807606.1	PINI|WP_150682453.1	PMOR|WP_150568563.1	PNOR|WP_058376455.1	PNOS|WP_150555590.1	POXA|WP_046290107.1	PPNE|WP_150679280.1	PPNO|WP_023598472.1	PPUL|WP_039406520.1	PSOL|WP_150552970.1	PSPU|WP_039393860.1	PTEG|WP_150613423.1	PTER|WP_150699046.1	PTHI|WP_047216064.1	PVER|WP_044457386.1	PXY2|WP_130027488.1	ZZZZ|fig|93222.8.peg.4094
OG0001593	BCEP|WP_021161704.1	PANA|WP_150737489.1	PANH|WP_150670534.1	PAPI|WP_125347499.1	PAQU|WP_150576015.1	PBRO|WP_150560664.1	PCAP|WP_150719827.1	PCAT|WP_150625534.1	PCEP|WP_150607612.1	PCOM|WP_150666861.1	PCOU|WP_150690823.1	PEPA|WP_150587832.1	PFAE|WP_047905921.1	PFIB|WP_039370884.1	PHOR|WP_150620270.1	PINI|WP_150791755.1	PMOR|WP_150566555.1	PNOR|WP_058379903.1	PNOS|WP_150554710.1	POXA|WP_046289751.1	PPNE|WP_150681149.1	PPNO|WP_023872283.1	PPUL|WP_039405669.1	PSOL|WP_150550842.1	PSPU|WP_052252305.1	PTEG|WP_150612219.1	PTER|WP_150696410.1	PTHI|WP_047214903.1	PVER|WP_044458512.1	PXY2|WP_130027975.1	ZZZZ|fig|93222.8.peg.590
OG0001594	BCEP|WP_021161734.1	PANA|WP_150740473.1	PANH|WP_150670352.1	PAPI|WP_048628223.1	PAQU|WP_150578295.1	PBRO|WP_150561149.1	PCAP|WP_150722523.1	PCAT|WP_150626956.1	PCEP|WP_150610037.1	PCOM|WP_150666281.1	PCOU|WP_010804109.1	PEPA|WP_150590314.1	PFAE|WP_047906202.1	PFIB|WP_039374989.1	PHOR|WP_150621256.1	PINI|WP_150791905.1	PMOR|WP_150567994.1	PNOR|WP_058376366.1	PNOS|WP_150556030.1	POXA|WP_046290027.1	PPNE|WP_150682357.1	PPNO|WP_023872499.1	PPUL|WP_039406333.1	PSOL|WP_150552136.1	PSPU|WP_039401614.1	PTEG|WP_150613599.1	PTER|WP_150699502.1	PTHI|WP_047215752.1	PVER|WP_044457323.1	PXY2|WP_130027427.1	ZZZZ|fig|93222.8.peg.1006
OG0001596	BCEP|WP_021161764.1	PANA|WP_150737073.1	PANH|WP_150667097.1	PAPI|WP_042116189.1	PAQU|WP_150574357.1	PBRO|WP_174977787.1	PCAP|WP_150720397.1	PCAT|WP_150622835.1	PCEP|WP_130026116.1	PCOM|WP_150662916.1	PCOU|WP_150689996.1	PEPA|WP_150588921.1	PFAE|WP_047904919.1	PFIB|WP_039365939.1	PHOR|WP_150621724.1	PINI|WP_058378381.1	PMOR|WP_217424708.1	PNOR|WP_058378381.1	PNOS|WP_150554298.1	POXA|WP_046292152.1	PPNE|WP_150677817.1	PPNO|WP_023595782.1	PPUL|WP_039411461.1	PSOL|WP_150550002.1	PSPU|WP_039398025.1	PTEG|WP_150613286.1	PTER|WP_150700055.1	PTHI|WP_047213743.1	PVER|WP_044455954.1	PXY2|WP_130026116.1	ZZZZ|fig|93222.8.peg.2182
OG0001598	BCEP|WP_021161868.1	PANA|WP_150737400.1	PANH|WP_150670819.1	PAPI|WP_042113107.1	PAQU|WP_150575921.1	PBRO|WP_150560958.1	PCAP|WP_069340990.1	PCAT|WP_150625614.1	PCEP|WP_130027126.1	PCOM|WP_150666557.1	PCOU|WP_010803968.1	PEPA|WP_150587937.1	PFAE|WP_047906001.1	PFIB|WP_039375726.1	PHOR|WP_150620184.1	PINI|WP_058376143.1	PMOR|WP_150566479.1	PNOR|WP_058376143.1	PNOS|WP_150554808.1	POXA|WP_039393234.1	PPNE|WP_150681008.1	PPNO|WP_023594180.1	PPUL|WP_039405857.1	PSOL|WP_150550508.1	PSPU|WP_039393234.1	PTEG|WP_150612103.1	PTER|WP_150699401.1	PTHI|WP_047214996.1	PVER|WP_044457112.1	PXY2|WP_130027126.1	ZZZZ|fig|93222.8.peg.718
OG0001599	BCEP|WP_021161893.1	PANA|WP_039401436.1	PANH|WP_150670837.1	PAPI|WP_042113135.1	PAQU|WP_039401436.1	PBRO|WP_150560939.1	PCAP|WP_069340971.1	PCAT|WP_150625629.1	PCEP|WP_150606991.1	PCOM|WP_150666572.1	PCOU|WP_010803948.1	PEPA|WP_150587954.1	PFAE|WP_042113135.1	PFIB|WP_039374904.1	PHOR|WP_150620166.1	PINI|WP_058376160.1	PMOR|WP_150566497.1	PNOR|WP_058376160.1	PNOS|WP_150557158.1	POXA|WP_039401436.1	PPNE|WP_150681026.1	PPNO|WP_023594159.1	PPUL|WP_039405909.1	PSOL|WP_150550494.1	PSPU|WP_039401436.1	PTEG|WP_150612120.1	PTER|WP_150699383.1	PTHI|WP_047215901.1	PVER|WP_044457129.1	PXY2|WP_130027150.1	ZZZZ|fig|93222.8.peg.738
OG0001601	BCEP|WP_021161913.1	PANA|WP_150736460.1	PANH|WP_150667608.1	PAPI|WP_048628525.1	PAQU|WP_150575167.1	PBRO|WP_150557977.1	PCAP|WP_150720851.1	PCAT|WP_150624374.1	PCEP|WP_150606134.1	PCOM|WP_150663964.1	PCOU|WP_010805542.1	PEPA|WP_150588611.1	PFAE|WP_047906634.1	PFIB|WP_052240666.1	PHOR|WP_150618885.1	PINI|WP_150789128.1	PMOR|WP_150566032.1	PNOR|WP_058376884.1	PNOS|WP_150554180.1	POXA|WP_046290452.1	PPNE|WP_150679709.1	PPNO|WP_023598011.1	PPUL|WP_052266923.1	PSOL|WP_150551038.1	PSPU|WP_052252435.1	PTEG|WP_150611093.1	PTER|WP_150696094.1	PTHI|WP_083566835.1	PVER|WP_084070293.1	PXY2|WP_130024596.1	ZZZZ|fig|93222.8.peg.4628
[truncated: 389 more rows]
